# Supplementary material for: Nuclear mitochondrial acetyl-CoA acetyltransferase 1 orchestrates natural killer cell-dependent antitumor immunity in colorectal cancer
Source: Signal Transduct Target Ther. 2025 Apr 28;10:138. doi: 10.1038/s41392-025-02221-y (PMC12034769; doi:10.1038/s41392-025-02221-y)
Supplement: Supplementary file 11 — Supplementary Table1 [file 41392_2025_2221_MOESM11_ESM.xls]

## Sheet: Sheet1
Supplementary Table 1. Metabolic genes associated with CRC prognosis. (p_Chisq<0.01)
tumor type	gene	p_Chisq	HR	lower_conf95	higher_conf95	nk_high	nk_low	cutoff
COADREAD	B3GALT6	0.0938872	1.42549	0.939568	2.16272	112	596	3.94281
COADREAD	NADK	0.0223624	0.586899	0.369612	0.931924	146	562	4.28959
COADREAD	PLCH2	0.00391966	1.73472	1.18727	2.53459	119	589	0.915637
COADREAD	PANK4	0.239457	1.23939	0.869833	1.76597	187	521	2.55205
COADREAD	MMEL1	0.188661	0.769534	0.520356	1.13803	188	520	1.26289
COADREAD	ACOT7	0.0136115	0.638774	0.445854	0.915171	567	141	3.80772
COADREAD	ENO1	0.00231258	0.602251	0.432917	0.837819	527	181	8.0439
COADREAD	CA6	0.0149314	1.48805	1.07766	2.05472	276	432	0.0153357
COADREAD	H6PD	0.0514184	0.722059	0.519538	1.00353	479	229	3.23927
COADREAD	PIK3CD	0.0155989	1.60927	1.09302	2.36934	112	596	1.87718
COADREAD	NMNAT1	0.000613958	0.574427	0.416505	0.792226	432	276	2.03662
COADREAD	PGD	0.0412185	0.701856	0.498644	0.987881	532	176	5.32818
COADREAD	SRM	0.242946	1.2686	0.849865	1.89365	134	574	6.17717
COADREAD	MTHFR	0.00555512	0.430116	0.232737	0.794889	107	601	2.16371
COADREAD	DHRS3	0.0150505	1.5765	1.08848	2.28332	148	560	5.25915
COADREAD	AGMAT	0.000731152	0.507746	0.34017	0.757873	226	482	4.50112
COADREAD	ATP13A2	0.0432197	0.713455	0.51296	0.992317	324	384	4.43166
COADREAD	SDHB	0.00604383	0.592094	0.405414	0.864735	596	112	4.77074
COADREAD	ALDH4A1	0.000776429	0.453808	0.283009	0.727687	160	548	3.75964
COADREAD	AKR7A3	0.034469	0.703805	0.507909	0.975257	476	232	3.70341
COADREAD	AKR7A2	0.0128509	0.666357	0.482616	0.920051	385	323	4.81792
COADREAD	PLA2G2A	0.00523568	0.608848	0.427929	0.866256	269	439	6.47844
COADREAD	PLA2G5	0.0027019	1.647	1.18613	2.28693	226	482	0.433915
COADREAD	PLA2G2D	0.000508683	0.570317	0.413509	0.786588	423	285	0.276137
COADREAD	PLA2G2F	0.0149631	0.665999	0.478686	0.926609	511	197	0.0123992
COADREAD	PLA2G2C	0.13616	1.37917	0.901559	2.1098	105	603	0.0428213
COADREAD	CDA	0.0518886	0.683487	0.46429	1.00617	592	116	2.19778
COADREAD	DDOST	0.001636	0.59427	0.428062	0.825013	519	189	6.80042
COADREAD	LYPLA2	0.0575096	0.732153	0.530179	1.01107	372	336	5.40206
COADREAD	GALE	0.0127399	0.642312	0.45228	0.91219	552	156	4.32987
COADREAD	HMGCL	0.000722826	0.52609	0.360287	0.768195	260	448	3.45342
COADREAD	FUCA1	4.59282e-05	0.517145	0.374324	0.714458	408	300	5.17937
COADREAD	MAN1C1	0.00157207	1.78538	1.23993	2.57076	137	571	1.07856
COADREAD	EXTL1	0.0209192	1.46255	1.05771	2.02234	326	382	0.0353847
COADREAD	DHDDS	0.0491849	0.70878	0.501825	1.00108	542	166	2.65127
COADREAD	PIGV	0.00159263	0.495448	0.317655	0.772752	186	522	2.95359
COADREAD	SMPDL3B	0.00580135	0.631804	0.454259	0.878743	348	360	3.59488
COADREAD	MECR	0.0160076	0.664074	0.474782	0.928835	515	193	2.40979
COADREAD	AK2	0.00108548	0.535199	0.365704	0.783251	595	113	4.15184
COADREAD	AZIN2	0.000773381	1.89441	1.29714	2.76671	134	574	1.07745
COADREAD	MANEAL	0.0385724	1.50113	1.01884	2.21172	487	221	2.49939
COADREAD	INPP5B	0.0545045	0.676913	0.453475	1.01045	596	112	1.14712
COADREAD	NDUFS5	0.158239	1.27382	0.910547	1.78203	435	273	7.8406
COADREAD	OXCT2	0.0226404	1.5364	1.05895	2.2291	478	230	0.114863
COADREAD	CTPS1	0.00770683	0.622967	0.438271	0.885498	534	174	2.96604
COADREAD	PPCS	0.217104	0.813795	0.585532	1.13104	320	388	4.52802
COADREAD	ELOVL1	0.0283828	1.58775	1.04644	2.40906	543	165	5.31737
COADREAD	HYI	0.0035283	1.62408	1.16759	2.25903	201	507	2.13098
COADREAD	ST3GAL3	0.0322847	1.46284	1.03007	2.07744	175	533	1.22395
COADREAD	B4GALT2	0.0978332	0.631208	0.364029	1.09448	110	598	4.48543
COADREAD	UROD	0.205121	1.2496	0.886039	1.76234	462	246	3.64409
COADREAD	HPDL	0.155845	0.782194	0.556759	1.09891	265	443	4.02299
COADREAD	MMACHC	0.00583442	0.631905	0.454481	0.878594	350	358	2.07116
COADREAD	PRDX1	0.0277853	0.677114	0.477207	0.960764	548	160	7.27235
COADREAD	AKR1A1	0.123453	0.77489	0.559192	1.07379	468	240	5.37976
COADREAD	PIK3R3	0.0403454	0.716484	0.51993	0.987344	394	314	1.64102
COADREAD	POMGNT1	0.0120768	0.643791	0.454958	0.911001	293	415	3.63014
COADREAD	UQCRH	0.0880555	1.32595	0.958165	1.83491	366	342	6.676
COADREAD	FAAH	0.000367015	0.510552	0.350418	0.743864	597	111	3.61476
COADREAD	CYP4B1	0.00388197	1.77461	1.19487	2.63563	95	613	0.239978
COADREAD	CYP4X1	0.0306444	0.583612	0.356365	0.955772	133	575	3.07193
COADREAD	CYP4Z1	0.111494	0.687979	0.433455	1.09196	134	574	0.111754
COADREAD	GPX7	0.140429	0.752054	0.514505	1.09928	211	497	2.56286
COADREAD	ECHDC2	0.0652457	1.35119	0.978266	1.86629	272	436	2.27536
COADREAD	SCP2	7.34582e-05	0.525951	0.380714	0.726595	479	229	3.7874
COADREAD	CPT2	0.000212507	0.523555	0.369507	0.741825	576	132	3.00471
COADREAD	DIO1	0.00627542	0.595742	0.409259	0.867198	221	487	0.0599733
COADREAD	CYB5RL	0.00320654	0.609872	0.437279	0.850586	341	367	0.796905
COADREAD	ACOT11	0.000221605	0.51123	0.355768	0.734625	601	107	1.45202
COADREAD	DHCR24	0.00632613	0.616685	0.434372	0.875519	548	160	5.47752
COADREAD	PPAP2B	0.138163	1.31314	0.914636	1.88528	165	543	3.11202
COADREAD	CYP2J2	0.00553467	0.590121	0.405059	0.859734	595	113	2.82468
COADREAD	ALG6	1.52747e-05	0.491172	0.35347	0.682517	385	323	2.06835
COADREAD	PGM1	0.032586	0.6912	0.492623	0.969823	526	182	3.65159
COADREAD	AK4	0.131945	0.750129	0.515308	1.09196	574	134	1.60933
COADREAD	PDE4B	0.0316624	0.669763	0.462751	0.969382	571	137	0.736372
COADREAD	RPE65	0.126601	1.2833	0.930117	1.77059	347	361	0.0196265
COADREAD	CTH	0.0344473	1.50637	1.02711	2.20925	119	589	2.50303
COADREAD	FPGT	0.000482456	0.456366	0.290138	0.717832	181	527	2.481
COADREAD	CRYZ	0.0845688	0.674128	0.428414	1.06077	137	571	3.65327
COADREAD	ACADM	0.00077332	0.531651	0.365382	0.77358	593	115	2.37188
COADREAD	ST6GALNAC3	0.00449844	1.73014	1.18026	2.53619	138	570	0.484777
COADREAD	ST6GALNAC5	0.308778	0.826586	0.571619	1.19528	553	155	0.230796
COADREAD	PIGK	0.0261183	0.686832	0.491794	0.959221	313	395	2.64759
COADREAD	AK5	0.0225976	0.661801	0.462988	0.945987	563	145	0.0310707
COADREAD	CTBS	0.272123	1.2015	0.867713	1.66368	394	314	1.88215
COADREAD	DDAH1	0.00152699	0.587863	0.421617	0.819659	509	199	4.35539
COADREAD	HS2ST1	0.00011131	0.533295	0.385624	0.737516	399	309	2.74549
COADREAD	CCBL2	0.0145448	0.509785	0.293961	0.884064	112	596	4.14508
COADREAD	GCLM	0.0031408	0.598035	0.4236	0.8443	527	181	2.12277
COADREAD	ALG14	0.00043666	0.522054	0.361244	0.75445	272	436	1.48008
COADREAD	DPYD	0.000218789	1.95348	1.36304	2.79968	125	583	1.74921
COADREAD	LPPR4	0.126359	0.742051	0.505572	1.08914	200	508	0.51488
COADREAD	FRRS1	0.0723829	0.70442	0.478523	1.03696	196	512	1.40863
COADREAD	AGL	0.00162149	0.561288	0.389618	0.808597	272	436	2.17039
COADREAD	DBT	0.0128166	0.6005	0.400291	0.900846	196	512	1.79465
COADREAD	EXTL2	0.0106306	0.659213	0.47776	0.909582	437	271	1.67404
COADREAD	AMY2B	0.0354072	0.631116	0.409918	0.971678	157	551	0.654947
COADREAD	AMPD2	0.00506332	0.554266	0.365	0.841673	190	518	3.52792
COADREAD	GSTM4	0.0460579	0.722199	0.523562	0.996199	409	299	2.48844
COADREAD	GSTM2	0.00789583	1.66643	1.14084	2.43415	119	589	0.734266
COADREAD	GSTM1	0.000286457	1.80104	1.30496	2.48571	273	435	0.986307
COADREAD	GSTM5	0.00903734	1.54143	1.11098	2.13865	225	483	0.275971
COADREAD	GSTM3	0.0874391	1.33389	0.958171	1.85693	418	290	1.66374
COADREAD	AHCYL1	0.000105467	0.511709	0.362388	0.722558	316	392	4.82987
COADREAD	CEPT1	0.000172465	0.498437	0.343782	0.722667	275	433	2.1979
COADREAD	CHI3L2	0.0163009	0.673808	0.48685	0.93256	478	230	0.173479
COADREAD	AMPD1	0.000897928	0.583763	0.42307	0.805492	472	236	0.0469708
COADREAD	MAN1A2	0.0013696	0.593736	0.429863	0.820081	444	264	2.34802
COADREAD	HAO2	0.0825539	0.707846	0.47879	1.04648	183	525	0.0367435
COADREAD	HSD3B2	0.0654478	0.624774	0.376923	1.0356	114	594	0.242954
COADREAD	HSD3B1	0.0343158	0.703563	0.507944	0.974519	354	354	0.119609
COADREAD	PHGDH	0.00128467	1.69919	1.22499	2.35694	220	488	3.9895
COADREAD	HMGCS2	0.0422069	0.677876	0.465926	0.98624	580	128	2.64193
COADREAD	NUDT17	0.000577309	1.77434	1.27519	2.46888	192	516	1.0033
COADREAD	FMO5	0.10633	0.699066	0.451603	1.08213	137	571	2.42362
COADREAD	CA14	0.0101788	1.66165	1.12381	2.45688	483	225	0.116619
COADREAD	CERS2	0.0617401	0.709949	0.494216	1.01985	543	165	4.69466
COADREAD	PIP5K1A	0.0617319	0.655929	0.420232	1.02382	132	576	3.52182
COADREAD	PI4KB	0.0274865	1.47325	1.04094	2.0851	160	548	3.96981
COADREAD	THEM5	0.172562	0.744288	0.48643	1.13884	593	115	0.299095
COADREAD	THEM4	0.128329	0.762991	0.538255	1.08156	512	196	1.88124
COADREAD	NPR1	0.0256005	1.55967	1.05248	2.31126	116	592	1.16939
COADREAD	PMVK	0.00183435	1.73161	1.22069	2.4564	131	577	5.165
COADREAD	FLAD1	0.0975818	0.678683	0.427725	1.07688	123	585	4.21583
COADREAD	DPM3	0.0224453	0.659715	0.46043	0.945257	264	444	5.5977
COADREAD	GBA	0.193068	1.2654	0.887909	1.80339	470	238	3.41219
COADREAD	PKLR	0.135959	0.769633	0.545574	1.08571	242	466	0.978909
COADREAD	FDPS	0.0106939	0.634606	0.445924	0.903125	247	461	5.27081
COADREAD	PIGM	0.0980198	0.721851	0.490139	1.0631	580	128	2.08813
COADREAD	NIT1	0.0726951	1.38043	0.968448	1.96768	176	532	3.26757
COADREAD	PPOX	0.0836116	1.40389	0.953728	2.06654	112	596	2.28477
COADREAD	B4GALT3	0.0210672	1.47492	1.05733	2.05743	393	315	3.82159
COADREAD	NDUFS2	0.0485624	0.703132	0.494431	0.999926	245	463	5.28553
COADREAD	SDHC	0.0198933	0.684303	0.496593	0.942968	387	321	2.82378
COADREAD	UAP1	0.0222363	0.680195	0.4878	0.948474	303	405	4.59647
COADREAD	HSD17B7	0.0159477	0.676243	0.490745	0.931856	399	309	1.97645
COADREAD	MGST3	0.00588037	0.590983	0.404402	0.863648	584	124	3.30124
COADREAD	ALDH9A1	0.0428669	0.706526	0.503219	0.991972	264	444	4.90856
COADREAD	UCK2	0.0946567	0.756881	0.545802	1.04959	469	239	3.35468
COADREAD	ADCY10	0.0963247	1.44585	0.934111	2.23795	555	153	0.0145061
COADREAD	NME7	0.0330854	0.695387	0.496622	0.973704	495	213	1.08471
COADREAD	FMO3	0.0502829	0.725822	0.526103	1.00136	422	286	0.284627
COADREAD	FMO2	0.0247557	1.54945	1.05686	2.27163	103	605	0.300497
COADREAD	FMO1	0.0145512	0.668763	0.482777	0.926399	476	232	0.140906
COADREAD	FMO4	0.0427892	1.39597	1.0083	1.9327	356	352	1.12703
COADREAD	PIGC	0.0646393	0.735051	0.530452	1.01857	447	261	2.81326
COADREAD	PRDX6	0.0194239	1.5588	1.07049	2.26985	107	601	6.69385
COADREAD	SOAT1	0.0116973	1.51272	1.09361	2.09243	246	462	2.62989
COADREAD	GLUL	0.222393	0.746597	0.465918	1.19636	118	590	5.88316
COADREAD	NPL	0.00999968	1.87282	1.15422	3.0388	573	135	1.19022
COADREAD	NMNAT2	0.0354553	0.659212	0.445405	0.975654	585	123	0.0740022
COADREAD	COLGALT2	0.000112173	1.8965	1.36399	2.6369	328	380	0.126218
COADREAD	EDEM3	0.0201487	0.658934	0.462448	0.938903	269	439	3.25948
COADREAD	PTGS2	0.0200777	0.683015	0.494425	0.943541	462	246	0.931628
COADREAD	PLA2G4A	0.0446541	1.51412	1.00798	2.27441	117	591	3.1308
COADREAD	GLRX2	0.0278081	0.604631	0.384505	0.950775	140	568	3.43848
COADREAD	B3GALT2	0.0105824	0.654057	0.471505	0.907287	502	206	0.15448
COADREAD	CYB5R1	0.0128821	1.7611	1.11895	2.77178	558	150	2.57259
COADREAD	CHI3L1	0.0400342	0.575271	0.337295	0.98115	112	596	4.27778
COADREAD	CHIT1	0.0350616	1.42121	1.02495	1.97068	367	341	0.184067
COADREAD	ETNK2	0.00710832	1.55702	1.12485	2.15524	244	464	0.825746
COADREAD	PIK3C2B	0.0164662	0.646383	0.451022	0.926366	563	145	2.92054
COADREAD	PFKFB2	0.0402638	0.668563	0.454156	0.984192	196	512	3.24402
COADREAD	HSD11B1	0.291458	1.19173	0.862485	1.64666	278	430	1.28931
COADREAD	LPGAT1	0.018113	0.680607	0.493587	0.938489	376	332	3.35058
COADREAD	LYPLAL1	0.0149684	0.574095	0.365107	0.902709	148	560	2.92298
COADREAD	BPNT1	0.0108461	0.616567	0.423379	0.897906	574	134	3.62535
COADREAD	2024-03-01	0.00949055	1.5487	1.1104	2.15999	370	338	1.88479
COADREAD	DEGS1	0.00514429	1.62034	1.15354	2.27604	164	544	4.31373
COADREAD	LBR	0.000271985	0.553976	0.401115	0.76509	450	258	4.78609
COADREAD	EPHX1	0.00339913	1.61637	1.16807	2.23672	235	473	4.63705
COADREAD	PYCR2	5.1865e-05	1.95093	1.40378	2.71134	166	542	4.36468
COADREAD	ACBD3	0.113321	0.690156	0.434828	1.09541	124	584	4.63497
COADREAD	ITPKB	0.00354978	1.67892	1.18316	2.3824	136	572	2.57315
COADREAD	ADCK3	0.170896	0.797953	0.57825	1.10113	361	347	3.69597
COADREAD	GUK1	0.0284052	1.49679	1.04165	2.1508	165	543	6.16458
COADREAD	GALNT2	0.0332336	1.41623	1.02605	1.95477	284	424	4.00497
COADREAD	GNPAT	2.16455e-05	0.443317	0.301516	0.651805	593	115	3.94928
COADREAD	GGPS1	0.0139917	0.669823	0.486061	0.923058	394	314	3.21146
COADREAD	B3GALNT2	0.00814657	0.62541	0.439742	0.88947	561	147	1.44402
COADREAD	MTR	0.225509	1.23916	0.877372	1.75012	184	524	2.43907
COADREAD	FH	0.0014698	0.441235	0.262678	0.741168	142	566	5.85076
COADREAD	KMO	0.0289467	1.43211	1.03742	1.97696	268	440	0.207437
COADREAD	ADSS	0.0198957	0.666973	0.473067	0.94036	515	193	4.07186
COADREAD	SCCPDH	0.0622828	0.669292	0.43726	1.02445	595	113	4.2114
COADREAD	TPO	0.180282	1.31219	0.882424	1.95125	527	181	0.0266621
COADREAD	ADI1	0.0146706	0.627037	0.42915	0.916173	579	129	3.96868
COADREAD	MBOAT2	0.0566636	0.621364	0.379268	1.01799	143	565	3.16852
COADREAD	IAH1	0.0778424	0.749416	0.543383	1.03357	380	328	2.6665
COADREAD	RRM2	0.00439407	0.625587	0.451483	0.86683	461	247	4.32004
COADREAD	ODC1	0.0155866	0.646879	0.453873	0.92196	552	156	5.87065
COADREAD	LPIN1	0.140624	0.780584	0.560332	1.08741	318	390	2.04308
COADREAD	RDH14	0.0532151	1.55769	0.990254	2.45027	551	157	3.16853
COADREAD	NT5C1B	0.150698	0.791378	0.57417	1.09076	406	302	0.051425
COADREAD	ADCY3	0.00541114	0.610232	0.429294	0.867434	561	147	2.74482
COADREAD	HADHA	0.059693	0.705565	0.489295	1.01743	572	136	5.80053
COADREAD	HADHB	0.142569	0.786148	0.569857	1.08453	386	322	4.66121
COADREAD	DPYSL5	0.091157	1.34141	0.953476	1.88717	432	276	0.0073037
COADREAD	KHK	0.117832	0.769383	0.552533	1.07134	305	403	2.97459
COADREAD	ABHD1	0.000520828	1.77413	1.27799	2.46289	343	365	0.131787
COADREAD	CAD	0.134016	1.2782	0.927769	1.76099	316	392	3.86701
COADREAD	RBKS	0.0111479	0.62014	0.427296	0.900018	576	132	0.859042
COADREAD	PLB1	0.239125	1.3261	0.827927	2.12404	595	113	0.282596
COADREAD	GALNT14	0.0115841	0.61996	0.425786	0.902684	586	122	0.0350809
COADREAD	XDH	0.0151139	0.585578	0.37831	0.906404	162	546	2.60419
COADREAD	SRD5A2	0.184796	1.24402	0.902358	1.71503	285	423	0.0112973
COADREAD	CYP1B1	3.49806e-05	1.98132	1.42582	2.75325	172	536	0.970454
COADREAD	GALM	0.3178	1.19546	0.842681	1.69592	455	253	3.99559
COADREAD	COX7A2L	0.0719717	0.679439	0.444996	1.0374	155	553	4.70103
COADREAD	HAAO	0.000969949	0.57695	0.414246	0.803561	344	364	2.46967
COADREAD	PIGF	0.000142222	0.53211	0.382307	0.740613	356	352	1.93317
COADREAD	ACYP2	0.0902459	1.39588	0.948497	2.05428	503	205	1.11525
COADREAD	B3GNT2	0.0380616	0.689885	0.484178	0.982988	249	459	3.95618
COADREAD	MDH1	0.0400097	0.699942	0.496936	0.985877	511	197	4.53961
COADREAD	UGP2	0.0233325	0.654684	0.452915	0.946339	229	479	4.19836
COADREAD	GFPT1	2.24444e-06	0.305587	0.18174	0.513829	166	542	5.42365
COADREAD	PCYOX1	0.200466	0.800319	0.567594	1.12847	244	464	3.89398
COADREAD	NAGK	0.0389643	1.53296	1.01916	2.30579	110	598	2.74872
COADREAD	MCEE	0.263606	1.28282	0.828715	1.98574	567	141	2.18299
COADREAD	CYP26B1	0.0236023	0.676658	0.48085	0.9522	539	169	0.259182
COADREAD	SPR	0.00607588	1.69084	1.1572	2.47055	110	598	6.06427
COADREAD	NAT8	0.0230092	1.56717	1.05909	2.319	116	592	0.481652
COADREAD	NAT8B	0.0342722	1.48068	1.02573	2.13742	149	559	1.43076
COADREAD	DGUOK	0.00401062	1.61158	1.16171	2.23568	354	354	5.08986
COADREAD	MTHFD2	0.0454027	0.713062	0.510749	0.995512	498	210	4.02725
COADREAD	HK2	0.0878712	0.630656	0.369842	1.0754	106	602	5.30622
COADREAD	SUCLG1	0.000314871	0.519197	0.361152	0.746406	576	132	4.60164
COADREAD	RETSAT	0.00270816	1.6602	1.18798	2.32013	204	504	5.02027
COADREAD	MAT2A	0.0373738	0.651213	0.433679	0.977862	182	526	5.50248
COADREAD	ST3GAL5	0.00942312	1.60885	1.11947	2.31215	142	566	1.26744
COADREAD	THNSL2	0.0835251	0.702754	0.470962	1.04863	178	530	2.52786
COADREAD	RPIA	0.0405594	1.42318	1.01302	1.99941	172	536	5.48821
COADREAD	FAHD2A	0.236495	1.2776	0.85024	1.91977	545	163	1.6322
COADREAD	FAHD2B	0.0853186	1.32792	0.959965	1.83691	260	448	1.53701
COADREAD	COX5B	0.192219	1.24448	0.896949	1.72666	398	310	6.94866
COADREAD	INPP4A	0.0379415	1.44968	1.01995	2.06048	463	245	1.24994
COADREAD	MGAT4A	0.0517496	1.37582	0.997498	1.89763	326	382	2.85433
COADREAD	LIPT1	0.158803	0.750253	0.502495	1.12017	581	127	1.35365
COADREAD	LYG1	0.126249	1.28716	0.931112	1.77937	365	343	0.600727
COADREAD	CHST10	0.0338466	1.41305	1.02584	1.94643	293	415	0.552136
COADREAD	UXS1	0.00443069	2.09846	1.24612	3.53382	580	128	2.60897
COADREAD	ST6GAL2	0.0273406	0.680755	0.482792	0.95989	516	192	0.0841781
COADREAD	SULT1C3	0.00084292	0.526928	0.359447	0.772446	234	474	0.338451
COADREAD	SULT1C2	0.151611	0.763964	0.528278	1.1048	552	156	0.439835
COADREAD	SULT1C4	0.298916	0.813315	0.550033	1.20262	588	120	0.0960568
COADREAD	ACOXL	0.000658748	1.9052	1.30626	2.77874	120	588	0.190637
COADREAD	CYP27C1	0.125291	1.35646	0.916732	2.0071	119	589	0.214952
COADREAD	HS6ST1	0.000326154	1.79538	1.30002	2.47949	301	407	2.94322
COADREAD	SMPD4	0.0338868	1.71745	1.03535	2.84891	594	114	3.19794
COADREAD	MGAT5	0.00436806	0.624521	0.45096	0.864881	486	222	4.11284
COADREAD	ACMSD	0.182742	0.801368	0.579201	1.10875	324	384	0.0257666
COADREAD	LCT	0.115953	0.613903	0.332047	1.13501	91	617	0.0942651
COADREAD	HNMT	0.0252289	0.580779	0.358826	0.940022	135	573	4.15375
COADREAD	KYNU	0.00116948	0.556315	0.388249	0.797133	583	125	0.10798
COADREAD	GTDC1	0.00924788	0.638801	0.454734	0.897373	289	419	1.01871
COADREAD	MMADHC	0.0178695	0.618606	0.414125	0.924053	207	501	5.62734
COADREAD	GALNT13	0.00205921	1.85749	1.24427	2.77292	85	623	0.106397
COADREAD	GPD2	0.0562234	1.42103	0.991482	2.03667	152	556	3.57139
COADREAD	GALNT5	0.0311518	0.704323	0.510586	0.971572	441	267	2.61878
COADREAD	UPP2	0.00401065	1.59281	1.15601	2.19466	282	426	0.0225665
COADREAD	GALNT3	0.00150918	0.589505	0.423687	0.820221	350	358	4.54544
COADREAD	B3GALT1	0.00491968	0.632111	0.458259	0.871919	461	247	0.0993421
COADREAD	CERS6	0.00134709	0.595752	0.432413	0.82079	425	283	3.32693
COADREAD	DHRS9	0.049262	0.612602	0.374013	1.00339	131	577	2.83937
COADREAD	PHOSPHO2	0.0268262	0.5771	0.35258	0.944594	124	584	2.15113
COADREAD	GAD1	0.0344739	1.41836	1.02418	1.96425	279	429	0.407258
COADREAD	CYBRD1	0.00338183	1.6184	1.1708	2.23711	266	442	3.20185
COADREAD	AGPS	0.00161556	0.517015	0.340548	0.784926	214	494	3.4407
COADREAD	PDE11A	0.108297	0.717822	0.478377	1.07712	181	527	0.297938
COADREAD	CERKL	0.047686	0.705581	0.498216	0.999256	547	161	0.710508
COADREAD	PDE1A	0.00780518	1.67157	1.14044	2.45005	123	585	0.845596
COADREAD	ASNSD1	0.00472104	0.630495	0.456326	0.87114	363	345	4.21164
COADREAD	HIBCH	0.0952865	0.751593	0.537102	1.05174	477	231	2.24771
COADREAD	INPP1	0.0149498	0.637829	0.442171	0.920063	570	138	2.69064
COADREAD	GLS	0.046524	0.676545	0.459521	0.996068	188	520	3.78329
COADREAD	PGAP1	0.00770916	0.647591	0.469207	0.893793	450	258	1.04336
COADREAD	COQ10B	0.00188659	1.8255	1.2421	2.68292	112	596	3.88127
COADREAD	PLCL1	0.0202163	1.57807	1.06979	2.32786	115	593	0.557438
COADREAD	AOX1	0.0693207	0.719647	0.50318	1.02924	545	163	0.180612
COADREAD	NDUFB3	0.0975011	0.760773	0.550168	1.052	423	285	5.11715
COADREAD	CYP20A1	0.00111384	0.588751	0.4263	0.813106	399	309	1.74359
COADREAD	NDUFS1	0.00517938	0.635949	0.461487	0.876365	447	261	3.3699
COADREAD	MDH1B	0.182211	0.77809	0.536568	1.12833	549	159	0.0731019
COADREAD	IDH1	0.0115886	0.615771	0.421027	0.900594	577	131	4.91484
COADREAD	RPE	0.223563	0.817838	0.592208	1.12943	336	372	3.75678
COADREAD	CPS1	0.0634008	0.727627	0.519024	1.02007	504	204	0.0690684
COADREAD	ATIC	0.0150988	1.54984	1.08483	2.21418	144	564	5.65819
COADREAD	PECR	0.0995887	1.31015	0.949376	1.80801	348	360	2.11566
COADREAD	PLCD4	0.00511242	1.57728	1.1442	2.17429	304	404	0.583472
COADREAD	CYP27A1	0.020102	0.598763	0.386815	0.926844	176	532	4.47379
COADREAD	GLB1L	0.0277822	1.43734	1.0391	1.9882	346	362	1.58421
COADREAD	GMPPA	0.00821469	1.56893	1.12007	2.19767	205	503	3.71391
COADREAD	CHPF	0.00195028	2.09083	1.29904	3.36522	572	136	5.06469
COADREAD	SGPP2	0.00343827	0.615741	0.443002	0.855834	357	351	3.81327
COADREAD	MOGAT1	0.0220273	1.53747	1.06044	2.2291	122	586	0.147608
COADREAD	ACSL3	0.0844344	1.61656	0.932337	2.8029	601	107	3.37699
COADREAD	B3GNT7	0.00651659	0.597391	0.410526	0.869316	241	467	3.29328
COADREAD	PDE6D	0.0817198	1.3823	0.959251	1.99193	483	225	2.67497
COADREAD	INPP5D	0.0409851	1.45012	1.01204	2.07782	468	240	2.86985
COADREAD	DGKD	0.00951024	1.55055	1.10919	2.16753	405	303	2.85551
COADREAD	UGT1A8	0.00346467	0.62318	0.45224	0.858732	418	290	0.170128
COADREAD	UGT1A10	0.111934	0.769232	0.556347	1.06358	451	257	0.583511
COADREAD	UGT1A7	0.147678	1.26731	0.918235	1.74908	350	358	0.0118081
COADREAD	UGT1A6	0.0203635	1.68384	1.07898	2.62778	562	146	0.0625596
COADREAD	UGT1A1	0.0914028	1.32909	0.955685	1.8484	412	296	0.0205283
COADREAD	SCLY	0.08878	1.42696	0.945869	2.15275	542	166	0.41276
COADREAD	NDUFA10	0.0241966	1.48019	1.0502	2.08622	177	531	4.14121
COADREAD	AGXT	0.00111195	0.570848	0.406363	0.801912	542	166	0.0943189
COADREAD	DTYMK	0.238469	0.80374	0.557373	1.159	211	497	4.64343
COADREAD	D2HGDH	0.0262617	1.52237	1.04758	2.21236	468	240	2.48321
COADREAD	GAL3ST2	0.00842836	0.64367	0.463083	0.894681	505	203	1.81739
COADREAD	NEU4	0.0268941	0.66229	0.459537	0.954502	577	131	0.561454
COADREAD	EDEM1	0.00406091	0.620076	0.445744	0.862591	353	355	3.23737
COADREAD	HACL1	0.0026502	0.599304	0.427311	0.840526	304	404	2.99667
COADREAD	BTD	9.23361e-06	0.444216	0.307238	0.642263	606	102	1.93315
COADREAD	GALNT15	0.0329824	1.46282	1.03022	2.07709	449	259	0.253571
COADREAD	PLCL2	0.000902182	0.54436	0.377892	0.784162	590	118	0.462074
COADREAD	OXSM	2.84961e-07	0.411182	0.289724	0.583557	577	131	2.41951
COADREAD	GADL1	0.340938	0.825072	0.555252	1.22601	165	543	0.0166232
COADREAD	GPD1L	0.00127214	0.534658	0.363077	0.787324	227	481	3.83857
COADREAD	GLB1	4.2923e-05	0.468492	0.322913	0.679702	602	106	4.41623
COADREAD	PLCD1	0.0548671	0.718438	0.512199	1.00772	517	191	1.97038
COADREAD	ACAA1	0.00376062	0.55955	0.376037	0.832622	586	122	2.71216
COADREAD	XYLB	0.0118518	0.663293	0.481181	0.91433	401	307	1.7457
COADREAD	ENTPD3	0.00169433	0.568643	0.397712	0.813039	565	143	0.0701264
COADREAD	CYP8B1	0.133057	0.781546	0.566569	1.07809	365	343	0.00916938
COADREAD	ABHD5	0.00656662	0.615228	0.43164	0.876901	551	157	2.03134
COADREAD	NME6	0.000701655	0.570105	0.409887	0.79295	356	352	2.23671
COADREAD	PFKFB4	0.0387202	0.694849	0.490767	0.983795	545	163	1.25065
COADREAD	UQCRC1	0.00405641	0.622365	0.448832	0.862992	480	228	6.38713
COADREAD	IP6K2	0.00950496	0.5816	0.384713	0.879248	177	531	4.20741
COADREAD	IMPDH2	0.0427296	0.718234	0.5202	0.991657	454	254	6.47173
COADREAD	GPX1	0.152625	0.763565	0.52649	1.10739	564	144	6.79317
COADREAD	AMT	0.20233	0.809081	0.583529	1.12182	435	273	1.61704
COADREAD	APEH	0.00476096	0.533878	0.342224	0.832862	185	523	5.54945
COADREAD	GMPPB	0.0405109	0.715514	0.51794	0.988457	371	337	2.75834
COADREAD	IP6K1	0.0231328	0.685275	0.492782	0.952959	501	207	3.43864
COADREAD	HYAL3	0.0191689	0.66022	0.465271	0.936855	542	166	1.47605
COADREAD	NAT6	0.0321071	1.42537	1.02771	1.97689	244	464	2.62449
COADREAD	HYAL1	0.000239297	0.553705	0.401857	0.762933	440	268	0.93629
COADREAD	HYAL2	0.219724	1.26429	0.868753	1.83992	502	206	3.65776
COADREAD	ABHD14B	0.0753943	0.745387	0.53834	1.03207	330	378	5.13946
COADREAD	ABHD14A	0.0665034	1.4461	0.973664	2.14778	511	197	2.00476
COADREAD	ACY1	0.0532061	0.684137	0.464866	1.00684	575	133	1.57904
COADREAD	ALAS1	0.113728	1.33341	0.933269	1.90512	464	244	4.79619
COADREAD	GLYCTK	0.0133188	0.612244	0.413766	0.905928	600	108	2.3902
COADREAD	NT5DC2	0.217466	0.786291	0.536202	1.15302	209	499	4.36304
COADREAD	GLT8D1	0.0052856	0.611443	0.431043	0.867344	550	158	3.32431
COADREAD	TKT	0.00112422	0.563933	0.397665	0.79972	553	155	5.37023
COADREAD	CHDH	2.59352e-05	0.482312	0.341222	0.681741	562	146	2.84837
COADREAD	PDE12	7.20165e-06	0.485603	0.351625	0.670629	410	298	2.49996
COADREAD	ABHD6	0.00111619	0.524704	0.353316	0.77923	236	472	2.57265
COADREAD	PDHB	0.000210664	0.503459	0.347841	0.728699	583	125	3.55027
COADREAD	ACOX2	0.101756	0.733194	0.505122	1.06424	561	147	1.57573
COADREAD	FHIT	0.164329	0.756717	0.509572	1.12373	586	122	0.864877
COADREAD	SUCLG2	0.000395456	0.515757	0.355284	0.748711	589	119	4.64205
COADREAD	GBE1	0.0647153	0.69095	0.465082	1.02651	587	121	2.06757
COADREAD	DHFRL1	0.0412159	0.712904	0.514466	0.987881	394	314	1.38765
COADREAD	CPOX	0.0257688	0.657117	0.453023	0.953157	563	145	2.98415
COADREAD	ST3GAL6	0.000447441	1.85164	1.30701	2.62322	143	565	0.57031
COADREAD	NIT2	0.00112077	0.534236	0.364119	0.783832	592	116	2.37216
COADREAD	PLCXD2	0.153786	1.27316	0.912596	1.77618	240	468	0.451991
COADREAD	ABHD10	0.033682	0.581783	0.35085	0.964719	138	570	3.88304
COADREAD	B4GALT4	0.0102553	0.657312	0.476338	0.907042	446	262	2.63205
COADREAD	PLA1A	0.0351958	1.60539	1.02934	2.50382	543	165	0.85749
COADREAD	COX17	0.00529607	1.57317	1.14007	2.1708	244	464	3.79997
COADREAD	NDUFB4	0.0415496	0.657359	0.438087	0.986383	192	516	5.81187
COADREAD	HGD	0.00941646	1.60816	1.11928	2.31056	135	573	2.59093
COADREAD	ADCY5	0.000302814	1.83913	1.31464	2.57288	191	517	0.645321
COADREAD	UMPS	0.00188867	0.542116	0.36594	0.803109	596	112	2.57809
COADREAD	ALDH1L1	0.0441621	0.703475	0.497989	0.993752	526	182	0.164611
COADREAD	UROC1	0.189688	1.41804	0.839623	2.39492	72	636	0.094077
COADREAD	CHST13	0.00461938	2.2282	1.26108	3.93701	586	122	0.257308
COADREAD	MGLL	0.108716	1.40463	0.925136	2.13265	109	599	4.62115
COADREAD	ACAD9	0.0302045	0.700568	0.506603	0.968797	470	238	3.47968
COADREAD	PIK3R4	0.0389918	1.45127	1.01781	2.06931	454	254	2.61451
COADREAD	NUDT16	0.00537402	0.570521	0.381926	0.852244	603	105	2.61058
COADREAD	ACAD11	0.0437652	1.60174	1.00899	2.54269	557	151	0.0323857
COADREAD	PCCB	0.0246401	0.69206	0.500536	0.95687	463	245	2.88421
COADREAD	PIK3CB	0.028252	0.699508	0.507021	0.965072	425	283	2.8258
COADREAD	NMNAT3	0.165805	0.796792	0.576705	1.10087	421	287	1.7967
COADREAD	GK5	0.000267036	0.540114	0.385884	0.755986	319	389	1.95641
COADREAD	CHST2	0.000661295	0.564527	0.404148	0.78855	552	156	0.718603
COADREAD	GYG1	0.162745	0.784907	0.558352	1.10339	279	429	3.91615
COADREAD	CP	0.0158592	0.672014	0.484904	0.931325	483	225	0.124181
COADREAD	AADAC	0.0353155	1.41028	1.02352	1.94318	283	425	0.281754
COADREAD	MME	0.0566777	0.707729	0.495382	1.0111	235	473	1.3643
COADREAD	PLCH1	0.0142911	0.572967	0.364179	0.901455	155	553	1.88246
COADREAD	GMPS	0.00803144	0.644251	0.463935	0.89465	341	367	3.41287
COADREAD	B3GALNT1	0.191999	1.32516	0.86776	2.02366	562	146	0.453656
COADREAD	SI	0.0119181	0.64896	0.461993	0.911592	531	177	0.137423
COADREAD	BCHE	0.00010538	1.86906	1.35646	2.57536	231	477	0.238586
COADREAD	PLD1	0.0647424	0.698548	0.476063	1.02501	592	116	1.19492
COADREAD	NAALADL2	0.0158911	0.612813	0.410338	0.915197	183	525	1.44389
COADREAD	PIK3CA	0.0899682	1.32318	0.957708	1.82812	248	460	1.69216
COADREAD	NDUFB5	0.106134	0.767939	0.556562	1.05959	405	303	3.71316
COADREAD	MCCC1	0.00403663	0.611251	0.43569	0.857555	536	172	2.67292
COADREAD	B3GNT5	0.00964945	0.500757	0.293476	0.85444	137	571	2.66687
COADREAD	ALG3	0.0422663	1.43132	1.012	2.02439	205	503	4.90029
COADREAD	EHHADH	0.00265168	0.532975	0.351238	0.808747	197	511	2.65502
COADREAD	LIPH	0.0735861	1.46805	0.965271	2.23272	111	597	4.65085
COADREAD	DGKG	0.0742681	1.42215	0.964444	2.09709	124	584	0.576258
COADREAD	ST6GAL1	0.115387	0.761728	0.5432	1.06817	500	208	3.34777
COADREAD	ATP13A4	0.000690485	0.574376	0.415442	0.794112	425	283	0.08462
COADREAD	ATP13A3	0.066127	0.728858	0.519734	1.02213	269	439	3.57321
COADREAD	PCYT1A	0.0584633	1.36231	0.988729	1.87705	308	400	3.19172
COADREAD	PIGX	0.139944	0.784139	0.567451	1.08357	355	353	2.80811
COADREAD	PIGZ	0.00120784	1.85594	1.26862	2.71516	116	592	4.11767
COADREAD	BDH1	0.110648	0.712868	0.469211	1.08305	601	107	2.70409
COADREAD	PIGG	0.000223442	0.515254	0.360177	0.737101	571	137	2.04352
COADREAD	PDE6B	0.00124956	1.79259	1.25135	2.56793	142	566	0.287701
COADREAD	DGKQ	0.0381276	0.698773	0.497471	0.981531	297	411	3.84464
COADREAD	IDUA	0.00445208	2.23395	1.26456	3.94647	589	119	1.42894
COADREAD	NAT8L	0.00761602	1.78444	1.15977	2.74557	543	165	0.0426738
COADREAD	MAN2B2	0.214392	1.28898	0.86296	1.9253	552	156	2.65283
COADREAD	ACOX3	0.00185957	0.552154	0.377674	0.807242	597	111	2.30292
COADREAD	HS3ST1	0.0223259	0.686545	0.496	0.950291	486	222	1.186
COADREAD	BST1	0.123283	1.37458	0.915202	2.06455	115	593	1.8482
COADREAD	QDPR	0.00162058	0.546049	0.372744	0.799931	590	118	3.30939
COADREAD	SOD3	0.0268165	0.568998	0.343259	0.943191	133	575	6.35342
COADREAD	PGM2	3.53317e-06	0.465601	0.334262	0.648547	378	330	3.49776
COADREAD	KLB	0.0101303	0.594874	0.398445	0.88814	603	105	0.0560554
COADREAD	LIAS	0.0743485	0.697805	0.469064	1.03809	586	122	2.06613
COADREAD	UGDH	0.00374948	0.564237	0.381162	0.835245	600	108	3.41339
COADREAD	GNPDA2	0.0246194	1.74732	1.06717	2.86096	561	147	1.07297
COADREAD	SRD5A3	0.025746	0.691708	0.499098	0.958648	462	246	2.47678
COADREAD	AASDH	0.00368569	0.50525	0.315364	0.809467	152	556	1.93559
COADREAD	PPAT	0.0125745	0.657634	0.471792	0.916682	318	390	2.63753
COADREAD	PAICS	0.00632935	0.603371	0.418178	0.870577	233	475	5.12602
COADREAD	UGT2B15	0.0562726	0.73168	0.530547	1.00906	421	287	0.579102
COADREAD	UGT2B10	0.00684094	0.586259	0.396447	0.866949	202	506	0.144698
COADREAD	UGT2A3	0.001305	0.578147	0.412583	0.81015	537	171	0.363708
COADREAD	UGT2B7	2.89717e-07	0.438002	0.31697	0.60525	519	189	0.418163
COADREAD	SULT1B1	0.0100219	0.634828	0.448559	0.898446	550	158	1.60927
COADREAD	SULT1E1	0.136087	0.774332	0.552451	1.08533	495	213	0.0287234
COADREAD	DCK	0.00244565	0.594135	0.422157	0.836172	302	406	3.46644
COADREAD	COX18	0.000162318	0.541391	0.39144	0.748783	479	229	2.01896
COADREAD	MTHFD2L	0.0773052	0.740818	0.530858	1.03382	280	428	1.00616
COADREAD	ENOPH1	0.0109723	0.616911	0.423344	0.898984	574	134	4.56606
COADREAD	SCD5	0.132919	0.74881	0.512546	1.09398	563	145	0.811415
COADREAD	COQ2	0.0124063	0.665263	0.482013	0.918181	451	257	2.70661
COADREAD	HPSE	0.0826713	0.751355	0.542687	1.04026	458	250	1.27113
COADREAD	AGPAT9	0.0541691	0.728632	0.527659	1.00615	354	354	1.39733
COADREAD	CDS1	0.00108373	0.571344	0.406438	0.803158	317	391	3.63504
COADREAD	HSD17B13	0.0384431	1.40757	1.0173	1.94757	237	471	0.201457
COADREAD	HSD17B11	0.0972821	0.76345	0.553618	1.05281	411	297	5.3211
COADREAD	NUDT9	0.0719329	0.742323	0.535976	1.02811	440	268	3.12426
COADREAD	ADH5	0.0150431	0.672142	0.486618	0.928397	443	265	4.67125
COADREAD	ADH4	0.0268087	0.644453	0.435051	0.954647	193	515	0.46116
COADREAD	ADH6	0.0293244	0.679279	0.478766	0.963769	545	163	0.509277
COADREAD	ADH1B	0.0396515	0.68711	0.47888	0.985885	573	135	0.0429652
COADREAD	ADH1C	0.103164	0.67758	0.422963	1.08547	123	585	4.65256
COADREAD	MTTP	0.147406	0.701519	0.433329	1.13569	110	598	1.27775
COADREAD	MANBA	0.226159	0.813525	0.580934	1.13924	288	420	2.41667
COADREAD	BDH2	0.0472643	0.671687	0.452211	0.997682	598	110	1.5545
COADREAD	PPA2	0.000262358	0.554795	0.402433	0.764842	460	248	3.89123
COADREAD	GSTCD	0.000494901	0.457165	0.290656	0.719063	185	523	1.99503
COADREAD	PAPSS1	0.0011565	0.523673	0.351985	0.779104	607	101	3.62365
COADREAD	SGMS2	0.0459711	0.704895	0.498829	0.996086	516	192	1.80366
COADREAD	CYP2U1	0.0585385	1.39057	0.985777	1.96159	192	516	1.35953
COADREAD	HADH	0.0077578	0.594407	0.403695	0.875213	216	492	5.47035
COADREAD	PLA2G12A	0.00640939	0.637495	0.459698	0.884057	495	213	2.85598
COADREAD	ELOVL6	0.00336922	0.513327	0.326092	0.808066	160	548	2.94936
COADREAD	ARSJ	0.0384502	1.51053	1.02002	2.23691	111	597	2.22964
COADREAD	UGT8	0.0443544	0.71699	0.517299	0.993767	331	377	3.86527
COADREAD	NDST3	0.000197698	0.536835	0.385421	0.747734	526	182	0.0212315
COADREAD	PDE5A	0.216153	1.22577	0.889031	1.69006	310	398	1.54723
COADREAD	NUDT6	0.000105593	0.461429	0.309184	0.688641	606	102	0.274247
COADREAD	NDUFC1	0.0223156	0.613152	0.401563	0.936231	163	545	4.72745
COADREAD	MGST2	0.00485398	0.613089	0.434564	0.864953	292	416	4.53309
COADREAD	INPP4B	0.11388	0.699672	0.448377	1.09181	146	562	1.59867
COADREAD	LRAT	0.083251	1.41244	0.954186	2.09078	112	596	0.0417041
COADREAD	GUCY1A3	0.174317	0.763365	0.515586	1.13022	588	120	0.621085
COADREAD	GUCY1B3	0.042956	1.40345	1.01033	1.94954	382	326	1.66338
COADREAD	TDO2	0.017711	0.569474	0.355521	0.912186	155	553	1.15795
COADREAD	ETFDH	0.0314667	0.693598	0.495678	0.970545	302	406	2.39112
COADREAD	MSMO1	0.0277511	0.632546	0.41936	0.954109	179	529	5.44951
COADREAD	CBR4	0.00254903	0.536557	0.355714	0.809339	203	505	2.59086
COADREAD	AADAT	0.000115325	0.514075	0.364448	0.725132	310	398	1.93478
COADREAD	GALNTL6	0.0135028	0.633137	0.439121	0.912875	250	458	0.0756307
COADREAD	GALNT7	0.00075062	0.580547	0.421307	0.799975	437	271	3.44468
COADREAD	HPGD	0.0143014	0.616204	0.416567	0.911516	597	111	1.10274
COADREAD	AGA	0.0160791	0.664189	0.474706	0.929307	494	214	2.57242
COADREAD	DCTD	0.00880545	1.53178	1.1103	2.11325	301	407	4.84554
COADREAD	ENPP6	0.0212551	0.683365	0.492863	0.947499	499	209	0.0294042
COADREAD	ACSL1	0.0725158	1.62439	0.952036	2.77158	601	107	2.14342
COADREAD	CYP4V2	0.0891249	0.757748	0.550044	1.04388	378	330	1.64639
COADREAD	SDHA	0.176449	1.25845	0.902656	1.75447	424	284	4.19089
COADREAD	LPCAT1	0.132862	1.32076	0.918998	1.89816	485	223	3.03406
COADREAD	NDUFS6	0.197035	1.25927	0.887662	1.78645	457	251	5.59276
COADREAD	SRD5A1	0.000198955	2.01137	1.3814	2.92864	112	596	2.65738
COADREAD	ADCY2	0.0263992	1.55768	1.05018	2.31043	117	591	0.158988
COADREAD	MTRR	0.0268399	0.661334	0.45733	0.95634	235	473	2.70218
COADREAD	CMBL	0.00590207	1.56645	1.13677	2.15854	291	417	4.62045
COADREAD	NPR3	0.00131018	1.77666	1.2451	2.53515	140	568	0.481158
COADREAD	AMACR	0.000439086	0.521059	0.359969	0.754239	576	132	1.44912
COADREAD	UGT3A2	0.143197	1.27445	0.921279	1.763	367	341	0.0179729
COADREAD	PLCXD3	0.0789499	1.4341	0.960409	2.14143	103	605	0.0722674
COADREAD	OXCT1	0.0432947	0.617682	0.385085	0.990771	151	557	3.43966
COADREAD	HMGCS1	0.0106055	0.657529	0.475697	0.908866	443	265	4.15303
COADREAD	NNT	0.0781209	0.676334	0.436236	1.04858	159	549	3.53264
COADREAD	MOCS2	0.319201	0.833247	0.581626	1.19372	534	174	2.20647
COADREAD	NDUFS4	0.0705742	0.739231	0.532566	1.02609	318	390	4.98549
COADREAD	GPX8	0.0227165	1.58806	1.06326	2.3719	520	188	1.63612
COADREAD	PPAP2A	0.0017771	1.77018	1.23112	2.54528	136	572	4.02774
COADREAD	PDE4D	0.0339926	0.709265	0.51472	0.977342	416	292	0.833382
COADREAD	ELOVL7	0.00861562	0.523956	0.320115	0.857597	148	560	3.0312
COADREAD	NDUFAF2	0.139727	0.6894	0.42035	1.13066	105	603	4.8583
COADREAD	PIK3R1	0.0504505	0.698397	0.486185	1.00323	552	156	2.20921
COADREAD	MCCC2	0.000793957	0.572326	0.411496	0.796014	354	354	4.48525
COADREAD	HEXB	0.0019543	0.572776	0.400724	0.818699	558	150	4.814
COADREAD	GCNT4	0.0189223	1.56877	1.07324	2.2931	129	579	0.521541
COADREAD	HMGCR	0.00169946	0.470688	0.290726	0.762046	166	542	4.59693
COADREAD	PDE8B	0.00342273	1.61698	1.1684	2.23778	258	450	0.555414
COADREAD	ARSB	0.0283511	0.679828	0.480021	0.962804	558	150	1.22034
COADREAD	DMGDH	0.0199594	1.61227	1.0743	2.41961	517	191	0.0576697
COADREAD	BHMT2	0.033595	1.45489	1.02743	2.0602	176	532	0.370794
COADREAD	BHMT	0.0241099	1.67786	1.06433	2.64504	79	629	0.166118
COADREAD	DHFR	0.00150651	0.550928	0.379244	0.800332	567	141	1.98796
COADREAD	CKMT2	0.00107686	0.573083	0.408544	0.803888	318	390	1.3855
COADREAD	COX7C	0.0759943	0.63323	0.381052	1.0523	107	601	7.28575
COADREAD	ARSK	0.012355	0.61086	0.413184	0.903108	599	109	0.80664
COADREAD	GLRX	0.00354716	0.576135	0.395904	0.838413	245	463	3.09649
COADREAD	LNPEP	0.124428	0.778941	0.565291	1.07334	397	311	2.05306
COADREAD	ST8SIA4	0.00694502	0.595664	0.406753	0.872312	601	107	0.378588
COADREAD	PAM	0.0369599	1.40867	1.01955	1.94632	299	409	3.84868
COADREAD	NUDT12	0.00855596	0.461757	0.255688	0.833906	107	601	2.83898
COADREAD	MAN2A1	0.0156805	0.667059	0.47881	0.929319	502	206	2.54938
COADREAD	CDO1	0.00216785	1.68531	1.20423	2.35856	178	530	0.327579
COADREAD	HSD17B4	4.27775e-05	0.516239	0.373882	0.7128	477	231	4.01464
COADREAD	ALDH7A1	0.00544017	0.598941	0.415427	0.863522	574	134	2.86
COADREAD	CHSY3	0.0160931	1.49726	1.07456	2.08624	211	497	0.677698
COADREAD	ACSL6	0.00106869	0.58642	0.424756	0.809615	379	329	0.829443
COADREAD	UQCRQ	0.0603963	0.720268	0.510664	1.0159	282	426	6.91866
COADREAD	PCBD2	6.68859e-05	0.526215	0.381626	0.725586	443	265	1.22306
COADREAD	NME5	0.109941	1.33756	0.936093	1.9112	451	257	0.0852672
COADREAD	NDUFA2	0.0293966	1.55546	1.04226	2.32136	518	190	4.9703
COADREAD	GNPDA1	0.0136881	0.495653	0.280364	0.87626	110	598	4.65976
COADREAD	DPYSL3	0.00122918	1.71568	1.23155	2.39012	201	507	3.81297
COADREAD	PCYOX1L	0.105039	1.31231	0.944243	1.82386	411	297	1.44938
COADREAD	PDE6A	0.00474752	0.631827	0.458514	0.870651	429	279	0.0731829
COADREAD	ARSI	0.0020109	1.65394	1.1992	2.2811	287	421	0.681721
COADREAD	NDST1	0.0131183	0.630137	0.435903	0.91092	578	130	2.42915
COADREAD	GPX3	0.00219807	1.97785	1.26798	3.08514	534	174	2.24531
COADREAD	GALNT10	0.0890392	0.720939	0.493521	1.05315	594	114	2.53684
COADREAD	MAT2B	0.00599298	0.585528	0.397581	0.862323	586	122	3.78089
COADREAD	PANK3	0.000103335	0.527824	0.380164	0.732837	499	209	2.72509
COADREAD	HK3	0.0149107	0.624913	0.426217	0.916237	606	102	0.413621
COADREAD	B4GALT7	0.268698	0.83493	0.606011	1.15032	404	304	2.91946
COADREAD	PHYKPL	0.00437168	0.574763	0.391719	0.843342	595	113	1.88625
COADREAD	MGAT4B	0.00445525	0.588219	0.407032	0.850061	586	122	5.3816
COADREAD	GFPT2	0.00239988	1.68155	1.199	2.35832	169	539	1.62221
COADREAD	MGAT1	0.00707265	1.61311	1.13756	2.28747	176	532	4.92903
COADREAD	GMDS	0.0109612	0.606751	0.41139	0.894884	600	108	4.70294
COADREAD	NQO2	0.0877804	0.757656	0.550022	1.04367	416	292	1.74724
COADREAD	BPHL	0.0666028	0.738556	0.533191	1.02302	336	372	2.03785
COADREAD	ECI2	0.0630679	0.735297	0.531672	1.01691	355	353	2.6221
COADREAD	GCNT2	0.0906843	1.40921	0.943868	2.10396	105	603	0.400822
COADREAD	ELOVL2	0.0183895	1.58437	1.07632	2.33224	107	601	0.225932
COADREAD	GFOD1	0.0556696	1.36576	0.990919	1.8824	310	398	1.02065
COADREAD	GMPR	0.0153458	2.04393	1.13295	3.68741	605	103	1.12957
COADREAD	TPMT	0.0061225	0.597792	0.411853	0.867676	230	478	4.74396
COADREAD	MBOAT1	0.0144465	0.668125	0.481896	0.926323	375	333	3.12785
COADREAD	GPLD1	0.177901	0.757773	0.504739	1.13766	595	113	0.0746543
COADREAD	ALDH5A1	0.118205	1.43434	0.910741	2.25895	546	162	2.33599
COADREAD	DDAH2	0.0359421	1.50054	1.02318	2.20062	120	588	5.76862
COADREAD	NEU1	0.0456857	1.46307	1.00476	2.13043	139	569	5.28701
COADREAD	CYP21A2	0.000131454	1.84869	1.34194	2.54679	257	451	0.0287432
COADREAD	AGPAT1	0.000755735	1.85937	1.28925	2.6816	469	239	3.9522
COADREAD	HSD17B8	0.197427	1.39202	0.839751	2.3075	607	101	3.25036
COADREAD	B3GALT4	0.0252746	1.50215	1.04873	2.15161	172	536	2.76351
COADREAD	IP6K3	6.75375e-07	0.435377	0.310944	0.609604	573	135	0.062379
COADREAD	NUDT3	0.0152789	1.50953	1.08051	2.1089	361	347	1.64128
COADREAD	PNPLA1	0.0285034	0.695913	0.502746	0.963299	342	366	0.271577
COADREAD	GLO1	0.0169927	0.574688	0.361875	0.912654	138	570	6.47417
COADREAD	MOCS1	0.015645	1.50053	1.07765	2.08935	381	327	1.31901
COADREAD	GNMT	0.0339245	0.705974	0.511385	0.974606	400	308	0.223481
COADREAD	ENPP4	0.00520495	0.608359	0.427828	0.865071	270	438	3.00101
COADREAD	ENPP5	0.208203	0.790955	0.548948	1.13965	215	493	1.68692
COADREAD	CYP39A1	0.000430876	0.565628	0.410441	0.779491	417	291	1.8264
COADREAD	PLA2G7	0.0111612	0.642342	0.454439	0.907941	542	166	1.44389
COADREAD	MUT	0.000826415	0.570338	0.408342	0.796602	322	386	3.63027
COADREAD	GSTA2	0.0568412	0.729918	0.527993	1.00907	346	362	0.046168
COADREAD	GSTA1	0.108751	0.753524	0.53247	1.06635	523	185	0.197878
COADREAD	GSTA4	0.0223965	0.649649	0.447658	0.942782	563	145	1.88765
COADREAD	ELOVL5	0.0260356	0.649351	0.442813	0.952222	205	503	4.54707
COADREAD	GCLC	0.0122497	0.665368	0.482637	0.917282	413	295	2.74977
COADREAD	HMGCLL1	0.0153432	0.511712	0.294663	0.888639	129	579	0.0556427
COADREAD	LGSN	0.00392674	1.88435	1.21671	2.91834	70	638	0.164419
COADREAD	B3GAT2	0.287042	1.25349	0.82582	1.90264	557	151	0.0706114
COADREAD	COX7A2	0.0193968	0.669427	0.476989	0.939501	498	210	5.87786
COADREAD	ELOVL4	0.00971356	1.53377	1.10601	2.12697	231	477	0.290734
COADREAD	BCKDHB	0.00537265	0.531042	0.337617	0.835282	174	534	3.40306
COADREAD	PGM3	0.00658979	0.581563	0.391505	0.863887	220	488	3.07576
COADREAD	ME1	0.0843383	0.700504	0.466929	1.05092	179	529	3.84698
COADREAD	CYB5R4	0.00030218	0.422619	0.260995	0.684329	174	534	2.22528
COADREAD	NT5E	0.0510074	1.43634	0.99697	2.06934	463	245	3.10818
COADREAD	MANEA	0.00027236	0.555154	0.402636	0.765445	415	293	1.91767
COADREAD	COQ3	0.00858677	0.614061	0.425747	0.88567	240	468	3.31056
COADREAD	PDSS2	8.41958e-05	0.5241	0.377774	0.727103	525	183	2.81713
COADREAD	SMPD2	0.0170476	0.632972	0.433406	0.924431	229	479	3.90639
COADREAD	MICAL1	0.134735	0.776923	0.559218	1.07938	469	239	3.12086
COADREAD	FIG4	0.000489832	0.539403	0.379094	0.767502	555	153	2.28035
COADREAD	DDO	0.000452004	1.97843	1.34176	2.9172	116	592	1.99639
COADREAD	AMD1	0.000873231	0.575337	0.41353	0.800458	344	364	4.09057
COADREAD	HS3ST5	0.00326437	0.618766	0.448529	0.853617	476	232	0.0135667
COADREAD	NT5DC1	0.000486198	0.564492	0.407442	0.782077	366	342	2.80846
COADREAD	DSE	0.087217	1.32937	0.960425	1.84005	272	436	0.925552
COADREAD	MAN1A1	0.0197402	0.677793	0.488	0.941401	343	365	3.61867
COADREAD	SMPDL3A	0.00063433	0.576456	0.418374	0.794269	424	284	2.79161
COADREAD	ECHDC1	0.00222318	0.571938	0.397994	0.821905	260	448	3.76173
COADREAD	ARG1	0.0683911	0.739909	0.535013	1.02328	417	291	0.0679476
COADREAD	ENPP3	0.0942674	0.748015	0.532536	1.05068	275	433	2.22306
COADREAD	ENPP1	0.165369	1.25358	0.909009	1.72876	343	365	0.954988
COADREAD	ALDH8A1	0.276954	1.26446	0.828448	1.92995	557	151	0.0630884
COADREAD	PDE7B	0.0436195	0.689354	0.478867	0.992362	581	127	0.109392
COADREAD	FUCA2	0.0108127	0.660213	0.47912	0.909754	402	306	5.03453
COADREAD	UST	0.00105688	1.73434	1.24354	2.41886	369	339	0.403658
COADREAD	IYD	0.00727043	0.467271	0.264467	0.825591	117	591	2.83606
COADREAD	MTHFD1L	0.0418832	0.664596	0.447083	0.987933	588	120	3.03817
COADREAD	SYNJ2	0.070135	0.744083	0.539265	1.02669	359	349	2.68045
COADREAD	SOD2	0.104037	0.705022	0.461601	1.07681	165	543	4.64603
COADREAD	ACAT2	6.78325e-06	0.442609	0.307492	0.637098	587	121	2.8831
COADREAD	AGPAT4	0.0392197	0.700976	0.499047	0.984612	520	188	0.442688
COADREAD	PDE10A	0.0107006	1.6841	1.1234	2.52464	114	594	0.547791
COADREAD	COX19	0.0238244	1.45905	1.04895	2.02949	212	496	2.65949
COADREAD	CYP2W1	0.00282274	1.82912	1.22312	2.73535	109	599	5.3192
COADREAD	NUDT1	0.0814928	1.41227	0.955207	2.08803	114	594	4.10419
COADREAD	CHST12	0.00103817	1.76471	1.25164	2.48811	407	301	0.990151
COADREAD	DAGLB	0.0124464	1.54262	1.09628	2.17069	174	534	2.74345
COADREAD	C1GALT1	0.0314163	1.57541	1.03729	2.39268	523	185	2.49233
COADREAD	NDUFA4	0.067188	0.728883	0.519543	1.02257	276	432	5.72036
COADREAD	DGKB	0.0257956	1.44072	1.04449	1.98726	276	432	0.0255905
COADREAD	CYCS	0.0344791	0.642675	0.425554	0.970575	176	532	6.09865
COADREAD	HIBADH	0.041272	0.66705	0.450949	0.98671	583	125	4.45998
COADREAD	INMT	0.0952814	1.40636	0.940096	2.10387	123	585	1.8442
COADREAD	PDE1C	0.0128531	0.636573	0.444326	0.912	575	133	0.0694552
COADREAD	NT5C3A	0.0322494	1.43603	1.02985	2.00241	375	333	3.8986
COADREAD	AOAH	0.053432	0.652358	0.421523	1.0096	162	546	3.7697
COADREAD	BLVRA	0.00680079	1.59877	1.13618	2.24971	180	528	3.70219
COADREAD	GCK	0.00010714	0.513149	0.364293	0.722829	553	155	0.0280142
COADREAD	OGDH	0.221017	0.808302	0.573156	1.13992	249	459	5.3422
COADREAD	ADCY1	0.00286474	0.586753	0.411428	0.836792	578	130	0.0742356
COADREAD	UPP1	0.0265406	1.44322	1.04322	1.99659	224	484	2.86339
COADREAD	DDC	0.0137734	0.62877	0.433395	0.912219	578	130	3.48648
COADREAD	PSPH	0.198158	1.24841	0.88864	1.75384	197	511	3.78609
COADREAD	VKORC1L1	0.0743476	0.736395	0.525021	1.03287	514	194	3.59065
COADREAD	GUSB	0.0210691	1.5519	1.06576	2.25977	463	245	4.55048
COADREAD	ASL	0.0770611	0.695648	0.466076	1.0383	600	108	4.07416
COADREAD	WBSCR17	0.0429954	1.42033	1.00943	1.99848	412	296	0.223818
COADREAD	ABHD11	0.213368	1.31875	0.851393	2.04265	566	142	4.98343
COADREAD	POR	0.00279269	2.27598	1.3091	3.95697	600	108	4.1148
COADREAD	MDH2	0.0432868	0.699294	0.492841	0.992232	539	169	6.56008
COADREAD	CROT	0.0828033	0.740045	0.525851	1.04148	506	202	1.59096
COADREAD	CYP51A1	0.0512213	0.725529	0.524103	1.00437	469	239	1.69545
COADREAD	PON1	0.130996	1.42703	0.89804	2.26762	93	615	0.218594
COADREAD	PON3	0.00247523	1.72346	1.20629	2.46236	136	572	1.15441
COADREAD	PON2	0.114659	0.772692	0.559876	1.0664	353	355	4.60344
COADREAD	ASNS	0.0365102	1.53605	1.02367	2.30489	106	602	4.58493
COADREAD	CYP3A5	0.0684078	1.34953	0.976359	1.86532	352	356	2.79301
COADREAD	CYP3A7	0.098757	0.762368	0.551307	1.05423	332	376	0.171254
COADREAD	CYP3A4	0.0253666	1.58718	1.05507	2.38765	111	597	0.341534
COADREAD	GAL3ST4	0.000335287	1.84156	1.31152	2.58582	171	537	2.39509
COADREAD	ACHE	0.0151974	1.48624	1.07654	2.05187	326	382	1.6865
COADREAD	MOGAT3	0.152202	0.749715	0.504585	1.11393	586	122	2.12965
COADREAD	PIK3CG	0.00106523	0.584298	0.421609	0.809764	502	206	0.298689
COADREAD	DLD	0.0163829	0.670992	0.483852	0.930512	473	235	4.28935
COADREAD	PNPLA8	0.0243283	1.44793	1.04685	2.00266	352	356	2.78087
COADREAD	AASS	0.00768388	1.55854	1.12035	2.16809	207	501	0.796978
COADREAD	NDUFA5	0.160555	1.2639	0.911324	1.75288	372	336	2.71862
COADREAD	HYAL4	0.0075838	1.55442	1.12233	2.15287	350	358	0.0157141
COADREAD	IMPDH1	0.0187807	1.52661	1.06946	2.17917	176	532	5.21103
COADREAD	AHCYL2	0.0169277	0.592138	0.382636	0.916347	165	543	4.23067
COADREAD	AKR1B1	0.015287	0.658012	0.467409	0.926338	539	169	2.17085
COADREAD	AKR1B10	2.89708e-05	0.496782	0.355841	0.693547	556	152	1.18562
COADREAD	BPGM	0.0910671	1.33819	0.953569	1.87796	210	498	2.63057
COADREAD	DGKI	0.0107073	1.53462	1.1027	2.13571	377	331	0.0471219
COADREAD	TBXAS1	0.00961949	0.565434	0.365255	0.875323	181	527	3.11551
COADREAD	NDUFB2	0.157983	0.773698	0.542163	1.10411	221	487	4.54175
COADREAD	AGK	0.0888584	0.73199	0.511148	1.04825	217	491	2.72552
COADREAD	MGAM	0.115605	1.48283	0.905466	2.42835	596	112	0.0278493
COADREAD	GSTK1	0.0254002	1.59126	1.05497	2.40018	524	184	5.29699
COADREAD	TPK1	0.0239353	0.648291	0.443783	0.947044	224	484	1.07955
COADREAD	AOC1	0.0166731	1.50304	1.07387	2.10373	215	493	6.1549
COADREAD	NOS3	0.000425829	1.77374	1.28518	2.44803	231	477	2.1254
COADREAD	CHPF2	0.00244369	1.63997	1.18619	2.26735	253	455	4.4759
COADREAD	GALNT11	0.0434053	1.67309	1.00949	2.7729	589	119	2.1055
COADREAD	AGPAT5	0.000683325	0.5638	0.403056	0.788652	524	184	3.03313
COADREAD	MSRA	0.000167445	0.541618	0.391413	0.749465	494	214	1.67135
COADREAD	FDFT1	1.92926e-05	0.410535	0.268963	0.626625	233	475	5.75247
COADREAD	ASAH1	0.00793372	0.630039	0.445945	0.89013	278	430	4.89562
COADREAD	NAT1	0.000805931	0.562551	0.399589	0.791974	297	411	1.96582
COADREAD	NAT2	9.54002e-05	0.534222	0.387699	0.73612	452	256	1.60258
COADREAD	CSGALNACT1	0.0116604	0.6404	0.451274	0.908787	544	164	0.839017
COADREAD	LPL	0.0587825	0.697893	0.479471	1.01582	563	145	0.649593
COADREAD	NUDT18	0.00111822	0.53918	0.369246	0.787321	250	458	2.68814
COADREAD	ENTPD4	0.00270514	0.352363	0.17274	0.718765	102	606	3.34966
COADREAD	DPYSL2	0.0748351	0.71914	0.49925	1.03588	559	149	2.83782
COADREAD	EPHX2	0.014256	0.642054	0.449121	0.917867	560	148	2.50521
COADREAD	EXTL3	0.0235658	0.640065	0.432823	0.946538	202	506	2.28198
COADREAD	MBOAT4	0.123428	0.724446	0.480137	1.09307	176	532	0.140057
COADREAD	GSR	0.000342972	0.518775	0.359761	0.748072	285	423	5.36702
COADREAD	FUT10	0.00125085	0.592236	0.428891	0.817792	470	238	1.17583
COADREAD	DDHD2	0.0746761	0.708041	0.482984	1.03797	578	130	1.43894
COADREAD	PPAPDC1B	0.0028013	1.70639	1.19716	2.43222	153	555	3.87382
COADREAD	IDO1	0.000373349	0.553664	0.397579	0.771027	530	178	0.861443
COADREAD	IDO2	4.44668e-05	0.516938	0.374247	0.714032	506	202	0.0131687
COADREAD	AGPAT6	0.00621237	0.605231	0.420898	0.870292	555	153	3.00759
COADREAD	HGSNAT	0.03862	0.704529	0.504516	0.983837	498	210	2.94407
COADREAD	LYPLA1	0.000175565	0.503602	0.349424	0.725808	284	424	4.7454
COADREAD	SDR16C5	0.0544021	1.38692	0.992616	1.93785	227	481	2.70071
COADREAD	IMPAD1	0.00822363	0.512431	0.309182	0.849291	129	579	4.20249
COADREAD	CA8	0.0454524	0.651819	0.426934	0.995161	179	529	1.77973
COADREAD	GGH	0.0022389	0.598629	0.429807	0.833763	513	195	4.57
COADREAD	CYP7B1	0.134107	0.720414	0.468364	1.10811	155	553	0.746019
COADREAD	PDE7A	0.138997	0.77483	0.552176	1.08726	487	221	1.77961
COADREAD	ADHFE1	0.00752975	0.602739	0.413829	0.877885	599	109	0.0676029
COADREAD	SULF1	0.0853359	1.32918	0.96122	1.83798	286	422	4.24062
COADREAD	RDH10	0.0393415	1.4028	1.01648	1.93595	263	445	3.48938
COADREAD	IMPA1	0.00286762	0.583227	0.406993	0.835772	248	460	3.20623
COADREAD	CA13	0.158962	1.30697	0.898245	1.90166	142	566	2.17611
COADREAD	CA1	0.037905	0.694539	0.491438	0.981578	290	418	0.487415
COADREAD	CA3	0.00478258	1.68479	1.16911	2.42792	124	584	0.864964
COADREAD	CA2	0.00225347	0.554998	0.378335	0.814155	228	480	4.69899
COADREAD	DECR1	0.00198102	0.440439	0.258177	0.751368	121	587	4.91248
COADREAD	PDP1	0.0210464	0.677095	0.485643	0.944023	306	402	2.96872
COADREAD	UQCRB	0.0643727	1.5696	0.969563	2.54097	566	142	3.66234
COADREAD	PTDSS1	0.0753051	0.693977	0.462435	1.04145	605	103	3.92382
COADREAD	COX6C	0.00847158	1.68909	1.13697	2.50932	102	606	5.97808
COADREAD	RRM2B	0.00555389	0.628962	0.451536	0.876106	496	212	2.34341
COADREAD	EXT1	0.00275645	1.65012	1.18602	2.29584	213	495	3.1536
COADREAD	ENPP2	0.0106006	1.59977	1.11205	2.30138	140	568	2.26555
COADREAD	HAS2	0.00833848	0.619326	0.432293	0.887279	563	145	0.830457
COADREAD	NDUFB9	0.157315	0.758256	0.517181	1.1117	573	135	5.35065
COADREAD	SQLE	0.0253455	0.669391	0.46969	0.954	541	167	3.86582
COADREAD	ST3GAL1	0.0161417	0.63452	0.436144	0.923126	599	109	1.16544
COADREAD	NAPRT	0.0937153	1.31662	0.952611	1.81973	298	410	5.15279
COADREAD	PYCRL	0.0971375	0.752003	0.536461	1.05415	493	215	3.00657
COADREAD	TSTA3	0.0450194	1.44045	1.00508	2.06441	483	225	5.30027
COADREAD	CYC1	0.0241691	0.690336	0.499154	0.954741	473	235	6.66595
COADREAD	DGAT1	0.0361899	1.47151	1.02422	2.11413	160	548	5.62786
COADREAD	GPT	0.0825164	0.739319	0.52548	1.04018	286	422	2.02803
COADREAD	AK3	0.0515549	0.677479	0.458016	1.0021	594	114	3.99551
COADREAD	GLDC	0.00519422	0.612709	0.432776	0.867451	550	158	0.0800434
COADREAD	ACER2	0.191862	1.27106	0.889333	1.81664	178	530	1.52235
COADREAD	MTAP	0.0365426	1.49806	1.02484	2.18977	112	596	2.38086
COADREAD	ACO1	0.0356667	0.645925	0.428264	0.974209	178	530	3.67647
COADREAD	NDUFB6	0.033294	0.697685	0.499764	0.973988	459	249	4.66036
COADREAD	B4GALT1	0.0488707	1.50885	0.998698	2.2796	107	601	5.44507
COADREAD	NUDT2	0.0675105	1.35297	0.9777	1.87228	258	450	4.1977
COADREAD	GALT	0.00957502	1.55959	1.11117	2.18896	399	309	2.42015
COADREAD	PIGO	0.183881	1.24401	0.902597	1.71458	357	351	3.07567
COADREAD	CA9	0.0697219	0.691517	0.463345	1.03205	191	517	4.97478
COADREAD	GBA2	0.0301865	0.674869	0.47209	0.964748	558	150	3.79393
COADREAD	NPR2	0.0109011	1.6167	1.11224	2.34997	140	568	1.87535
COADREAD	GNE	0.00278088	0.604117	0.432501	0.843829	514	194	2.93691
COADREAD	GRHPR	0.0892242	0.711116	0.478609	1.05657	597	111	3.38674
COADREAD	ALDH1B1	0.000491924	0.51729	0.355187	0.753374	606	102	4.93386
COADREAD	PGM5	0.000351618	2.24409	1.42464	3.53488	526	182	0.426754
COADREAD	PIP5K1B	0.00887284	1.69092	1.13641	2.51599	115	593	3.91878
COADREAD	FXN	0.0405021	0.707641	0.507377	0.986951	486	222	2.30948
COADREAD	GDA	0.0304046	1.47587	1.03724	2.09999	152	556	2.87976
COADREAD	ALDH1A1	0.0202941	1.47193	1.05906	2.04575	393	315	3.59906
COADREAD	RFK	0.159338	0.792207	0.572874	1.09552	316	392	3.84864
COADREAD	GCNT1	0.108138	1.30232	0.943626	1.79736	305	403	2.96819
COADREAD	ISCA1	0.00371935	0.59982	0.423083	0.850388	545	163	2.97116
COADREAD	AUH	0.149212	0.78555	0.566405	1.08948	469	239	2.86289
COADREAD	SPTLC1	0.0478982	0.617968	0.381805	1.00021	138	570	4.59938
COADREAD	IPPK	0.0267896	0.666804	0.4642	0.957836	572	136	0.817571
COADREAD	FBP2	0.0653196	0.709416	0.492242	1.02241	232	476	0.334279
COADREAD	FBP1	0.0276032	0.673686	0.472646	0.960238	248	460	5.10874
COADREAD	HSD17B3	0.0511232	0.726887	0.526733	1.0031	400	308	0.165871
COADREAD	NANS	0.0435005	0.719368	0.522176	0.991027	410	298	4.28217
COADREAD	GALNT12	0.0301322	1.44832	1.03581	2.02511	400	308	3.72
COADREAD	ALG2	0.0188136	0.676959	0.487592	0.939869	344	364	3.9738
COADREAD	BAAT	0.114086	0.762762	0.543504	1.07047	266	442	0.0967188
COADREAD	ALDOB	2.75255e-05	0.471518	0.328926	0.675924	293	415	3.4313
COADREAD	PTGR1	9.61289e-05	0.499195	0.34972	0.712557	581	127	2.62159
COADREAD	UGCG	0.0376784	1.46846	1.02238	2.10919	140	568	3.64543
COADREAD	HSDL2	0.000396068	0.515703	0.355397	0.748317	252	456	4.53542
COADREAD	ALAD	4.44836e-07	2.3678	1.6772	3.34275	141	567	3.77165
COADREAD	NDUFA8	0.327951	1.20822	0.827051	1.76506	517	191	5.79557
COADREAD	PTGS1	0.00508245	1.70269	1.16785	2.48247	130	578	2.38048
COADREAD	FPGS	0.243548	0.807858	0.56389	1.15738	235	473	4.5206
COADREAD	AK1	0.00699434	1.74959	1.1599	2.63908	510	198	1.80485
COADREAD	ST6GALNAC6	0.1784	0.796782	0.572314	1.10929	317	391	2.77523
COADREAD	ST6GALNAC4	0.130067	0.769331	0.546426	1.08317	537	171	2.95853
COADREAD	PIP5KL1	0.000183902	2.11064	1.41307	3.15255	496	212	0.103778
COADREAD	DPM2	0.00829473	1.64143	1.13187	2.38039	481	227	4.03719
COADREAD	PTGES2	0.0756924	0.742765	0.533808	1.03352	319	389	5.15374
COADREAD	CCBL1	0.0325028	1.41835	1.02857	1.95583	281	427	1.34589
COADREAD	PHYHD1	0.076387	1.42443	0.963219	2.10649	107	601	0.98808
COADREAD	DOLK	0.220303	0.766614	0.501011	1.17302	147	561	3.82694
COADREAD	DOLPP1	0.241705	1.2708	0.850241	1.89938	555	153	3.4026
COADREAD	CRAT	0.0130423	1.50127	1.0882	2.07114	262	446	4.1341
COADREAD	PTGES	7.09086e-05	1.943	1.39195	2.7122	197	511	3.81484
COADREAD	ASS1	0.213416	0.809932	0.579633	1.13173	285	423	7.15275
COADREAD	PPAPDC3	0.0162081	1.58747	1.08558	2.32141	128	580	0.902929
COADREAD	POMT1	0.103202	1.45462	0.925024	2.28743	578	130	2.25084
COADREAD	UCK1	0.00943412	1.52515	1.10711	2.10102	296	412	3.5173
COADREAD	CEL	0.00932754	0.647248	0.46559	0.899784	325	383	2.68389
COADREAD	GBGT1	0.00491195	1.59195	1.14785	2.20788	248	460	1.43902
COADREAD	ABO	0.00863434	0.595695	0.403013	0.880499	587	121	2.46265
COADREAD	DBH	0.107748	1.3289	0.940442	1.87782	199	509	0.148007
COADREAD	SARDH	0.0118957	1.62413	1.11193	2.37227	113	595	0.632278
COADREAD	INPP5E	0.0273896	1.54654	1.04581	2.28701	104	604	3.10414
COADREAD	AGPAT2	0.00250374	1.70127	1.20041	2.41111	188	520	6.98638
COADREAD	PTGDS	0.0763059	1.41025	0.962724	2.0658	142	566	3.59929
COADREAD	FUT7	0.141156	0.678627	0.403861	1.14033	108	600	0.591586
COADREAD	ENTPD2	0.142207	1.29266	0.915159	1.82589	194	514	4.16199
COADREAD	UAP1L1	0.0797167	1.36285	0.96391	1.9269	455	253	1.87787
COADREAD	MAN1B1	0.000364819	1.7951	1.29566	2.48707	240	468	3.67951
COADREAD	NDOR1	0.115723	1.35689	0.928417	1.98312	127	581	3.23439
COADREAD	ENTPD8	0.0878246	1.43501	0.945759	2.17735	107	601	3.71197
COADREAD	PNPLA7	0.00424284	1.69433	1.17493	2.44333	146	562	1.05463
COADREAD	IDI1	0.0257727	0.650854	0.445006	0.951921	565	143	3.89727
COADREAD	PFKP	0.00857006	1.56231	1.11944	2.18039	217	491	5.15688
COADREAD	AKR1C2	0.00255183	0.568836	0.392618	0.824148	573	135	0.190102
COADREAD	AKR1C1	0.000711382	1.89155	1.29949	2.75334	103	605	0.680363
COADREAD	AKR1C3	0.0216209	0.625877	0.418529	0.93595	591	117	2.51711
COADREAD	AKR1C4	0.00436319	0.613349	0.436618	0.861618	530	178	0.0924186
COADREAD	PFKFB3	0.0509908	1.54195	0.99581	2.38763	563	145	3.07651
COADREAD	ECHDC3	0.0996242	0.75002	0.531992	1.0574	513	195	0.339832
COADREAD	DHTKD1	0.0498906	0.686929	0.471931	0.999873	573	135	2.61599
COADREAD	NUDT5	0.068773	0.689617	0.461441	1.03062	591	117	3.56902
COADREAD	PHYH	0.0637548	0.696115	0.474851	1.02048	577	131	2.96812
COADREAD	SEPHS1	0.00328373	1.61815	1.16969	2.23855	229	479	4.30081
COADREAD	OLAH	0.00803762	1.68499	1.13987	2.49079	99	609	0.0821822
COADREAD	ACBD7	0.00209395	1.83441	1.23874	2.71652	111	597	1.22025
COADREAD	PTER	0.0134653	0.58034	0.374916	0.89832	152	556	2.97928
COADREAD	CUBN	0.00159143	1.74006	1.22777	2.4661	172	536	0.0954326
COADREAD	ST8SIA6	0.00100105	1.91428	1.29065	2.83925	104	604	0.636821
COADREAD	PIP4K2A	0.000450908	1.80094	1.29221	2.50997	181	527	2.78362
COADREAD	MSRB2	0.0613043	1.35859	0.983715	1.87632	263	445	4.40087
COADREAD	THNSL1	0.136584	0.743772	0.502946	1.09991	583	125	1.65386
COADREAD	PDSS1	0.00326903	0.566118	0.38546	0.831447	588	120	3.15001
COADREAD	ACBD5	0.148631	1.3073	0.911538	1.8749	171	537	4.06491
COADREAD	CSGALNACT2	0.0655557	1.36721	0.980948	1.90558	222	486	2.65382
COADREAD	ALOX5	0.0310215	1.46656	1.03546	2.07714	174	534	3.21724
COADREAD	OGDHL	0.091403	0.757013	0.547962	1.04582	350	358	0.225497
COADREAD	ASAH2	0.0843328	1.38467	0.954788	2.00811	131	577	0.230631
COADREAD	SGMS1	0.0462666	0.617409	0.381404	0.999449	135	573	2.46513
COADREAD	ASAH2B	0.0472835	1.43378	1.00223	2.05115	445	263	0.824063
COADREAD	A1CF	0.273655	0.83179	0.599689	1.15372	458	250	1.50767
COADREAD	IPMK	0.000992805	0.475081	0.302056	0.747219	186	522	2.27109
COADREAD	ADO	0.0680159	1.46128	0.973849	2.19268	108	600	3.54838
COADREAD	HKDC1	0.0191607	0.664152	0.470803	0.936905	534	174	3.73259
COADREAD	HK1	0.0624977	0.716951	0.505177	1.0175	555	153	4.04623
COADREAD	PPA1	0.00275998	0.470413	0.283812	0.779699	149	559	6.46704
COADREAD	SGPL1	0.0919943	0.754479	0.542066	1.05013	326	382	3.72829
COADREAD	PCBD1	0.0214897	1.45602	1.05399	2.01141	354	354	6.11635
COADREAD	CHST3	0.000672577	1.74372	1.2614	2.41048	329	379	1.26678
COADREAD	PLA2G12B	0.00328443	0.563573	0.382708	0.829914	223	485	2.80777
COADREAD	NUDT13	0.00920158	0.640196	0.45646	0.897889	520	188	0.829233
COADREAD	FUT11	0.00227931	1.66489	1.19748	2.31473	254	454	2.02536
COADREAD	NDST2	0.0138954	0.647572	0.456914	0.917788	542	166	0.356778
COADREAD	ADK	0.0262236	0.635851	0.425199	0.950863	597	111	3.02503
COADREAD	COMTD1	0.169849	0.780069	0.546876	1.1127	262	446	4.72694
COADREAD	MAT1A	0.0358901	1.50765	1.02397	2.2198	118	590	1.58123
COADREAD	GLUD1	0.320302	0.843652	0.603349	1.17966	268	440	5.60552
COADREAD	MINPP1	0.0279368	0.673266	0.471307	0.961765	263	445	3.46468
COADREAD	PAPSS2	0.0146222	0.602389	0.399325	0.908717	186	522	4.84358
COADREAD	PTEN	0.303159	1.19228	0.853888	1.66477	419	289	2.73147
COADREAD	LIPJ	0.0100125	1.68844	1.12857	2.52605	95	613	0.0228041
COADREAD	LIPN	0.0715597	0.724396	0.509246	1.03044	284	424	0.0476282
COADREAD	LIPM	0.000229503	0.527826	0.373535	0.745849	303	405	1.53472
COADREAD	CH25H	0.028912	0.648741	0.438541	0.959693	605	103	0.848719
COADREAD	LIPA	0.158298	1.37918	0.882743	2.1548	577	131	3.26241
COADREAD	PANK1	0.00259173	0.449834	0.263819	0.767004	134	574	2.64151
COADREAD	CYP26C1	0.123871	0.775424	0.560012	1.07369	332	376	0.0084884
COADREAD	CYP26A1	0.0413577	1.4972	1.01256	2.21379	114	594	0.246711
COADREAD	PDE6C	0.18959	0.790715	0.557878	1.12073	235	473	0.110537
COADREAD	PLCE1	0.0137745	0.664245	0.478766	0.921582	459	249	1.28587
COADREAD	CYP2C18	0.0781955	1.35593	0.966351	1.90256	432	276	0.634906
COADREAD	CYP2C9	0.00718032	0.646467	0.468999	0.891089	431	277	0.071813
COADREAD	CYP2C8	0.0662022	0.60865	0.356666	1.03866	101	607	0.183355
COADREAD	ALDH18A1	0.0274475	1.54268	1.04818	2.27047	107	601	5.93971
COADREAD	ENTPD1	0.207588	0.814011	0.590089	1.1229	350	358	1.92183
COADREAD	PGAM1	0.190306	1.2807	0.886132	1.85096	158	550	4.4505
COADREAD	PI4K2A	4.45943e-06	2.24962	1.57793	3.20725	116	592	3.08575
COADREAD	HPSE2	0.00107486	0.588359	0.426849	0.81098	445	263	0.0862941
COADREAD	GOT1	0.00854795	1.5346	1.11353	2.11489	273	435	4.94491
COADREAD	ENTPD7	0.00195605	0.527498	0.349557	0.79602	225	483	2.41506
COADREAD	COX15	0.163189	1.2994	0.898553	1.87907	501	207	3.5329
COADREAD	SCD	0.0251457	1.57329	1.05375	2.34899	108	600	7.4447
COADREAD	NDUFB8	0.0648347	1.44104	0.974032	2.13195	104	604	4.41982
COADREAD	ELOVL3	0.000499037	1.92638	1.32381	2.80322	464	244	0.09824
COADREAD	CYP17A1	0.0268111	1.48902	1.04495	2.12179	451	257	0.0199092
COADREAD	AS3MT	0.0544887	1.37127	0.993625	1.89246	337	371	0.0344693
COADREAD	NT5C2	0.00550677	0.63697	0.461751	0.87868	409	299	2.79442
COADREAD	GSTO1	0.0847301	1.37246	0.95685	1.96859	476	232	5.69683
COADREAD	GSTO2	0.0353153	1.52215	1.02957	2.25038	115	593	2.42118
COADREAD	GPAM	0.0335133	0.704824	0.509432	0.975158	454	254	1.23539
COADREAD	ACSL5	0.0384911	0.653448	0.435605	0.980231	189	519	6.77557
COADREAD	PNLIPRP1	0.0664703	0.68015	0.45014	1.02769	152	556	0.0980253
COADREAD	PNLIPRP2	0.0763249	0.744121	0.536852	1.03141	318	390	0.889505
COADREAD	PRDX3	0.00540323	0.637654	0.462856	0.878464	431	277	5.49996
COADREAD	INPP5F	0.0109149	1.65088	1.1201	2.43319	118	590	2.18049
COADREAD	PPAPDC1A	0.0594091	1.42574	0.982963	2.06798	140	568	1.80057
COADREAD	ACADSB	0.00567417	0.637385	0.461649	0.880017	456	252	2.22043
COADREAD	OAT	0.0918901	1.33168	0.952588	1.86165	205	503	5.10163
COADREAD	UROS	0.00650358	0.570813	0.379491	0.858591	605	103	2.24189
COADREAD	GLRX3	0.00208816	0.580323	0.408539	0.824341	544	164	3.56139
COADREAD	DPYSL4	0.213	1.28158	0.866664	1.89514	117	591	0.550446
COADREAD	INPP5A	0.241027	0.799621	0.549186	1.16426	573	135	2.87269
COADREAD	ECHS1	0.121198	1.34106	0.924882	1.9445	509	199	6.488
COADREAD	PAOX	0.0585199	0.728276	0.523589	1.01298	480	228	1.40606
COADREAD	CYP2E1	2.23273e-05	2.1176	1.48739	3.01483	127	581	0.172268
COADREAD	B4GALNT4	0.0630927	0.736642	0.533534	1.01707	376	332	1.12571
COADREAD	PTDSS2	0.043286	1.51779	1.01004	2.28079	124	584	3.19142
COADREAD	TALDO1	0.215358	0.815368	0.59101	1.12489	350	358	6.15606
COADREAD	PNPLA2	0.00608408	1.77746	1.17204	2.69561	114	594	5.39765
COADREAD	CHID1	0.156693	1.33412	0.893993	1.99093	535	173	3.73821
COADREAD	TH	0.00199297	1.86442	1.24727	2.78694	97	611	0.890515
COADREAD	RRM1	0.0044801	0.625139	0.450565	0.867354	350	358	4.56501
COADREAD	SMPD1	0.18652	1.24036	0.899505	1.71037	339	369	3.4285
COADREAD	CYB5R2	0.000500641	1.97995	1.33843	2.92894	472	236	0.731736
COADREAD	AMPD3	0.0424684	1.41247	1.01131	1.97275	219	489	1.85976
COADREAD	GALNT18	0.00643911	1.70353	1.15673	2.50879	109	599	2.92192
COADREAD	MICAL2	0.042097	0.670073	0.454483	0.987931	603	105	2.76894
COADREAD	FAR1	2.10721e-05	0.436627	0.295013	0.646221	245	463	3.5761
COADREAD	PDE3B	0.011144	0.618295	0.424808	0.899908	582	126	1.09374
COADREAD	CYP2R1	0.0130347	0.664672	0.480624	0.919199	432	276	1.94258
COADREAD	PIK3C2A	0.00143025	0.430302	0.252353	0.733731	140	568	3.09841
COADREAD	TPH1	0.0752745	0.746595	0.541102	1.03013	428	280	0.0746693
COADREAD	LDHA	0.0389954	0.71481	0.518453	0.985534	424	284	7.04352
COADREAD	LDHC	0.0699868	1.43272	0.968556	2.11933	107	601	0.570987
COADREAD	LDHAL6A	0.00600969	1.74419	1.16673	2.60744	100	608	0.11616
COADREAD	UEVLD	0.00113194	0.568578	0.40258	0.803024	289	419	2.68671
COADREAD	BBOX1	0.0452253	1.3902	1.00673	1.91973	339	369	0.0328036
COADREAD	NAT10	0.0904777	1.36952	0.949217	1.97593	132	576	4.6918
COADREAD	CAT	0.00747789	0.629011	0.446877	0.885376	533	175	4.58731
COADREAD	PDHX	0.00802964	0.617789	0.431293	0.884929	248	460	3.4898
COADREAD	HSD17B12	0.105626	0.735388	0.506794	1.06709	212	496	4.46689
COADREAD	EXT2	0.0020549	0.606063	0.439527	0.835701	447	261	4.18576
COADREAD	CHST1	0.000709157	1.89393	1.30061	2.7579	111	597	1.25798
COADREAD	GYLTL1B	0.00323318	1.70672	1.19077	2.44624	145	563	4.61713
COADREAD	DGKZ	0.0419307	0.703265	0.500565	0.988047	285	423	3.45337
COADREAD	NDUFS3	0.216932	0.81529	0.589614	1.12734	333	375	4.6631
COADREAD	FOLH1	0.0822473	0.722055	0.499675	1.04341	227	481	0.53814
COADREAD	PRG2	0.0115465	0.64627	0.459633	0.908692	290	418	0.0188834
COADREAD	GLYATL2	0.00105504	0.580877	0.417935	0.807347	341	367	0.0952671
COADREAD	GLYATL1	7.85181e-06	0.456181	0.32063	0.649039	564	144	0.104665
COADREAD	DAK	0.0727285	1.35336	0.971786	1.88477	369	339	2.92623
COADREAD	CYB561A3	0.237104	0.811566	0.573385	1.14869	533	175	1.97022
COADREAD	DAGLA	0.00482489	0.610114	0.431957	0.861749	552	156	1.90606
COADREAD	FADS2	0.0630088	0.634903	0.391771	1.02892	150	558	3.21262
COADREAD	FADS1	0.0512245	1.38437	0.996324	1.92354	259	449	1.92499
COADREAD	FADS3	0.00895394	1.76347	1.14473	2.71663	547	161	1.25792
COADREAD	ASRGL1	2.13691e-05	0.504069	0.365545	0.695088	493	215	1.433
COADREAD	B3GAT3	0.00719004	1.54971	1.12319	2.13821	334	374	3.95013
COADREAD	GANAB	0.102312	0.74463	0.522505	1.06118	264	444	6.7122
COADREAD	PLA2G16	0.00924635	1.85138	1.15586	2.96542	562	146	2.54664
COADREAD	COX8A	0.0787361	0.703418	0.473314	1.04539	185	523	8.60037
COADREAD	NUDT22	0.001564	0.572892	0.403905	0.812581	306	402	3.17373
COADREAD	PLCB3	0.0983606	0.758433	0.545469	1.05454	312	396	4.69768
COADREAD	PRDX5	0.0567944	0.704137	0.490176	1.01149	555	153	8.01486
COADREAD	PYGM	6.3672e-05	1.90808	1.38376	2.63106	264	444	0.207637
COADREAD	NAALADL1	0.089874	1.34841	0.95275	1.90839	177	531	1.31496
COADREAD	TM7SF2	0.03676	1.51892	1.02215	2.25712	124	584	3.53703
COADREAD	B4GAT1	0.0394845	1.46829	1.01913	2.11539	151	557	3.79106
COADREAD	PC	0.00706007	0.623142	0.440442	0.881629	541	167	1.5566
COADREAD	GSTP1	0.0245809	0.678247	0.482831	0.952752	294	414	8.49266
COADREAD	NDUFV1	0.0383634	0.589718	0.355663	0.977799	140	568	5.93237
COADREAD	NUDT8	0.0368116	0.711314	0.515721	0.981088	397	311	3.18525
COADREAD	ACY3	0.00981194	0.655078	0.473941	0.905444	378	330	2.97653
COADREAD	ALDH3B2	0.220818	0.764811	0.497653	1.17539	142	566	1.10723
COADREAD	ALDH3B1	3.69329e-05	2.12508	1.47444	3.06284	105	603	3.35635
COADREAD	NDUFS8	0.2759	1.20082	0.864135	1.6687	402	306	4.20008
COADREAD	CHKA	0.0940799	1.47898	0.931497	2.34825	566	142	2.47452
COADREAD	CPT1A	0.000658099	0.525039	0.360134	0.765454	591	117	3.92007
COADREAD	DHCR7	0.00287931	0.588171	0.413342	0.836944	555	153	4.27762
COADREAD	NADSYN1	0.0806062	0.705801	0.476961	1.04444	583	125	2.36253
COADREAD	INPPL1	0.0756214	0.701671	0.474082	1.03852	585	123	3.83066
COADREAD	PDE2A	0.0301356	1.46534	1.03521	2.0742	183	525	0.641176
COADREAD	PGM2L1	0.0117354	0.630249	0.438504	0.905838	555	153	1.24968
COADREAD	NEU3	0.00100323	0.540778	0.372846	0.784346	267	441	1.88013
COADREAD	GDPD5	0.31955	0.809121	0.533212	1.2278	142	566	2.9081
COADREAD	MOGAT2	0.0300721	0.653358	0.443754	0.961967	598	110	0.642317
COADREAD	DGAT2	0.00606585	0.586066	0.398315	0.862317	577	131	1.73213
COADREAD	ACER3	0.000368844	0.549271	0.39289	0.767895	347	361	2.13249
COADREAD	B3GNT6	6.64246e-05	0.495603	0.348571	0.704655	328	380	1.5226
COADREAD	GDPD4	0.0147302	0.639428	0.445117	0.918565	255	453	0.0427346
COADREAD	NDUFC2	0.0203563	0.683812	0.495817	0.943089	373	335	3.83329
COADREAD	ALG8	0.025843	0.623285	0.409449	0.948796	157	551	3.91116
COADREAD	ME3	0.0566174	0.73085	0.52966	1.00846	375	333	2.69909
COADREAD	NOX4	0.00127627	1.72781	1.23498	2.41731	185	523	0.63213
COADREAD	NAALAD2	0.15241	0.771228	0.539714	1.10205	224	484	0.106326
COADREAD	FUT4	0.00139146	0.406228	0.229222	0.71992	115	593	4.11232
COADREAD	AASDHPPT	0.0127693	0.554284	0.345939	0.888106	148	560	2.98497
COADREAD	GUCY1A2	0.0410633	1.40718	1.01378	1.95324	233	475	0.199678
COADREAD	ACAT1	0.0053575	0.580591	0.39431	0.854874	218	490	3.68932
COADREAD	FDX1	0.000736637	0.564259	0.403258	0.78954	316	392	3.35527
COADREAD	ALG9	0.0208409	0.625812	0.419346	0.933934	193	515	1.12318
COADREAD	DLAT	1.63338e-06	0.451582	0.323519	0.630339	364	344	3.77689
COADREAD	SDHD	0.0447452	0.720537	0.522148	0.994302	381	327	4.89522
COADREAD	BCO2	0.013967	0.602021	0.400166	0.905698	590	118	0.0632336
COADREAD	PTS	0.00019465	0.483097	0.326973	0.713768	598	110	2.42616
COADREAD	NNMT	0.0266013	1.44742	1.04259	2.00944	374	334	3.23294
COADREAD	TREH	0.00758561	0.640335	0.460917	0.889593	499	209	0.221547
COADREAD	HMBS	0.0137182	0.582422	0.376304	0.90144	179	529	3.77078
COADREAD	DPAGT1	0.111441	0.648928	0.38004	1.10806	100	608	4.0826
COADREAD	SC5D	0.0587328	0.727881	0.522896	1.01322	458	250	2.68517
COADREAD	SIAE	0.00189662	0.602633	0.436187	0.832595	453	255	3.23083
COADREAD	FOXRED1	0.0310362	0.662835	0.455386	0.964788	580	128	2.34639
COADREAD	ST3GAL4	0.00942014	0.653271	0.472689	0.902841	390	318	2.65293
COADREAD	ACAD8	0.000438284	0.533449	0.374319	0.760227	582	126	1.8584
COADREAD	GLB1L3	0.00247957	0.606629	0.437191	0.841734	380	328	0.00626847
COADREAD	GLB1L2	0.0329224	0.642248	0.425605	0.969166	186	522	3.52479
COADREAD	B3GAT1	0.047	1.45848	1.00215	2.12262	137	571	0.0890942
COADREAD	B4GALNT3	0.0386433	0.713234	0.51766	0.982698	396	312	3.38265
COADREAD	NDUFA9	0.017939	0.677478	0.489456	0.937729	467	241	2.74133
COADREAD	GALNT8	0.00116901	0.585932	0.422655	0.812285	510	198	0.286728
COADREAD	GAPDH	0.0350668	0.682893	0.479011	0.973553	558	150	9.64221
COADREAD	TPI1	0.0657162	0.729537	0.520226	1.02306	522	186	7.64445
COADREAD	ENO2	0.000416588	1.7828	1.28819	2.46733	329	379	2.6631
COADREAD	LPCAT3	0.0741787	0.617731	0.362301	1.05325	106	602	2.85637
COADREAD	ACSM4	0.281139	0.75791	0.457161	1.25651	91	617	0.11852
COADREAD	GUCY2C	0.0219682	0.68681	0.49754	0.948081	445	263	4.33052
COADREAD	DERA	0.0133045	0.651522	0.462771	0.91726	526	182	3.71651
COADREAD	MGST1	0.14502	1.32145	0.907902	1.92337	512	196	3.51129
COADREAD	PDE3A	0.057503	0.664614	0.434971	1.0155	148	560	2.28024
COADREAD	PYROXD1	0.0428876	1.47942	1.01089	2.16511	137	571	2.18518
COADREAD	GYS2	0.112334	1.31224	0.938447	1.83491	214	494	0.0211314
COADREAD	LDHB	0.0691497	0.712084	0.492497	1.02958	561	147	6.23031
COADREAD	CMAS	0.171224	0.709202	0.433102	1.16131	104	604	5.70983
COADREAD	ST8SIA1	0.000834972	0.538811	0.372678	0.779002	600	108	0.048543
COADREAD	ETNK1	0.000218749	0.549238	0.397734	0.758452	448	260	3.16646
COADREAD	BCAT1	0.00805579	1.62487	1.13276	2.33075	146	562	1.27993
COADREAD	FAR2	0.000974812	0.543059	0.375782	0.784797	264	444	3.53876
COADREAD	ALG10	0.00247536	0.608876	0.440024	0.842523	457	251	0.752607
COADREAD	ALG10B	0.217025	0.811458	0.584027	1.12746	445	263	0.529408
COADREAD	PFKM	0.00706173	1.56207	1.12721	2.1647	229	479	3.58765
COADREAD	ADCY6	0.106914	1.29902	0.942141	1.79109	340	368	3.26577
COADREAD	GPD1	0.0117385	0.644913	0.457187	0.909721	277	431	1.79323
COADREAD	CERS5	0.00991035	1.56563	1.11005	2.20818	172	536	2.6562
COADREAD	GALNT6	0.017682	0.659583	0.466923	0.931737	285	423	3.75159
COADREAD	SOAT2	0.156612	0.792522	0.574898	1.09253	372	336	0.0303143
COADREAD	CSAD	0.0141267	1.49855	1.08066	2.07803	221	487	1.9942
COADREAD	PDE1B	0.000107574	1.94224	1.38169	2.7302	148	560	0.391124
COADREAD	RDH5	0.100402	0.757059	0.542316	1.05684	308	400	0.674168
COADREAD	DGKA	0.00351	1.72404	1.1916	2.49438	122	586	2.39461
COADREAD	SUOX	0.142792	0.737479	0.490896	1.10792	162	546	3.04039
COADREAD	COQ10A	2.52919e-05	2.04298	1.45658	2.86546	159	549	1.47153
COADREAD	CS	0.027932	0.692828	0.498587	0.962742	334	374	5.16454
COADREAD	GLS2	0.0466444	1.45123	1.00358	2.09857	144	564	0.494829
COADREAD	PTGES3	0.000751568	0.437425	0.266894	0.716917	145	563	7.26178
COADREAD	HSD17B6	0.0198722	1.47317	1.0621	2.04334	236	472	1.14552
COADREAD	RDH16	0.0851944	1.49639	0.943109	2.37427	576	132	0.0927965
COADREAD	SHMT2	0.177747	1.27176	0.895158	1.8068	170	538	5.63406
COADREAD	NDUFA4L2	0.000866994	1.7163	1.24401	2.36789	258	450	2.50039
COADREAD	PIP4K2C	0.0348601	1.42662	1.02453	1.98652	381	327	4.20551
COADREAD	B4GALNT1	0.0122585	1.83329	1.13289	2.9667	571	137	0.109322
COADREAD	CYP27B1	0.0180508	0.668404	0.476983	0.936645	508	200	0.900638
COADREAD	GNS	0.0838519	1.44883	0.953676	2.20106	106	602	5.03086
COADREAD	MSRB3	0.00169228	1.70702	1.21726	2.39383	178	530	2.31271
COADREAD	LYZ	0.0326229	0.673578	0.467447	0.970607	580	128	5.19134
COADREAD	ACSS3	0.104404	0.708775	0.467152	1.07537	153	555	0.242702
COADREAD	MGAT4C	0.287863	1.19732	0.858078	1.67069	228	480	0.00249455
COADREAD	GALNT4	0.00778746	0.63771	0.456767	0.890333	324	384	0.803516
COADREAD	NUDT4	0.00240328	0.606294	0.437924	0.839399	361	347	3.21223
COADREAD	NDUFA12	0.105268	0.766299	0.555207	1.05765	348	360	4.93618
COADREAD	AMDHD1	0.114023	0.755065	0.532218	1.07122	254	454	0.244297
COADREAD	HAL	0.00446125	0.619663	0.444418	0.86401	516	192	0.0733117
COADREAD	LTA4H	0.0544733	0.703892	0.491167	1.00875	551	157	3.64124
COADREAD	CHPT1	0.200697	1.23284	0.893241	1.70155	272	436	3.89759
COADREAD	GNPTAB	0.00836307	0.622298	0.435661	0.888891	563	145	2.45487
COADREAD	PAH	0.0125009	0.665814	0.483286	0.917278	402	306	0.157347
COADREAD	NT5DC3	0.0278993	0.648306	0.438477	0.958547	188	520	2.30071
COADREAD	GLT8D2	0.025583	0.687875	0.494269	0.957316	500	208	1.10734
COADREAD	TXNRD1	0.0461683	0.593559	0.35319	0.997515	117	591	4.72338
COADREAD	CHST11	0.00142789	1.81195	1.25315	2.61992	114	594	2.23751
COADREAD	ALDH1L2	0.00584533	1.66115	1.15295	2.39335	124	584	1.31985
COADREAD	DAO	0.0181884	0.63188	0.430241	0.92802	212	496	0.0280773
COADREAD	ACACB	0.00248453	2.23362	1.30887	3.81174	592	116	0.736879
COADREAD	MMAB	0.0121734	0.621231	0.426741	0.90436	589	119	2.39594
COADREAD	MVK	0.1121	0.755892	0.534646	1.06869	512	196	2.111
COADREAD	GLTP	0.0268389	1.47372	1.04346	2.08138	428	280	3.73873
COADREAD	ACAD10	0.0619515	1.38131	0.983274	1.94048	203	505	2.34998
COADREAD	ALDH2	0.00277165	0.57945	0.403356	0.832423	580	128	4.29899
COADREAD	OAS1	0.00777373	0.59844	0.408037	0.877691	603	105	3.64019
COADREAD	OAS3	0.00405705	0.602267	0.424423	0.854631	561	147	2.94716
COADREAD	OAS2	0.00211605	1.75525	1.22192	2.52137	124	584	3.58127
COADREAD	SDS	0.0299073	0.659463	0.450898	0.964499	597	111	0.77261
COADREAD	SDSL	0.05024	1.61167	0.995642	2.60884	590	118	2.49041
COADREAD	NOS1	0.0137552	1.51995	1.08688	2.12558	216	492	0.0413256
COADREAD	PLA2G1B	0.0122239	1.5372	1.09612	2.15576	413	295	0.0744808
COADREAD	COX6A1	0.0455021	0.720692	0.521806	0.995383	451	257	6.50068
COADREAD	COQ5	0.135256	1.45512	0.888379	2.3834	598	110	3.33108
COADREAD	ACADS	0.0524193	0.686057	0.467733	1.00629	222	486	4.61561
COADREAD	OASL	0.0639344	0.712829	0.497424	1.02151	540	168	1.42109
COADREAD	HPD	0.00165994	1.82194	1.24697	2.66204	464	244	0.103257
COADREAD	B3GNT4	0.0814365	1.41436	0.955908	2.09267	126	582	0.511581
COADREAD	OGFOD2	0.0795679	1.38625	0.960907	1.99986	482	226	0.417327
COADREAD	AACS	0.0964984	0.74683	0.529289	1.05378	540	168	1.89327
COADREAD	GLT1D1	0.0387033	0.688752	0.482014	0.98416	575	133	0.0382631
COADREAD	GALNT9	0.102576	1.31817	0.946213	1.83634	409	299	0.0352857
COADREAD	PGAM5	0.0226808	0.67708	0.482545	0.950041	537	171	4.383
COADREAD	CRYL1	0.0121487	0.60527	0.407156	0.899781	594	114	4.5336
COADREAD	ALOX5AP	0.0233882	0.647915	0.443354	0.946859	595	113	1.8553
COADREAD	B3GALTL	0.00825954	0.642689	0.461213	0.89557	333	375	1.87374
COADREAD	KL	0.0419038	1.50971	1.01153	2.25325	108	600	0.467831
COADREAD	ALG5	0.00392414	0.442831	0.25069	0.782239	117	591	5.357
COADREAD	DGKH	0.0148068	0.664915	0.4784	0.924146	322	386	1.32005
COADREAD	ENOX1	0.0869782	1.35959	0.957595	1.93034	176	532	0.642301
COADREAD	ESD	0.0387111	0.622566	0.395673	0.979569	155	553	5.58765
COADREAD	SUCLA2	0.0687271	0.717157	0.500355	1.0279	539	169	3.77673
COADREAD	NUDT15	0.0046903	0.572446	0.387124	0.846484	206	502	4.72938
COADREAD	CDADC1	0.148767	1.31322	0.905684	1.90414	142	566	1.98343
COADREAD	EBPL	0.0216655	0.619897	0.410511	0.936082	601	107	4.4932
COADREAD	DHRS12	0.189244	1.24599	0.895803	1.73307	224	484	2.41798
COADREAD	ALG11	0.0240577	0.63293	0.42396	0.9449	181	527	1.35237
COADREAD	DCT	0.00843744	1.55667	1.11658	2.17023	379	329	0.00910657
COADREAD	TGDS	0.00363989	0.496551	0.306808	0.80364	145	563	3.68939
COADREAD	HS6ST3	0.0429089	1.52306	1.00977	2.29728	97	611	0.04208
COADREAD	CLYBL	0.000230013	0.423559	0.264438	0.678429	168	540	1.89284
COADREAD	PCCA	0.00277524	0.560343	0.382173	0.821577	597	111	2.27784
COADREAD	ABHD13	0.0155042	0.641649	0.446643	0.921796	561	147	2.21896
COADREAD	DAD1	0.259417	0.74857	0.451237	1.24183	114	594	7.61468
COADREAD	ABHD4	4.73644e-05	2.20492	1.49185	3.25883	108	600	3.33256
COADREAD	OXA1L	0.26593	0.834038	0.604794	1.15017	355	353	4.73008
COADREAD	THTPA	0.235437	0.824535	0.598015	1.13686	378	330	1.3841
COADREAD	DHRS2	0.0417709	1.41109	1.01198	1.96761	394	314	0.249681
COADREAD	DHRS4	0.0757036	0.724435	0.506362	1.03642	535	173	2.48332
COADREAD	DHRS4L2	0.155484	1.29698	0.907149	1.85433	154	554	3.10609
COADREAD	DHRS4L1	0.0370963	1.45313	1.01962	2.07095	159	549	0.432973
COADREAD	PCK2	0.0268488	0.645045	0.435806	0.954743	587	121	4.20535
COADREAD	GMPR2	0.0783978	0.712576	0.487719	1.0411	208	500	4.20634
COADREAD	DHRS1	0.00050753	0.532725	0.371527	0.763863	580	128	2.10548
COADREAD	ADCY4	0.00139523	1.74995	1.23541	2.47878	153	555	1.14799
COADREAD	SDR39U1	0.0485244	1.38201	1.00027	1.90943	291	417	1.50108
COADREAD	MGAT2	0.17859	0.775889	0.53382	1.12773	586	122	1.04582
COADREAD	L2HGDH	0.00132361	0.590442	0.426358	0.817674	484	224	1.40226
COADREAD	PYGL	0.00107304	1.84851	1.27454	2.68096	115	593	4.04633
COADREAD	ABHD12B	2.38049e-05	2.10355	1.47804	2.99376	131	577	1.76187
COADREAD	GNPNAT1	0.0127354	0.596637	0.395118	0.900936	180	528	4.26089
COADREAD	DDHD1	0.096758	0.761857	0.551526	1.0524	443	265	0.786709
COADREAD	GCH1	0.0314251	0.657377	0.446493	0.967863	217	491	3.46889
COADREAD	DHRS7	0.000118067	1.89109	1.36024	2.62911	190	518	4.687
COADREAD	SGPP1	0.00265168	0.580697	0.405512	0.831565	546	162	2.03332
COADREAD	MTHFD1	0.212834	0.807714	0.576841	1.13099	477	231	3.43735
COADREAD	GPX2	0.0650524	0.694948	0.471768	1.02371	198	510	9.21663
COADREAD	FUT8	0.175982	0.777723	0.538135	1.12398	211	497	3.3208
COADREAD	GPHN	0.0887687	1.41049	0.949442	2.09543	109	599	3.14981
COADREAD	PIGH	0.377138	1.15733	0.836265	1.60166	287	421	2.47123
COADREAD	ARG2	0.022966	0.690507	0.500625	0.95241	426	282	1.2555
COADREAD	RDH11	0.105896	1.33813	0.93873	1.90747	459	249	3.48992
COADREAD	RDH12	0.0652789	1.35112	0.97906	1.86456	259	449	0.206413
COADREAD	GALNT16	0.114146	1.36791	0.925394	2.02202	113	595	0.24584
COADREAD	COX16	0.179377	1.255	0.900004	1.75001	387	321	3.46129
COADREAD	ACOT1	0.0299943	0.645025	0.43199	0.963117	180	528	1.6829
COADREAD	ACOT2	0.0100401	1.6761	1.12635	2.49417	113	595	3.42394
COADREAD	ACOT4	0.156408	0.791025	0.57163	1.09463	428	280	1.15269
COADREAD	PTGR2	0.00456894	1.68778	1.16929	2.43617	104	604	1.45725
COADREAD	COQ6	0.0130492	1.82279	1.12591	2.95101	563	145	1.07018
COADREAD	ENTPD5	0.0319869	0.68699	0.486965	0.969175	265	443	2.80651
COADREAD	ALDH6A1	0.0423136	1.70214	1.01242	2.86172	578	130	1.6992
COADREAD	ISCA2	0.0247603	1.62896	1.05945	2.50461	532	176	2.41979
COADREAD	ACYP1	0.174302	0.778037	0.541125	1.11867	539	169	2.096
COADREAD	POMT2	0.286777	1.20171	0.857675	1.68375	217	491	1.59318
COADREAD	GSTZ1	0.186558	1.26579	0.894012	1.79217	203	505	1.86282
COADREAD	SPTLC2	0.174978	0.797122	0.573122	1.10867	302	406	3.7203
COADREAD	DIO2	6.10161e-07	0.44394	0.319824	0.616223	537	171	0.721499
COADREAD	GALC	0.0347532	1.5843	1.02998	2.43694	551	157	1.41046
COADREAD	NDUFB1	0.0305244	0.664736	0.458114	0.96455	570	138	3.63272
COADREAD	ITPK1	0.0615909	0.729122	0.52223	1.01798	310	398	4.4727
COADREAD	GLRX5	0.00619167	0.633438	0.455404	0.881073	331	377	4.10835
COADREAD	AK7	0.00767295	0.481305	0.277233	0.835598	109	599	0.956249
COADREAD	CYP46A1	2.48672e-05	1.97466	1.43135	2.72419	236	472	0.0312115
COADREAD	DEGS2	0.0447557	1.69252	1.0071	2.84443	596	112	2.22675
COADREAD	DIO3	0.0241303	0.663363	0.463018	0.950396	559	149	0.548026
COADREAD	CKB	0.00207658	0.588575	0.418955	0.826867	551	157	5.25936
COADREAD	ASPG	2.41829e-05	0.469673	0.328609	0.671292	587	121	0.0538645
COADREAD	ADSSL1	0.00183782	1.68585	1.20883	2.3511	232	476	0.460232
COADREAD	PLD4	0.0298252	0.697936	0.503154	0.968122	479	229	0.167295
COADREAD	NUDT14	0.0314273	0.701055	0.506911	0.969554	452	256	3.86409
COADREAD	LPCAT4	0.00325774	1.71475	1.19385	2.46293	132	576	4.47746
COADREAD	PLCB2	0.00231453	0.588899	0.416999	0.831662	552	156	0.911089
COADREAD	IVD	0.00463804	1.69009	1.16896	2.44355	136	572	4.04585
COADREAD	CHST14	0.00318476	2.19335	1.28465	3.74483	586	122	1.92753
COADREAD	NDUFAF1	0.0505861	1.38715	0.998633	1.92682	251	457	3.2122
COADREAD	ITPKA	0.251485	0.82753	0.597368	1.14637	449	259	2.28941
COADREAD	PLA2G4E	0.176454	0.780039	0.544243	1.118	212	496	0.211364
COADREAD	PLA2G4D	0.00578261	0.629552	0.45191	0.877023	499	209	0.0822023
COADREAD	PLA2G4F	0.0835714	0.695105	0.459531	1.05144	595	113	1.23622
COADREAD	GANC	0.121323	0.751069	0.521264	1.08219	231	477	1.58348
COADREAD	ADAL	0.0789663	1.60632	0.941782	2.73975	594	114	0.549639
COADREAD	CKMT1B	0.0557521	1.44882	0.988144	2.12427	114	594	3.0679
COADREAD	SORD	0.0543213	0.698403	0.483406	1.00902	553	155	2.88366
COADREAD	DUOX2	0.0248876	0.565017	0.340929	0.936397	133	575	4.8383
COADREAD	DUOX1	0.0835971	0.74959	0.54088	1.03884	323	385	0.491358
COADREAD	GATM	0.0182089	1.49248	1.0677	2.08628	402	306	1.22954
COADREAD	SQRDL	0.219674	0.77091	0.508129	1.16959	598	110	4.15079
COADREAD	DUT	0.0583058	1.43442	0.986039	2.0867	476	232	3.59985
COADREAD	GALK2	0.0792157	0.645278	0.394062	1.05664	118	590	2.45995
COADREAD	HDC	6.55611e-07	0.446654	0.322298	0.618991	536	172	0.103181
COADREAD	CYP19A1	0.0018911	1.65678	1.20159	2.28441	274	434	0.0685714
COADREAD	PIGB	0.0757779	0.676417	0.437087	1.04679	141	567	1.73311
COADREAD	ALDH1A2	0.0222481	0.686893	0.496462	0.950368	474	234	0.0510696
COADREAD	LIPC	0.0207669	1.49761	1.06255	2.1108	180	528	0.116718
COADREAD	LDHAL6B	0.0125902	0.479191	0.265479	0.864942	113	595	0.134156
COADREAD	GCNT3	0.00606811	1.69428	1.16029	2.47403	113	595	4.93017
COADREAD	CA12	0.30999	0.839328	0.599761	1.17459	267	441	4.1234
COADREAD	LCTL	0.0598255	0.681647	0.456748	1.01728	178	530	0.131094
COADREAD	NOX5	0.0582043	1.47448	0.982969	2.21177	97	611	0.0313695
COADREAD	GLCE	8.89969e-05	0.532211	0.386086	0.733641	461	247	3.28557
COADREAD	PKM	0.0355956	1.42888	1.02369	1.99444	211	497	7.50387
COADREAD	HEXA	0.413677	1.21754	0.75931	1.95231	599	109	1.95388
COADREAD	ADPGK	0.0328399	0.693061	0.493675	0.972976	272	436	3.4183
COADREAD	CYP11A1	0.00445199	1.67128	1.1687	2.38998	146	562	0.0921148
COADREAD	CYP1A1	0.0200394	0.417053	0.194842	0.892688	79	629	0.145696
COADREAD	MPI	0.0703741	1.35536	0.974171	1.88572	397	311	2.17882
COADREAD	COX5A	0.0137235	0.659288	0.472157	0.920584	499	209	6.48914
COADREAD	PPCDC	0.0742995	1.34577	0.97131	1.86459	254	454	1.94731
COADREAD	ETFA	0.160425	1.33159	0.892168	1.98745	531	177	4.24234
COADREAD	IDH3A	0.000811147	0.576182	0.41542	0.799157	490	218	2.32281
COADREAD	ACSBG1	0.0962287	1.31287	0.952367	1.80984	290	418	0.0631308
COADREAD	FAH	0.105913	0.716084	0.476921	1.07518	601	107	1.56811
COADREAD	PDE8A	0.00361102	0.622652	0.451086	0.859473	380	328	2.49169
COADREAD	ABHD2	0.0720953	1.34965	0.97338	1.87136	375	333	4.30299
COADREAD	IDH2	0.116582	0.774147	0.561448	1.06743	396	312	6.42438
COADREAD	MAN2A2	0.0717755	1.46522	0.964422	2.22608	536	172	2.29159
COADREAD	ST8SIA2	0.152616	0.786714	0.566118	1.09327	321	387	0.045424
COADREAD	CERS3	0.00104503	1.6976	1.23155	2.34001	283	425	0.00653978
COADREAD	ALDH1A3	0.00166885	1.8754	1.25884	2.79392	108	600	2.24404
COADREAD	CHSY1	0.0369735	1.42661	1.02164	1.9921	200	508	3.04716
COADREAD	NME4	0.0418796	1.42081	1.00995	1.9988	187	521	4.74813
COADREAD	DECR2	0.0166609	0.671652	0.483922	0.93221	464	244	2.94455
COADREAD	PIGQ	0.0586372	0.72958	0.525419	1.01307	473	235	2.74162
COADREAD	HAGHL	0.00297368	1.76222	1.20771	2.57134	130	578	2.41449
COADREAD	GNPTG	0.1732	1.29758	0.891702	1.88819	504	204	3.51137
COADREAD	NME3	0.234474	0.824023	0.597954	1.13556	397	311	4.41859
COADREAD	HAGH	0.190898	0.786125	0.547184	1.12941	548	160	2.51346
COADREAD	FAHD1	0.00067062	0.570388	0.410906	0.791768	512	196	3.57228
COADREAD	MSRB1	0.0343148	0.67309	0.46569	0.972857	247	461	4.87749
COADREAD	NDUFB10	0.106813	0.769245	0.558098	1.06028	407	301	6.30204
COADREAD	ECI1	0.0946594	0.652204	0.393354	1.08139	119	589	4.94804
COADREAD	AMDHD2	0.0154215	1.50366	1.07979	2.09394	217	491	2.18037
COADREAD	NAA60	0.155486	1.3498	0.889566	2.04813	105	603	3.08163
COADREAD	ADCY9	0.0336583	1.52651	1.03022	2.26189	131	577	2.08936
COADREAD	HMOX2	0.0117174	0.610174	0.414003	0.899299	599	109	3.80378
COADREAD	NUDT16L1	0.0173436	0.632311	0.43297	0.923429	594	114	3.59727
COADREAD	NAGPA	0.0262812	0.642079	0.432225	0.95382	192	516	2.5085
COADREAD	ALG1	0.000678027	0.576469	0.417997	0.795023	480	228	2.96503
COADREAD	ABAT	0.0184668	0.669894	0.47921	0.936453	311	397	1.85309
COADREAD	PMM2	4.69926e-05	0.499732	0.355801	0.701889	336	372	2.29927
COADREAD	PLA2G10	0.0387479	0.705628	0.506167	0.983687	336	372	1.77253
COADREAD	XYLT1	0.106615	1.36286	0.934251	1.98811	148	560	2.29635
COADREAD	COQ7	0.0145003	0.497858	0.281602	0.880188	116	592	2.93272
COADREAD	GDE1	8.37435e-06	0.464069	0.328453	0.65568	346	362	4.7344
COADREAD	ACSM5	0.0251887	1.44358	1.04717	1.99005	289	419	0.0520305
COADREAD	ACSM3	0.0313875	0.655722	0.445427	0.965299	595	113	0.830475
COADREAD	ACSM1	0.0406974	0.666753	0.450838	0.986075	593	115	0.0970231
COADREAD	CRYM	0.100847	0.75832	0.545235	1.05468	488	220	0.978992
COADREAD	UQCRC2	0.00276123	0.486495	0.300523	0.787552	152	556	6.13272
COADREAD	HS3ST2	0.00785079	1.58044	1.12636	2.21759	190	518	0.553781
COADREAD	NDUFAB1	0.00307202	0.576746	0.398775	0.834145	579	129	5.15229
COADREAD	HS3ST4	0.152177	1.34443	0.895431	2.01856	119	589	0.0750183
COADREAD	SULT1A2	0.0294578	0.686355	0.488572	0.964203	289	419	0.674361
COADREAD	SULT1A1	0.00547617	0.632973	0.45715	0.87642	454	254	1.2249
COADREAD	QPRT	0.0308698	0.699404	0.50555	0.967593	454	254	4.01433
COADREAD	CDIPT	6.33528e-05	1.958	1.39997	2.73847	189	519	4.99557
COADREAD	ALDOA	0.0285865	1.45701	1.03812	2.04492	224	484	8.25229
COADREAD	GDPD3	0.0983875	1.49197	0.921784	2.41484	577	131	1.59752
COADREAD	SULT1A3	0.00117181	1.85085	1.2673	2.70312	102	606	0.100577
COADREAD	SEPHS2	0.00825719	1.61272	1.12692	2.30795	152	556	6.11857
COADREAD	HSD3B7	0.000541381	1.78087	1.27963	2.47846	199	509	3.54663
COADREAD	VKORC1	0.00242844	1.81291	1.22591	2.68098	102	606	3.76354
COADREAD	ADCY7	0.17205	1.30488	0.892645	1.9075	149	559	1.42748
COADREAD	LPCAT2	0.000116106	0.525224	0.376647	0.732409	353	355	2.65309
COADREAD	CES1	0.0446578	0.671535	0.453957	0.993396	594	114	0.561913
COADREAD	NUDT21	0.00187321	0.587379	0.418102	0.825191	526	182	4.10549
COADREAD	OGFOD1	0.00256839	0.603258	0.433014	0.840436	491	217	2.93993
COADREAD	COQ9	0.0128875	0.666635	0.48312	0.919859	442	266	4.12949
COADREAD	GOT2	0.00989608	0.656824	0.476346	0.905681	397	311	5.54094
COADREAD	TK2	0.017472	1.51481	1.07433	2.13587	183	525	2.38537
COADREAD	CA7	0.149247	0.790024	0.572447	1.0903	435	273	0.368577
COADREAD	CES2	0.0765871	0.69044	0.457532	1.04191	162	546	5.82551
COADREAD	CES3	0.0147838	0.655411	0.465649	0.922504	291	417	3.19094
COADREAD	B3GNT9	0.00669958	1.55798	1.12757	2.15269	318	390	2.01495
COADREAD	HSD11B2	0.00832491	0.650208	0.471698	0.896272	407	301	5.22558
COADREAD	GFOD2	0.00543794	0.622862	0.444679	0.872443	518	190	1.94655
COADREAD	LCAT	0.00324491	2.36242	1.30946	4.2621	595	113	0.726081
COADREAD	DPEP3	0.0675419	0.705895	0.484862	1.02769	219	489	0.064637
COADREAD	DPEP2	0.082594	1.39169	0.959426	2.01871	141	567	0.776862
COADREAD	PLA2G15	0.000530855	1.76836	1.27507	2.45248	235	473	2.86978
COADREAD	SMPD3	0.00521445	1.63197	1.15489	2.30614	178	530	3.07674
COADREAD	HAS3	0.0273762	0.697114	0.504898	0.962508	440	268	1.45222
COADREAD	CYB5B	0.0214031	0.632426	0.426613	0.937531	577	131	4.2409
COADREAD	NQO1	0.237508	0.788156	0.530482	1.17099	581	127	4.86877
COADREAD	ST3GAL2	0.0268393	0.541648	0.312258	0.939552	111	597	2.80053
COADREAD	FUK	0.00503979	0.599551	0.41791	0.86014	570	138	2.44252
COADREAD	CHST4	0.0685797	1.44901	0.970104	2.16432	540	168	0.033851
COADREAD	TAT	0.0886989	0.756222	0.548364	1.04287	395	313	0.0240356
COADREAD	DHODH	0.0292271	1.52483	1.04025	2.23514	113	595	2.113
COADREAD	FA2H	0.0438605	0.694118	0.485926	0.99151	557	151	3.25861
COADREAD	LDHD	0.0402604	0.68043	0.469327	0.986488	225	483	2.67354
COADREAD	CHST6	0.00275239	1.77582	1.21569	2.59404	118	590	0.590191
COADREAD	CHST5	0.00250168	0.604299	0.434208	0.84102	331	377	0.719392
COADREAD	NUDT7	0.136378	0.771497	0.547114	1.0879	239	469	1.67948
COADREAD	WWOX	0.029797	1.46492	1.03599	2.07142	169	539	1.99645
COADREAD	GCSH	0.252036	0.826205	0.595801	1.14571	306	402	1.81245
COADREAD	BCO1	0.00566271	1.7464	1.17397	2.59794	110	598	1.68771
COADREAD	PLCG2	0.000438077	1.86519	1.31156	2.65254	137	571	1.06299
COADREAD	SDR42E1	0.00109783	0.587449	0.425647	0.810756	402	306	0.923778
COADREAD	HSD17B2	0.0228008	1.47116	1.05494	2.05161	210	498	1.36671
COADREAD	MLYCD	0.0467788	0.695217	0.485264	0.996008	252	456	1.23133
COADREAD	HSDL1	0.0824125	0.718763	0.494075	1.04563	564	144	2.16242
COADREAD	ADAD2	0.00352119	1.75738	1.19822	2.57748	105	603	0.0368361
COADREAD	COX4I1	0.121592	1.29883	0.930897	1.81218	415	293	6.49028
COADREAD	MTHFSD	1.80471e-05	2.16391	1.50631	3.10861	103	605	2.10759
COADREAD	CA5A	0.253979	1.30738	0.822795	2.07735	92	616	0.0343362
COADREAD	CYBA	0.0269414	0.677444	0.478601	0.9589	558	150	5.39119
COADREAD	MVD	0.0494365	0.681523	0.464295	1.00038	573	135	3.1892
COADREAD	APRT	0.168493	1.29638	0.894005	1.87986	150	558	6.67574
COADREAD	GALNS	0.000856513	1.71965	1.24618	2.37302	297	411	2.09232
COADREAD	ACSF3	0.0603275	1.56491	0.975918	2.50937	568	140	1.88486
COADREAD	DPEP1	0.0119952	0.617341	0.422501	0.902033	581	127	3.56707
COADREAD	GLOD4	0.10685	1.39575	0.930304	2.09408	532	176	3.43019
COADREAD	INPP5K	0.0501153	1.54543	0.997288	2.39484	567	141	2.33448
COADREAD	SRR	0.0811564	0.753259	0.546514	1.03822	374	334	1.10208
COADREAD	ASPA	0.00940706	1.53927	1.11049	2.13362	229	479	0.10308
COADREAD	CYB5D2	0.0614177	1.43053	0.982715	2.08241	136	572	3.0023
COADREAD	GGT6	0.000929151	0.582843	0.42194	0.805104	409	299	4.17364
COADREAD	ALOX15	0.0710973	1.34303	0.973357	1.8531	271	437	0.538547
COADREAD	PLD2	0.197105	1.28233	0.879055	1.87061	525	183	2.31415
COADREAD	ENO3	0.00420149	1.59177	1.1536	2.19637	260	448	1.1015
COADREAD	ALOX12	5.50128e-06	2.1291	1.52605	2.97048	341	367	0.451904
COADREAD	ACADVL	0.0231806	1.49037	1.05287	2.10966	173	535	6.1224
COADREAD	SAT2	0.00420217	1.75908	1.18867	2.60323	104	604	4.66417
COADREAD	CYB5D1	0.177695	0.766704	0.520209	1.13	575	133	0.253828
COADREAD	GUCY2D	0.0495717	1.53545	0.998278	2.36167	92	616	0.116684
COADREAD	ALOX15B	0.0886147	0.756225	0.5468	1.04586	457	251	0.253126
COADREAD	ALOX12B	0.00126579	1.73841	1.23724	2.4426	185	523	0.294935
COADREAD	ALOXE3	6.7571e-05	1.97016	1.40219	2.76819	162	546	0.122211
COADREAD	PFAS	0.0559294	0.730179	0.528007	1.00976	450	258	2.46462
COADREAD	PIK3R6	0.0962075	1.35379	0.949359	1.9305	168	540	0.684562
COADREAD	PIK3R5	0.00353415	0.614812	0.441558	0.856045	528	180	0.394327
COADREAD	HS3ST3A1	0.00890869	0.616493	0.427096	0.889881	592	116	0.151082
COADREAD	COX10	0.104827	0.721748	0.486008	1.07184	193	515	3.26057
COADREAD	HS3ST3B1	0.00501776	0.618189	0.439946	0.868646	541	167	0.390751
COADREAD	PIGL	0.035348	0.692397	0.490274	0.977846	276	432	1.47548
COADREAD	PLD6	0.00289996	1.88285	1.23325	2.87461	509	199	1.243
COADREAD	NT5M	0.00488184	1.61698	1.15373	2.26625	188	520	1.11396
COADREAD	PEMT	0.0353864	1.48184	1.02551	2.14122	482	226	3.38307
COADREAD	SHMT1	0.0653055	0.701223	0.479551	1.02536	569	139	2.20424
COADREAD	PRPSAP2	0.018406	1.91741	1.1059	3.32443	595	113	2.11571
COADREAD	ALDH3A2	0.05962	0.649503	0.413049	1.02132	147	561	4.18053
COADREAD	ALDH3A1	0.0470771	1.7352	1.0009	3.00822	597	111	0.5929
COADREAD	DHRS7B	0.139201	1.28652	0.921391	1.79635	425	283	2.39297
COADREAD	NOS2	0.000659758	0.576399	0.417982	0.794855	466	242	2.25385
COADREAD	PIGS	0.0271822	1.55724	1.04767	2.31465	117	591	3.93189
COADREAD	ALDOC	0.00146559	1.6843	1.21678	2.33147	225	483	4.17211
COADREAD	DHRS13	0.117338	0.682203	0.421243	1.10483	133	575	1.80616
COADREAD	PIPOX	0.123068	0.713928	0.464566	1.09714	139	569	2.0315
COADREAD	PIGW	0.00541803	0.635896	0.460787	0.877551	399	309	2.3547
COADREAD	DHRS11	0.00870763	0.530617	0.327887	0.858693	149	559	3.52687
COADREAD	ACACA	0.0293086	0.667559	0.463065	0.962361	249	459	2.99845
COADREAD	PIP4K2B	0.0217323	1.50421	1.05883	2.13692	166	542	3.60503
COADREAD	PNMT	0.0255848	0.668665	0.469215	0.952895	550	158	0.0602429
COADREAD	NT5C3B	0.0109345	0.659879	0.478251	0.910484	449	259	3.56279
COADREAD	ACLY	0.175447	0.758873	0.507632	1.13446	581	127	4.99883
COADREAD	CNP	0.000508106	1.7579	1.27521	2.4233	264	444	3.78783
COADREAD	NAGLU	0.0628368	0.73602	0.533016	1.01634	423	285	3.84415
COADREAD	HSD17B1	0.0130756	1.74569	1.11846	2.72467	551	157	0.261623
COADREAD	COASY	0.196361	1.23568	0.896038	1.70405	347	361	4.75962
COADREAD	AOC2	1.65387e-05	2.17809	1.51522	3.13094	113	595	0.40662
COADREAD	AOC3	8.07048e-05	1.93862	1.3878	2.70805	173	535	2.77612
COADREAD	NAGS	0.0688513	0.668209	0.431604	1.03452	144	564	2.05119
COADREAD	G6PC3	0.191337	0.76592	0.512575	1.14448	582	126	3.63497
COADREAD	PLCD3	0.0882618	0.757332	0.549005	1.04471	367	341	3.83726
COADREAD	ACBD4	0.0110839	1.54923	1.10102	2.17989	174	534	2.25693
COADREAD	PNPO	0.139691	0.779516	0.558871	1.08727	470	238	3.62087
COADREAD	B4GALNT2	0.00883284	0.64893	0.468578	0.898697	497	211	0.035932
COADREAD	PHOSPHO1	0.00581262	0.489199	0.291219	0.821774	137	571	0.542964
COADREAD	XYLT2	0.229433	0.821754	0.595869	1.13327	373	335	2.98465
COADREAD	ACSF2	0.187412	1.24207	0.898383	1.71725	295	413	2.84967
COADREAD	NME1	0.00105972	0.563039	0.39715	0.798222	544	164	4.19273
COADREAD	NME2	0.0329876	1.50795	1.0293	2.20919	112	596	1.22185
COADREAD	CA10	0.0939948	0.704727	0.467205	1.063	169	539	0.0377016
COADREAD	COX11	0.000254537	0.52224	0.366519	0.744122	548	160	2.65782
COADREAD	DGKE	0.0177559	0.627978	0.426228	0.925222	200	508	1.27476
COADREAD	EPX	0.0291297	1.43897	1.03688	1.997	373	335	0.0669173
COADREAD	LPO	0.0024909	1.76342	1.21559	2.55815	459	249	0.0284273
COADREAD	MPO	0.005794	1.61528	1.14662	2.27549	398	310	0.0736887
COADREAD	GDPD1	0.00549725	0.609682	0.428392	0.86769	548	160	0.709303
COADREAD	CA4	0.00370178	0.621727	0.449381	0.860171	387	321	0.718883
COADREAD	CYB561	0.12793	1.36471	0.914162	2.03733	554	154	4.1729
COADREAD	ACE	0.00483048	1.69682	1.16945	2.46201	130	578	2.84206
COADREAD	ARSG	0.0661879	1.3574	0.978072	1.88386	383	325	0.719633
COADREAD	FDXR	0.0440755	0.716135	0.51595	0.99399	488	220	2.52228
COADREAD	NT5C	0.0782916	0.74912	0.542109	1.03518	365	343	4.36116
COADREAD	GALK1	0.00109974	0.541263	0.371912	0.787727	597	111	2.8283
COADREAD	ACOX1	0.000187039	0.544968	0.394603	0.752631	491	217	3.42396
COADREAD	PRPSAP1	6.29791e-06	0.476334	0.342528	0.66241	525	183	2.69073
COADREAD	SPHK1	0.0133932	1.51648	1.08894	2.11188	203	505	2.27994
COADREAD	AANAT	0.13877	1.35529	0.907952	2.02303	105	603	0.24011
COADREAD	ST6GALNAC2	0.0168418	1.52134	1.07728	2.14845	170	538	0.97184
COADREAD	ST6GALNAC1	0.00366101	0.600939	0.42424	0.851236	286	422	5.09669
COADREAD	MGAT5B	0.103646	0.754211	0.535727	1.0618	532	176	0.0127375
COADREAD	TK1	0.0483625	1.4852	1.00394	2.19717	115	593	6.28555
COADREAD	AFMID	0.0498665	1.40926	0.998034	1.98991	171	537	3.38319
COADREAD	PGS1	0.0354637	0.700463	0.501756	0.977863	507	201	2.41505
COADREAD	CANT1	0.00886531	0.646626	0.464806	0.89957	513	195	5.38661
COADREAD	ENPP7	0.040551	0.619896	0.390513	0.984016	135	573	0.0462961
COADREAD	GAA	0.000101165	2.1066	1.43547	3.09152	457	251	3.54591
COADREAD	SGSH	0.0117402	1.81629	1.13388	2.9094	558	150	2.36581
COADREAD	PDE6G	0.00451531	1.69324	1.17476	2.44055	130	578	0.561229
COADREAD	PCYT2	0.0724376	0.623777	0.371083	1.04855	111	597	3.82135
COADREAD	PYCR1	0.151383	0.784499	0.562599	1.09392	308	400	5.62566
COADREAD	DCXR	0.307418	0.802244	0.525364	1.22504	161	547	5.53094
COADREAD	FASN	0.00535204	0.619323	0.440214	0.871306	307	401	5.42405
COADREAD	HEXDC	0.101191	0.751672	0.533307	1.05945	264	444	2.73332
COADREAD	FN3KRP	0.00476529	2.2223	1.25788	3.92616	586	122	3.59309
COADREAD	FN3K	0.0323291	0.688279	0.487259	0.972231	275	433	3.11612
COADREAD	B3GNTL1	0.194016	1.23715	0.897357	1.70562	324	384	1.07879
COADREAD	TYMS	0.117039	0.758924	0.535943	1.07468	258	450	3.93255
COADREAD	ENOSF1	0.00130113	0.568819	0.401424	0.806019	543	165	1.62658
COADREAD	LPIN2	0.173857	1.28735	0.893301	1.85522	155	553	3.39779
COADREAD	NDUFV2	0.193062	0.786955	0.547122	1.13192	205	503	2.34742
COADREAD	IMPA2	0.00664405	0.605989	0.420461	0.873381	278	430	4.11227
COADREAD	ABHD3	0.0334521	0.695176	0.495633	0.975054	288	420	3.10261
COADREAD	B4GALT6	0.0276294	0.65073	0.443051	0.955759	575	133	0.789726
COADREAD	GALNT1	0.044131	0.687401	0.475594	0.993539	219	489	4.54131
COADREAD	MOCOS	0.00184272	0.593013	0.425099	0.827253	521	187	1.4903
COADREAD	PIK3C3	0.0609851	0.716228	0.50376	1.01831	542	166	1.06435
COADREAD	ST8SIA5	0.117389	1.32227	0.929389	1.88124	473	235	0.00376836
COADREAD	LIPG	0.117026	0.770983	0.555859	1.06936	470	238	1.63304
COADREAD	ACAA2	0.0192581	0.628865	0.425097	0.930308	218	490	4.74995
COADREAD	ME2	0.0178628	0.623374	0.419462	0.926415	196	512	3.00735
COADREAD	FECH	0.00195492	0.59024	0.42078	0.827945	541	167	1.61542
COADREAD	PIGN	0.00237135	0.557054	0.379639	0.81738	600	108	1.77164
COADREAD	KDSR	0.0686931	0.707493	0.486037	1.02985	565	143	2.29318
COADREAD	DSEL	0.00107313	0.545441	0.377068	0.788999	588	120	0.0617517
COADREAD	CYB5A	8.88353e-05	0.528333	0.381772	0.73116	488	220	2.50836
COADREAD	CNDP2	0.261856	1.2603	0.844156	1.88158	116	592	4.46704
COADREAD	CNDP1	0.023546	1.46903	1.05146	2.05243	379	329	0.0153982
COADREAD	ZADH2	0.054076	0.642919	0.408698	1.01137	159	549	2.80313
COADREAD	PPAP2C	0.0325055	0.660532	0.450235	0.969056	588	120	3.84914
COADREAD	GPX4	0.0243224	1.45349	1.04883	2.01427	367	341	6.40255
COADREAD	NDUFS7	0.0769935	1.42094	0.961219	2.10054	523	185	2.7164
COADREAD	GAMT	0.0198865	1.4619	1.06058	2.01508	320	388	1.03385
COADREAD	PIP5K1C	0.000659266	1.74124	1.26151	2.4034	274	434	3.21532
COADREAD	HSD11B1L	0.011853	1.5085	1.0919	2.08404	349	359	1.15489
COADREAD	FUT6	0.000968991	0.58559	0.424751	0.807333	426	282	3.19132
COADREAD	FUT3	0.0725188	0.63175	0.3812	1.04698	136	572	5.85617
COADREAD	NDUFA11	0.0126397	1.59226	1.10141	2.30186	474	234	3.2281
COADREAD	ACSBG2	0.0486972	0.659785	0.434604	1.00164	155	553	0.0804884
COADREAD	PNPLA6	0.0173853	0.641761	0.444094	0.927409	253	455	3.79509
COADREAD	CERS4	0.0140486	0.634912	0.440586	0.914949	575	133	0.441071
COADREAD	RDH8	0.0883389	1.40799	0.947372	2.09256	126	582	0.0544053
COADREAD	FDX1L	0.00169946	1.78723	1.23633	2.58361	109	599	1.5462
COADREAD	PDE4A	0.0231293	1.56025	1.06062	2.29524	132	576	2.85574
COADREAD	LPPR2	3.75306e-05	2.02295	1.4369	2.848	174	534	2.76042
COADREAD	MAN2B1	0.105573	1.31576	0.944472	1.83302	393	315	3.80029
COADREAD	PRDX2	0.014636	0.657375	0.467777	0.923821	312	396	7.00457
COADREAD	GCDH	0.00213434	0.557029	0.381457	0.813412	247	461	3.12541
COADREAD	NDUFB7	0.274056	1.25815	0.833982	1.89806	560	148	6.87327
COADREAD	ILVBL	0.0144304	0.650594	0.459637	0.920884	550	158	4.07578
COADREAD	CYP4F22	0.0351307	0.709967	0.514874	0.978983	428	280	0.0423372
COADREAD	CYP4F8	0.00675874	1.55179	1.12582	2.13895	277	431	0.0448712
COADREAD	CYP4F3	0.19016	1.24082	0.896393	1.71759	251	457	2.33233
COADREAD	CYP4F12	0.0307923	0.653305	0.443713	0.961898	589	119	1.41224
COADREAD	CYP4F2	0.0552103	0.680093	0.457915	1.01007	196	512	2.13904
COADREAD	CYP4F11	0.0417301	0.716042	0.519078	0.987745	434	274	1.6877
COADREAD	ABHD8	0.00202754	1.66681	1.20178	2.31179	368	340	1.68305
COADREAD	PGLS	0.124599	1.28727	0.933125	1.77582	307	401	4.7892
COADREAD	COLGALT1	0.189139	1.28606	0.883053	1.87299	165	543	5.39918
COADREAD	B3GNT3	0.0904242	1.46116	0.939872	2.27157	105	603	6.62692
COADREAD	PDE4C	0.0316411	1.5251	1.03551	2.24618	520	188	0.570294
COADREAD	ISYNA1	0.0175994	1.47786	1.06784	2.04532	367	341	2.25594
COADREAD	CERS1	0.027789	1.44188	1.03791	2.00308	222	486	0.054371
COADREAD	NDUFA13	0.213734	0.812323	0.584411	1.12912	470	238	3.58064
COADREAD	ATP13A1	0.0229388	1.51373	1.05665	2.16853	484	224	3.64367
COADREAD	UQCRFS1	0.000354995	0.560127	0.405815	0.773115	431	277	4.57755
COADREAD	NUDT19	0.000108346	0.52971	0.381891	0.734747	498	210	3.4048
COADREAD	CHST8	0.0320907	1.55048	1.03784	2.31634	116	592	0.0580164
COADREAD	GPI	1.6587e-05	0.452304	0.312354	0.654958	593	115	5.49156
COADREAD	COX6B1	0.0126041	0.545527	0.336681	0.883921	135	573	8.20685
COADREAD	COX7A1	0.00707078	1.56769	1.12685	2.181	212	496	2.48862
COADREAD	ECH1	0.00829296	1.5531	1.11644	2.16054	209	499	6.14251
COADREAD	CLC	0.013601	0.516367	0.302509	0.881411	132	576	2.70731
COADREAD	PLD3	0.000546128	1.79494	1.28357	2.51003	181	527	5.27446
COADREAD	BLVRB	0.138808	1.42763	0.889972	2.2901	599	109	4.40919
COADREAD	ITPKC	0.0949432	1.46743	0.9331	2.30775	574	134	3.37737
COADREAD	CYP2A6	0.0415412	1.61081	1.01409	2.55863	66	642	0.0831052
COADREAD	CYP2B6	0.0140207	0.668594	0.484573	0.922499	377	331	2.72888
COADREAD	CYP2F1	0.229643	1.25035	0.867942	1.80125	493	215	0.0397409
COADREAD	CYP2S1	0.00856537	1.6104	1.12679	2.30158	143	565	6.73164
COADREAD	BCKDHA	0.0383336	0.713751	0.517723	0.984001	416	292	1.15198
COADREAD	B3GNT8	0.0102508	0.655732	0.473702	0.907712	480	228	3.29869
COADREAD	LIPE	0.000541767	0.536124	0.374383	0.76774	569	139	1.1411
COADREAD	CKM	0.0149065	0.617834	0.417735	0.913781	200	508	0.36373
COADREAD	SULT2A1	0.0948938	1.45779	0.933998	2.27531	86	622	0.91234
COADREAD	PLA2G4C	0.0723803	0.707406	0.484116	1.03368	573	135	0.398706
COADREAD	SULT2B1	0.00585415	1.7029	1.1614	2.49688	486	222	2.73778
COADREAD	SPHK2	0.0585508	1.46822	0.983465	2.1919	118	590	2.99923
COADREAD	CA11	0.000335722	1.95162	1.34524	2.83134	111	597	1.78534
COADREAD	FUT2	0.00985616	0.655193	0.47384	0.905955	485	223	3.78539
COADREAD	FUT1	0.0147625	1.50659	1.08084	2.10007	398	310	1.52604
COADREAD	BCAT2	0.137324	1.39361	0.89903	2.16027	570	138	3.00794
COADREAD	HSD17B14	5.64303e-06	2.15495	1.53439	3.02648	158	550	1.93428
COADREAD	DHDH	0.00840679	0.630142	0.445641	0.891027	531	177	0.565849
COADREAD	GYS1	0.0582257	0.653885	0.419065	1.02029	144	564	4.27969
COADREAD	ALDH16A1	0.0586385	1.45637	0.984932	2.15345	521	187	3.00565
COADREAD	CPT1C	0.00196885	1.77355	1.22792	2.56164	143	565	0.611108
COADREAD	ETFB	0.0106902	1.97857	1.16016	3.3743	586	122	3.14371
COADREAD	HAS1	0.0318158	1.4231	1.03065	1.96498	259	449	0.241659
COADREAD	NDUFA3	0.155012	1.44131	0.869166	2.39009	596	112	3.88327
COADREAD	MBOAT7	0.131531	1.31566	0.921965	1.87746	484	224	4.21536
COADREAD	RDH13	0.0387927	0.706218	0.507084	0.983554	325	383	2.06467
COADREAD	COX6B2	0.0798815	1.3311	0.964445	1.83716	284	424	0.569285
COADREAD	NAT14	0.0380946	1.43861	1.01821	2.03258	214	494	2.54805
COADREAD	SRXN1	0.055871	0.681905	0.459044	1.01296	600	108	0.519506
COADREAD	IDH3B	0.0942347	1.4929	0.931757	2.392	581	127	4.65262
COADREAD	ITPA	0.0851968	1.46484	0.946423	2.26723	552	156	4.4092
COADREAD	PANK2	0.0886665	1.46042	0.942937	2.26191	558	150	1.88187
COADREAD	SMOX	0.00650722	1.71407	1.15798	2.53721	109	599	3.97077
COADREAD	CDS2	0.175328	1.32978	0.881012	2.00713	548	160	2.21491
COADREAD	CRLS1	0.126145	0.7567	0.528151	1.08415	534	174	3.50941
COADREAD	PLCB1	0.0640201	1.39797	0.978124	1.99803	160	548	1.36941
COADREAD	PLCB4	0.00170077	0.600982	0.436003	0.828387	401	307	3.78799
COADREAD	SPTLC3	0.0287753	0.701058	0.508673	0.966205	400	308	0.492613
COADREAD	ACSS1	0.0524052	1.39738	0.994569	1.96333	202	506	3.80397
COADREAD	ENTPD6	0.0226433	0.675544	0.481527	0.947734	298	410	5.55597
COADREAD	PYGB	0.0850756	0.739752	0.524767	1.04281	271	437	7.30591
COADREAD	ABHD12	0.0328136	0.54305	0.307341	0.95953	105	603	5.69323
COADREAD	NANP	0.00381188	0.578141	0.39713	0.841657	227	481	2.30293
COADREAD	COX4I2	0.000556352	1.87476	1.30513	2.69302	444	264	0.826975
COADREAD	POFUT1	0.0375359	0.709776	0.513824	0.980457	451	257	4.35733
COADREAD	AHCY	0.000584718	0.513189	0.348258	0.75623	602	106	6.24407
COADREAD	PIGU	0.00641798	0.6273	0.447717	0.878917	311	397	4.54624
COADREAD	GGT7	0.128633	1.28776	0.926976	1.78897	392	316	3.28133
COADREAD	ACSS2	0.20869	0.778585	0.526684	1.15096	187	521	5.22399
COADREAD	GSS	0.0469476	0.657089	0.43316	0.996781	179	529	6.41592
COADREAD	EDEM2	0.00510579	0.508476	0.313982	0.82345	161	547	5.13823
COADREAD	NFS1	0.0096416	0.654811	0.474779	0.903108	433	275	2.77301
COADREAD	MANBAL	0.11317	0.737163	0.504723	1.07665	201	507	5.38297
COADREAD	PLCG1	0.089766	0.675936	0.429107	1.06474	124	584	4.0046
COADREAD	LPIN3	0.209237	1.22872	0.888494	1.69924	379	329	3.0968
COADREAD	ADA	0.0378542	1.50272	1.02381	2.20566	132	576	3.00732
COADREAD	PIGT	0.098982	1.3135	0.947855	1.82018	395	313	6.67812
COADREAD	ACOT8	0.201174	0.740459	0.466581	1.1751	132	576	3.82216
COADREAD	SULF2	0.149047	1.34609	0.896993	2.02003	104	604	5.55182
COADREAD	PTGIS	0.00185343	1.67398	1.20744	2.32079	224	484	1.32758
COADREAD	B4GALT5	0.11131	1.39164	0.926099	2.09121	540	168	4.49256
COADREAD	DPM1	0.04288	0.638855	0.412779	0.988751	154	554	6.09503
COADREAD	MOCS3	0.0645713	0.705536	0.486575	1.02303	570	138	1.95798
COADREAD	CYP24A1	0.00251498	0.601724	0.431853	0.838414	497	211	0.0485748
COADREAD	GCNT7	0.198813	0.796618	0.563948	1.12528	247	461	0.172614
COADREAD	PCK1	0.0236546	0.691961	0.501798	0.954189	413	295	1.98657
COADREAD	UCKL1	0.100964	0.753583	0.5374	1.05673	287	421	4.57289
COADREAD	SOD1	0.19848	0.790091	0.550774	1.13339	528	180	6.34842
COADREAD	SYNJ1	0.0483284	0.662244	0.438518	1.00011	597	111	0.739458
COADREAD	GART	0.00490243	0.514804	0.32136	0.824693	145	563	4.30722
COADREAD	CRYZL1	0.0215166	0.572289	0.353417	0.926709	123	585	2.05879
COADREAD	CBR1	0.0342872	0.685918	0.482465	0.975166	557	151	4.1049
COADREAD	CBR3	0.0903538	1.32031	0.957646	1.8203	289	419	2.1045
COADREAD	HLCS	0.0073517	0.58699	0.39526	0.871722	218	490	2.36723
COADREAD	PIGP	0.184142	0.804809	0.583628	1.10981	399	309	1.49422
COADREAD	B3GALT5	0.103778	1.41505	0.930683	2.1515	566	142	0.340516
COADREAD	PDE9A	0.190625	0.795702	0.565262	1.12009	253	455	2.49165
COADREAD	NDUFV3	0.135117	0.778871	0.560224	1.08285	467	241	2.85801
COADREAD	PDXK	0.0857463	1.33999	0.958339	1.87362	218	490	4.42396
COADREAD	AGPAT3	0.010737	0.507006	0.297247	0.864784	126	582	3.80159
COADREAD	PFKL	0.0382076	1.48162	1.02172	2.14853	148	560	5.61205
COADREAD	POFUT2	4.49369e-05	1.94417	1.40372	2.6927	226	482	2.65233
COADREAD	FTCD	5.35339e-05	2.12866	1.46275	3.09773	99	609	0.0963233
COADREAD	LSS	0.0578579	0.732645	0.530436	1.01194	443	265	3.4328
COADREAD	CECR1	0.00481555	0.599989	0.418482	0.860222	585	123	1.24723
COADREAD	MICAL3	0.00427706	0.625921	0.452297	0.866194	366	342	1.23198
COADREAD	PRODH	0.0926058	0.759148	0.549776	1.04826	372	336	0.242045
COADREAD	TXNRD2	0.189468	0.803108	0.578737	1.11447	304	404	2.16839
COADREAD	COMT	0.0279786	1.43456	1.03927	1.9802	270	438	4.96141
COADREAD	PI4KA	0.00181869	0.589204	0.420685	0.825228	531	177	2.60425
COADREAD	DDT	0.0958268	0.679111	0.430197	1.07205	116	592	4.5173
COADREAD	GGT5	0.0447093	1.40205	1.00762	1.95088	225	483	2.30898
COADREAD	UPB1	0.060665	0.692208	0.470183	1.01908	191	517	0.0422238
COADREAD	GGT1	0.0527135	1.48076	0.992259	2.20976	107	601	3.57941
COADREAD	GAL3ST1	0.107612	0.756478	0.537653	1.06436	519	189	1.0166
COADREAD	INPP5J	0.111305	0.769303	0.557212	1.06212	353	355	2.0244
COADREAD	PLA2G3	0.0439448	0.639916	0.413335	0.990705	155	553	1.2073
COADREAD	PISD	0.123644	1.37863	0.913985	2.07949	116	592	3.4634
COADREAD	LARGE	0.232752	0.78263	0.521762	1.17393	588	120	1.30706
COADREAD	HMOX1	0.0778856	0.708042	0.48086	1.04256	596	112	2.67623
COADREAD	FOXRED2	0.217367	0.800326	0.560734	1.14229	507	201	2.07847
COADREAD	TST	0.165145	0.700458	0.422624	1.16094	110	598	6.95261
COADREAD	MPST	0.0495281	0.721281	0.520536	0.999442	361	347	4.65793
COADREAD	MFNG	0.000304671	1.90569	1.33678	2.71672	137	571	2.32688
COADREAD	PDXP	0.0748204	1.58084	0.952435	2.62385	608	100	0.442501
COADREAD	GCAT	0.00321514	0.614732	0.443272	0.852514	483	225	3.08843
COADREAD	PLA2G6	0.0611366	1.48323	0.977416	2.25081	103	605	2.00958
COADREAD	MGAT3	0.0325051	1.41982	1.0287	1.95965	283	425	1.73442
COADREAD	ADSL	4.95551e-05	0.520628	0.377637	0.717763	464	244	3.5537
COADREAD	ACO2	0.0521432	0.721526	0.517507	1.00598	488	220	4.7259
COADREAD	PMM1	0.0619257	0.736834	0.533748	1.01719	362	346	2.71459
COADREAD	NAGA	0.0677812	1.3792	0.976699	1.94757	458	250	3.86847
COADREAD	NDUFA6	0.026111	0.62967	0.417369	0.949959	174	534	5.88375
COADREAD	CYP2D6	0.0399317	0.574209	0.336294	0.980442	110	598	1.21378
COADREAD	CYB5R3	0.0310543	1.57737	1.03819	2.39656	111	597	5.4124
COADREAD	A4GALT	0.000532678	1.8495	1.3005	2.63025	143	565	2.54526
COADREAD	MCAT	0.00917251	0.655249	0.475303	0.903322	411	297	3.41101
COADREAD	SULT4A1	0.321187	1.18825	0.84292	1.67505	450	258	0.0267752
COADREAD	PNPLA3	0.0610021	0.6193	0.373633	1.0265	110	598	0.947662
COADREAD	CERK	0.007168	0.592903	0.402827	0.872667	224	484	3.73325
COADREAD	ALG12	0.00626753	0.611645	0.42801	0.874068	271	437	2.13307
COADREAD	MIOX	0.0684268	1.34709	0.977306	1.8568	328	380	0.111942
COADREAD	TYMP	0.104667	0.761805	0.547034	1.0609	501	207	3.28045
COADREAD	CPT1B	0.0220858	1.47939	1.05564	2.07323	399	309	0.399366
COADREAD	ARSA	0.0103885	1.60337	1.11544	2.30474	157	551	4.27092
COADREAD	GYG2	0.00220845	0.589993	0.419993	0.828804	543	165	1.82969
COADREAD	ARSD	0.207096	0.750566	0.480434	1.17258	114	594	4.50906
COADREAD	ARSE	4.61321e-05	0.49997	0.355768	0.702621	545	163	3.78146
COADREAD	ARSH	0.00338745	0.603032	0.428568	0.848519	309	399	0.138796
COADREAD	STS	0.00401738	0.579586	0.397924	0.84418	588	120	1.37714
COADREAD	PNPLA4	0.00899069	0.614764	0.425037	0.889182	571	137	2.3499
COADREAD	HCCS	0.0302364	0.677975	0.475587	0.96649	553	155	3.76111
COADREAD	PRPS2	0.00771619	0.639406	0.45849	0.891709	497	211	4.80468
COADREAD	PIGA	0.0168544	0.656341	0.463737	0.928938	261	447	2.32464
COADREAD	ACE2	0.0304788	0.644488	0.431694	0.962173	196	512	4.29457
COADREAD	CA5B	0.154611	1.269	0.913543	1.76276	270	438	0.696337
COADREAD	CTPS2	0.0057204	0.609817	0.427802	0.869272	551	157	2.81607
COADREAD	PDHA1	0.0249455	0.635589	0.427634	0.944671	590	118	4.41453
COADREAD	SMS	0.0551568	0.698176	0.482562	1.01013	558	150	5.2091
COADREAD	PRDX4	0.00279947	0.570388	0.393286	0.827243	598	110	5.56024
COADREAD	ACOT9	0.0232488	0.642037	0.437342	0.942539	600	108	2.7172
COADREAD	SAT1	0.0812334	1.38691	0.958343	2.00714	154	554	7.54362
COADREAD	PCYT1B	0.135183	1.29354	0.920685	1.8174	203	505	0.0807426
COADREAD	GK	0.00228746	0.598074	0.428232	0.835277	522	186	1.59419
COADREAD	CYBB	0.00101216	0.576183	0.412626	0.80457	536	172	1.92115
COADREAD	OTC	0.0698427	0.743018	0.537974	1.02621	400	308	0.456125
COADREAD	MAOA	0.0638372	0.722589	0.51166	1.02047	520	188	3.63855
COADREAD	MAOB	0.0153227	1.54419	1.08314	2.2015	150	558	2.07256
COADREAD	CHST7	0.0573457	1.36579	0.990499	1.88328	290	418	1.13473
COADREAD	NDUFB11	0.157155	0.779114	0.551556	1.10055	260	448	6.45274
COADREAD	EBP	0.27555	0.790602	0.517741	1.20727	601	107	5.02988
COADREAD	GLOD5	0.0474648	0.644866	0.41659	0.998227	151	557	1.82346
COADREAD	DGKK	0.0250541	0.470828	0.23991	0.924009	74	634	0.0291253
COADREAD	NUDT10	0.0042259	1.6227	1.162	2.26606	185	523	0.235494
COADREAD	NUDT11	0.0591734	0.693219	0.472432	1.01719	589	119	0.11436
COADREAD	HSD17B10	0.0956616	0.719074	0.48834	1.05883	592	116	6.02424
COADREAD	PFKFB1	0.0015329	1.8051	1.24458	2.61806	113	595	0.263842
COADREAD	ALAS2	0.048388	1.4717	0.999853	2.16621	116	592	0.154676
COADREAD	FAAH2	0.024828	0.693381	0.503103	0.955624	406	302	2.5121
COADREAD	GDPD2	0.00178697	0.557847	0.384735	0.808849	594	114	0.226167
COADREAD	UPRT	0.0200787	1.64579	1.07753	2.51373	532	176	2.10072
COADREAD	COX7B	0.00919728	0.498602	0.292327	0.850431	125	583	6.11165
COADREAD	PGAM4	0.120137	0.776523	0.563193	1.07066	427	281	0.0976938
COADREAD	PGK1	0.0250679	0.675012	0.476978	0.955266	278	430	7.15425
COADREAD	NOX1	7.75708e-05	0.383505	0.234174	0.628062	163	545	7.03372
COADREAD	GLA	0.00505473	0.629024	0.453241	0.872983	350	358	4.2024
COADREAD	PRPS1	0.0181727	1.5224	1.07303	2.15994	174	534	4.4951
COADREAD	ACSL4	0.0596385	0.708227	0.4937	1.01597	253	455	3.63485
COADREAD	ALG13	0.0306688	1.50315	1.03619	2.18055	483	225	1.97918
COADREAD	NDUFA1	0.0133615	1.54926	1.09234	2.19731	422	286	6.83456
COADREAD	GLUD2	0.133487	0.773615	0.55169	1.08481	502	206	0.389999
COADREAD	ENOX2	0.0589831	0.609449	0.362677	1.02413	111	597	3.10743
COADREAD	HS6ST2	0.176312	0.750271	0.494241	1.13893	146	562	2.93345
COADREAD	HPRT1	0.0407028	1.48155	1.01434	2.16395	480	228	4.64823
COADREAD	NSDHL	0.206489	1.24024	0.888814	1.73062	237	471	4.77184
COADREAD	IDH3G	0.136574	1.27964	0.925381	1.76952	267	441	5.26942
COADREAD	RENBP	0.0161105	1.49953	1.07712	2.08759	358	350	1.93891
COADREAD	TKTL1	0.0105647	1.74481	1.1326	2.68796	79	629	0.121151
COADREAD	G6PD	0.0258815	1.44672	1.04399	2.00481	354	354	4.00222
COADREAD	TMLHE	0.121633	0.752723	0.524026	1.08123	218	490	2.28809
COADREAD	ASMT	0.0172726	0.574612	0.3621	0.911843	145	563	0.0704368
COADREAD	ASMTL	0.105171	0.673246	0.415968	1.08965	114	594	1.9938
COADREAD	CBS	0.0172312	0.504215	0.284241	0.894425	99	609	0.114013
COADREAD	DHRSX	0.0212349	0.679458	0.488288	0.945473	314	394	1.7083
COADREAD	IDS	0.031068	1.53973	1.03614	2.28807	104	604	1.91155
COADREAD	MAN2C1	0.0906031	1.33085	0.953821	1.85692	399	309	1.28689
COADREAD	MTHFS	0.0170731	1.67995	1.09205	2.58434	521	187	0.812626
COADREAD	NDUFA7	0.0828358	1.37315	0.958491	1.96721	145	563	1.02219
COADREAD	PI4K2B	2.93324e-06	0.456532	0.325885	0.639554	542	166	1.45562
COADREAD	PIK3R2	0.00165776	1.76614	1.23271	2.53041	130	578	0.261428
COADREAD	PLCXD1	0.0322451	1.43396	1.02817	1.9999	224	484	1.23515
