# Supplementary material for: Nuclear mitochondrial acetyl-CoA acetyltransferase 1 orchestrates natural killer cell-dependent antitumor immunity in colorectal cancer
Source: Signal Transduct Target Ther. 2025 Apr 28;10:138. doi: 10.1038/s41392-025-02221-y (PMC12034769; doi:10.1038/s41392-025-02221-y)
Supplement: Supplementary file 12 — Supplementary Table2 [file 41392_2025_2221_MOESM12_ESM.xls]

## Sheet: Sheet1
Supplementary Table 2. Prognostic genes only within high-nk infiltration patients (p_Chisq<0.01)
tumor type	gene	p_Chisq	HR	lower_conf95	higher_conf95	n_high	n_low	cutoff	class	celltype
COADREAD	PLCXD1	0.113029	0.645251	0.365932	1.13778	147	94	1.07416	NK_high	NK cell_MCPCOUNTER
COADREAD	PIK3R2	0.0753074	1.81398	0.937307	3.51063	41	200	0.257517	NK_high	NK cell_MCPCOUNTER
COADREAD	PI4K2B	5.33415e-06	0.256612	0.136268	0.483237	202	39	1.43083	NK_high	NK cell_MCPCOUNTER
COADREAD	NDUFA7	0.0235779	0.508652	0.279754	0.924837	141	100	0.779259	NK_high	NK cell_MCPCOUNTER
COADREAD	MTHFS	0.0134289	0.383699	0.169492	0.868623	55	186	1.13394	NK_high	NK cell_MCPCOUNTER
COADREAD	MAN2C1	0.0789273	0.551967	0.283828	1.07342	201	40	1.04912	NK_high	NK cell_MCPCOUNTER
COADREAD	IDS	0.105094	1.77052	0.875283	3.58142	36	205	1.84646	NK_high	NK cell_MCPCOUNTER
COADREAD	DHRSX	0.114196	0.570148	0.281491	1.15481	68	173	1.7083	NK_high	NK cell_MCPCOUNTER
COADREAD	CBS	0.0597211	1.76799	0.967321	3.23138	72	169	0.0374853	NK_high	NK cell_MCPCOUNTER
COADREAD	ASMTL	0.0853286	0.590948	0.322559	1.08265	113	128	1.70106	NK_high	NK cell_MCPCOUNTER
COADREAD	ASMT	0.0629507	0.345506	0.106983	1.11583	35	206	0.0668786	NK_high	NK cell_MCPCOUNTER
COADREAD	TMLHE	0.117259	0.568832	0.269291	1.20156	49	192	2.21745	NK_high	NK cell_MCPCOUNTER
COADREAD	G6PD	0.0839078	1.79677	0.923758	3.49485	36	205	4.41758	NK_high	NK cell_MCPCOUNTER
COADREAD	TKTL1	0.0013186	2.55861	1.41369	4.63079	80	161	0.0465038	NK_high	NK cell_MCPCOUNTER
COADREAD	RENBP	0.124105	1.66924	0.860299	3.23882	42	199	2.71838	NK_high	NK cell_MCPCOUNTER
COADREAD	IDH3G	0.0582486	2.92649	0.906551	9.44717	203	38	4.45847	NK_high	NK cell_MCPCOUNTER
COADREAD	NSDHL	0.0106979	0.428718	0.220661	0.832948	203	38	3.85478	NK_high	NK cell_MCPCOUNTER
COADREAD	HPRT1	0.0887284	2.42659	0.864016	6.81507	195	46	4.42818	NK_high	NK cell_MCPCOUNTER
COADREAD	HS6ST2	0.00453053	2.68724	1.32437	5.4526	148	93	1.41478	NK_high	NK cell_MCPCOUNTER
COADREAD	ENOX2	0.10351	1.68712	0.904293	3.14762	143	98	2.2254	NK_high	NK cell_MCPCOUNTER
COADREAD	GLUD2	0.213085	2.07809	0.641735	6.72935	206	35	0.263944	NK_high	NK cell_MCPCOUNTER
COADREAD	NDUFA1	0.0860211	0.483676	0.199076	1.17514	35	206	7.21694	NK_high	NK cell_MCPCOUNTER
COADREAD	ALG13	0.028356	2.74466	1.08298	6.95593	186	55	1.90092	NK_high	NK cell_MCPCOUNTER
COADREAD	ACSL4	0.0153852	0.498875	0.275609	0.903006	116	125	3.41033	NK_high	NK cell_MCPCOUNTER
COADREAD	PRPS1	0.0283282	1.8984	1.06687	3.37804	104	137	4.21929	NK_high	NK cell_MCPCOUNTER
COADREAD	GLA	0.0526865	0.5243	0.270967	1.01448	201	40	3.57802	NK_high	NK cell_MCPCOUNTER
COADREAD	NOX1	0.00578023	0.415687	0.218529	0.790721	194	47	3.74833	NK_high	NK cell_MCPCOUNTER
COADREAD	PGK1	0.0129631	0.463657	0.244269	0.880086	104	137	7.09342	NK_high	NK cell_MCPCOUNTER
COADREAD	PGAM4	0.0275173	0.289893	0.089702	0.936854	46	195	0.268719	NK_high	NK cell_MCPCOUNTER
COADREAD	COX7B	0.0637538	0.502318	0.232108	1.0871	54	187	5.82622	NK_high	NK cell_MCPCOUNTER
COADREAD	UPRT	0.12131	1.68833	0.874918	3.25798	160	81	2.11289	NK_high	NK cell_MCPCOUNTER
COADREAD	GDPD2	9.53324e-05	0.316819	0.173036	0.580077	194	47	0.220563	NK_high	NK cell_MCPCOUNTER
COADREAD	FAAH2	0.0651523	1.85726	0.952973	3.61965	49	192	2.85768	NK_high	NK cell_MCPCOUNTER
COADREAD	ALAS2	0.130454	1.57139	0.847701	2.91289	147	94	0.0317351	NK_high	NK cell_MCPCOUNTER
COADREAD	PFKFB1	0.205815	1.48332	0.799419	2.7523	151	90	0.116833	NK_high	NK cell_MCPCOUNTER
COADREAD	HSD17B10	0.00851023	0.467393	0.262983	0.830685	179	62	6.02424	NK_high	NK cell_MCPCOUNTER
COADREAD	NUDT11	0.0987685	0.595839	0.321275	1.10505	187	54	0.138951	NK_high	NK cell_MCPCOUNTER
COADREAD	NUDT10	0.0107956	2.36178	1.20309	4.63641	140	101	0.0981171	NK_high	NK cell_MCPCOUNTER
COADREAD	DGKK	0.107829	0.225801	0.0309818	1.64568	22	219	0.0268108	NK_high	NK cell_MCPCOUNTER
COADREAD	GLOD5	0.064874	0.58393	0.330409	1.03198	151	90	0.850978	NK_high	NK cell_MCPCOUNTER
COADREAD	EBP	0.00300686	0.424292	0.231206	0.778628	195	46	4.94589	NK_high	NK cell_MCPCOUNTER
COADREAD	NDUFB11	0.038095	0.493061	0.248452	0.978497	201	40	5.64823	NK_high	NK cell_MCPCOUNTER
COADREAD	CHST7	0.11539	0.558177	0.268277	1.16134	71	170	1.42981	NK_high	NK cell_MCPCOUNTER
COADREAD	MAOB	0.0503289	1.82032	0.988142	3.35332	72	169	1.79682	NK_high	NK cell_MCPCOUNTER
COADREAD	MAOA	0.000771142	0.377839	0.209893	0.680165	182	59	3.6194	NK_high	NK cell_MCPCOUNTER
COADREAD	OTC	0.0524474	0.571255	0.315312	1.03495	110	131	0.672078	NK_high	NK cell_MCPCOUNTER
COADREAD	CYBB	0.0250764	0.478178	0.24685	0.92629	203	38	2.3023	NK_high	NK cell_MCPCOUNTER
COADREAD	GK	0.000240364	0.349901	0.194615	0.629091	176	65	1.57984	NK_high	NK cell_MCPCOUNTER
COADREAD	PCYT1B	0.150982	1.54814	0.846811	2.83032	70	171	0.0731856	NK_high	NK cell_MCPCOUNTER
COADREAD	SAT1	0.0988422	0.582125	0.293255	1.15555	205	36	6.5271	NK_high	NK cell_MCPCOUNTER
COADREAD	ACOT9	0.0131202	0.374841	0.167249	0.840096	71	170	3.27589	NK_high	NK cell_MCPCOUNTER
COADREAD	PRDX4	0.0133094	0.253396	0.0783755	0.819258	47	194	6.55891	NK_high	NK cell_MCPCOUNTER
COADREAD	SMS	0.0529967	0.584911	0.329671	1.03776	156	85	5.42468	NK_high	NK cell_MCPCOUNTER
COADREAD	PDHA1	0.0123561	0.477022	0.265048	0.858526	132	109	4.75457	NK_high	NK cell_MCPCOUNTER
COADREAD	CTPS2	0.00176152	0.39857	0.22002	0.722018	159	82	2.81184	NK_high	NK cell_MCPCOUNTER
COADREAD	CA5B	0.0632419	0.390548	0.139768	1.09129	48	193	0.825372	NK_high	NK cell_MCPCOUNTER
COADREAD	ACE2	0.00166726	0.374003	0.198509	0.704644	201	40	0.993416	NK_high	NK cell_MCPCOUNTER
COADREAD	PIGA	0.0743824	0.404194	0.144477	1.13079	48	193	2.50148	NK_high	NK cell_MCPCOUNTER
COADREAD	PRPS2	0.000711737	0.397682	0.224803	0.70351	166	75	4.78121	NK_high	NK cell_MCPCOUNTER
COADREAD	HCCS	2.1549e-05	0.30521	0.170962	0.544876	182	59	3.74829	NK_high	NK cell_MCPCOUNTER
COADREAD	PNPLA4	0.0178282	0.493032	0.272073	0.893441	177	64	2.3499	NK_high	NK cell_MCPCOUNTER
COADREAD	STS	0.023952	2.04802	1.08777	3.85595	47	194	2.70482	NK_high	NK cell_MCPCOUNTER
COADREAD	ARSH	0.109735	0.60465	0.32725	1.11719	105	136	0.134293	NK_high	NK cell_MCPCOUNTER
COADREAD	ARSE	0.0666113	1.88194	0.950988	3.72421	39	202	5.37392	NK_high	NK cell_MCPCOUNTER
COADREAD	ARSD	0.0423458	1.93293	1.01267	3.68948	38	203	4.28906	NK_high	NK cell_MCPCOUNTER
COADREAD	GYG2	0.000230362	0.326497	0.17529	0.608139	203	38	1.02891	NK_high	NK cell_MCPCOUNTER
COADREAD	ARSA	0.0229302	1.93837	1.09001	3.44702	76	165	4.27092	NK_high	NK cell_MCPCOUNTER
COADREAD	CPT1B	0.0879754	1.65591	0.927216	2.9573	87	154	0.613546	NK_high	NK cell_MCPCOUNTER
COADREAD	TYMP	0.159179	1.63063	0.822467	3.23292	37	204	5.61087	NK_high	NK cell_MCPCOUNTER
COADREAD	MIOX	0.121639	1.81401	0.841993	3.90813	172	69	0.0470946	NK_high	NK cell_MCPCOUNTER
COADREAD	ALG12	0.0786911	1.79967	0.9287	3.48746	151	90	2.00857	NK_high	NK cell_MCPCOUNTER
COADREAD	CERK	0.000343248	0.111342	0.026527	0.467335	59	182	3.74483	NK_high	NK cell_MCPCOUNTER
COADREAD	PNPLA3	0.0604718	0.556955	0.299073	1.0372	112	129	0.476521	NK_high	NK cell_MCPCOUNTER
COADREAD	SULT4A1	0.147439	0.619537	0.327263	1.17284	89	152	0.107077	NK_high	NK cell_MCPCOUNTER
COADREAD	MCAT	0.0425379	0.490485	0.24225	0.993087	206	35	2.96286	NK_high	NK cell_MCPCOUNTER
COADREAD	A4GALT	0.00369553	2.30808	1.2947	4.11465	61	180	2.54526	NK_high	NK cell_MCPCOUNTER
COADREAD	CYB5R3	0.157666	1.56647	0.849243	2.88944	147	94	4.94896	NK_high	NK cell_MCPCOUNTER
COADREAD	CYP2D6	0.0706651	0.557422	0.296406	1.04829	196	45	0.25527	NK_high	NK cell_MCPCOUNTER
COADREAD	NDUFA6	0.0638543	2.21097	0.935444	5.22577	182	59	5.26148	NK_high	NK cell_MCPCOUNTER
COADREAD	NAGA	0.00187569	2.57669	1.3922	4.76896	43	198	4.45083	NK_high	NK cell_MCPCOUNTER
COADREAD	PMM1	0.172215	0.625332	0.316647	1.23494	203	38	2.1999	NK_high	NK cell_MCPCOUNTER
COADREAD	ACO2	0.247016	0.664687	0.329389	1.3413	199	42	4.59312	NK_high	NK cell_MCPCOUNTER
COADREAD	ADSL	0.0148677	0.446665	0.230064	0.867191	201	40	3.42794	NK_high	NK cell_MCPCOUNTER
COADREAD	MGAT3	0.0336163	1.84745	1.04353	3.27072	96	145	1.76299	NK_high	NK cell_MCPCOUNTER
COADREAD	PLA2G6	0.0123389	2.32023	1.17337	4.58803	39	202	1.87977	NK_high	NK cell_MCPCOUNTER
COADREAD	GCAT	0.0101507	0.465162	0.256402	0.843893	162	79	3.19396	NK_high	NK cell_MCPCOUNTER
COADREAD	PDXP	0.0806125	0.597358	0.332878	1.07197	135	106	0.760253	NK_high	NK cell_MCPCOUNTER
COADREAD	MFNG	0.00670921	2.3678	1.24162	4.51543	38	203	2.58014	NK_high	NK cell_MCPCOUNTER
COADREAD	MPST	0.0175525	0.503933	0.278487	0.911887	124	117	4.55421	NK_high	NK cell_MCPCOUNTER
COADREAD	TST	0.0821711	0.585	0.317789	1.07689	112	129	6.43619	NK_high	NK cell_MCPCOUNTER
COADREAD	FOXRED2	0.26462	1.40973	0.787962	2.52214	120	121	2.46844	NK_high	NK cell_MCPCOUNTER
COADREAD	HMOX1	0.028808	0.287144	0.0885271	0.931375	41	200	4.39844	NK_high	NK cell_MCPCOUNTER
COADREAD	PISD	0.00945841	2.23266	1.20073	4.15145	61	180	3.36789	NK_high	NK cell_MCPCOUNTER
COADREAD	PLA2G3	0.0169823	0.471008	0.25229	0.879341	115	126	0.580941	NK_high	NK cell_MCPCOUNTER
COADREAD	INPP5J	0.00594089	0.43354	0.23609	0.796127	192	49	1.27953	NK_high	NK cell_MCPCOUNTER
COADREAD	GAL3ST1	0.0262769	0.484395	0.253569	0.925342	201	40	0.644865	NK_high	NK cell_MCPCOUNTER
COADREAD	GGT1	0.0842776	1.73227	0.892361	3.3627	39	202	3.1917	NK_high	NK cell_MCPCOUNTER
COADREAD	UPB1	0.146752	1.64754	0.806466	3.3658	180	61	0.0162327	NK_high	NK cell_MCPCOUNTER
COADREAD	GGT5	0.0253165	2.13402	1.07636	4.23098	34	207	2.95412	NK_high	NK cell_MCPCOUNTER
COADREAD	DDT	0.117339	0.611455	0.330194	1.1323	174	67	3.15869	NK_high	NK cell_MCPCOUNTER
COADREAD	PI4KA	0.0245516	0.472966	0.243703	0.917908	202	39	2.46224	NK_high	NK cell_MCPCOUNTER
COADREAD	COMT	0.0293309	0.483748	0.248359	0.942233	199	42	4.09323	NK_high	NK cell_MCPCOUNTER
COADREAD	TXNRD2	0.0637083	2.13419	0.94159	4.83732	182	59	1.87351	NK_high	NK cell_MCPCOUNTER
COADREAD	PRODH	0.124091	2.04353	0.807046	5.17444	196	45	0.105544	NK_high	NK cell_MCPCOUNTER
COADREAD	MICAL3	0.00667155	0.224644	0.0695284	0.72582	51	190	1.57457	NK_high	NK cell_MCPCOUNTER
COADREAD	LSS	0.0137302	0.437772	0.224049	0.855369	201	40	3.13671	NK_high	NK cell_MCPCOUNTER
COADREAD	FTCD	0.0451628	2.13967	0.994138	4.60518	26	215	0.118359	NK_high	NK cell_MCPCOUNTER
COADREAD	POFUT2	0.00959553	2.31142	1.20063	4.44989	46	195	2.8256	NK_high	NK cell_MCPCOUNTER
COADREAD	PFKL	0.151022	1.5364	0.863043	2.73513	123	118	5.21858	NK_high	NK cell_MCPCOUNTER
COADREAD	AGPAT3	0.032048	0.469347	0.22575	0.9758	76	165	3.67734	NK_high	NK cell_MCPCOUNTER
COADREAD	PDXK	0.0133139	2.08926	1.15093	3.79257	74	167	4.46099	NK_high	NK cell_MCPCOUNTER
COADREAD	NDUFV3	0.00533624	0.439615	0.242672	0.796389	173	68	2.80524	NK_high	NK cell_MCPCOUNTER
COADREAD	PDE9A	0.066702	0.542002	0.279693	1.05032	94	147	2.22935	NK_high	NK cell_MCPCOUNTER
COADREAD	B3GALT5	0.107394	0.609291	0.33101	1.12152	109	132	1.47314	NK_high	NK cell_MCPCOUNTER
COADREAD	PIGP	0.0175096	0.493249	0.272631	0.892396	147	94	1.43588	NK_high	NK cell_MCPCOUNTER
COADREAD	HLCS	0.01999	0.454418	0.224974	0.917867	80	161	2.35475	NK_high	NK cell_MCPCOUNTER
COADREAD	CBR3	0.0796477	0.553235	0.283035	1.08138	191	50	1.51286	NK_high	NK cell_MCPCOUNTER
COADREAD	CBR1	0.264757	0.709359	0.372841	1.34961	70	171	4.89249	NK_high	NK cell_MCPCOUNTER
COADREAD	CRYZL1	0.0523744	1.78289	0.986126	3.22342	92	149	1.89025	NK_high	NK cell_MCPCOUNTER
COADREAD	GART	0.0923392	0.585502	0.309798	1.10657	183	58	3.58806	NK_high	NK cell_MCPCOUNTER
COADREAD	SYNJ1	0.249615	0.69393	0.371459	1.29634	169	72	1.00153	NK_high	NK cell_MCPCOUNTER
COADREAD	SOD1	0.0561463	1.76168	0.982839	3.15772	97	144	6.93923	NK_high	NK cell_MCPCOUNTER
COADREAD	UCKL1	0.0825018	1.66352	0.931091	2.9721	101	140	4.27913	NK_high	NK cell_MCPCOUNTER
COADREAD	PCK1	0.00730455	0.476886	0.269661	0.843354	145	96	1.90621	NK_high	NK cell_MCPCOUNTER
COADREAD	GCNT7	0.0842557	0.599978	0.33863	1.06303	163	78	0.0673288	NK_high	NK cell_MCPCOUNTER
COADREAD	CYP24A1	0.0025538	0.36738	0.187231	0.720864	106	135	0.113666	NK_high	NK cell_MCPCOUNTER
COADREAD	MOCS3	0.0009175	0.364767	0.196862	0.675878	200	41	1.68698	NK_high	NK cell_MCPCOUNTER
COADREAD	DPM1	0.0268882	0.487041	0.254435	0.932297	196	45	4.70886	NK_high	NK cell_MCPCOUNTER
COADREAD	B4GALT5	0.0212668	1.98154	1.07188	3.66319	59	182	5.20887	NK_high	NK cell_MCPCOUNTER
COADREAD	PTGIS	0.00975424	5.45153	1.30727	22.7338	201	40	0.35331	NK_high	NK cell_MCPCOUNTER
COADREAD	SULF2	0.0921628	1.62838	0.88798	2.98611	56	185	5.01998	NK_high	NK cell_MCPCOUNTER
COADREAD	ACOT8	0.148742	0.476459	0.170416	1.33211	44	197	3.47823	NK_high	NK cell_MCPCOUNTER
COADREAD	PIGT	0.241299	0.545347	0.195021	1.52498	43	198	7.03365	NK_high	NK cell_MCPCOUNTER
COADREAD	ADA	0.0254088	2.77812	1.09179	7.0691	175	66	1.94446	NK_high	NK cell_MCPCOUNTER
COADREAD	LPIN3	0.020552	0.506639	0.28205	0.910063	160	81	2.75033	NK_high	NK cell_MCPCOUNTER
COADREAD	PLCG1	0.0744032	0.566032	0.303362	1.05614	103	138	3.18517	NK_high	NK cell_MCPCOUNTER
COADREAD	MANBAL	0.116484	1.57587	0.870738	2.85202	130	111	4.90554	NK_high	NK cell_MCPCOUNTER
COADREAD	NFS1	0.00201773	0.373461	0.195047	0.715075	203	38	2.28869	NK_high	NK cell_MCPCOUNTER
COADREAD	EDEM2	0.0163784	0.335906	0.132051	0.854465	62	179	4.91433	NK_high	NK cell_MCPCOUNTER
COADREAD	GSS	0.00775099	0.109414	0.0150635	0.794734	47	194	6.32164	NK_high	NK cell_MCPCOUNTER
COADREAD	ACSS2	0.0129928	0.480147	0.265545	0.868181	143	98	4.68088	NK_high	NK cell_MCPCOUNTER
COADREAD	GGT7	0.0973619	0.611228	0.340978	1.09567	166	75	2.22656	NK_high	NK cell_MCPCOUNTER
COADREAD	PIGU	0.216994	1.45019	0.817505	2.57252	114	127	4.15745	NK_high	NK cell_MCPCOUNTER
COADREAD	AHCY	0.00653435	0.452284	0.2517	0.812717	159	82	6.46288	NK_high	NK cell_MCPCOUNTER
COADREAD	POFUT1	0.0440083	0.527751	0.282779	0.984942	107	134	4.35733	NK_high	NK cell_MCPCOUNTER
COADREAD	COX4I2	0.0201569	2.33044	1.12595	4.82342	163	78	0.747542	NK_high	NK cell_MCPCOUNTER
COADREAD	NANP	0.000150434	0.339923	0.189249	0.610558	155	86	1.84077	NK_high	NK cell_MCPCOUNTER
COADREAD	ABHD12	0.00692788	0.104695	0.0143391	0.764414	38	203	5.47817	NK_high	NK cell_MCPCOUNTER
COADREAD	PYGB	0.192326	0.617282	0.296645	1.28449	72	169	7.29254	NK_high	NK cell_MCPCOUNTER
COADREAD	ENTPD6	0.0212461	0.347792	0.137236	0.881395	63	178	5.60934	NK_high	NK cell_MCPCOUNTER
COADREAD	ACSS1	0.0696542	1.84028	0.945729	3.58099	50	191	3.80397	NK_high	NK cell_MCPCOUNTER
COADREAD	SPTLC3	0.00743965	0.429942	0.228355	0.809486	195	46	0.429096	NK_high	NK cell_MCPCOUNTER
COADREAD	PLCB4	0.00718378	0.454523	0.2536	0.814632	186	55	2.19913	NK_high	NK cell_MCPCOUNTER
COADREAD	PLCB1	0.000308823	2.98263	1.60571	5.54029	41	200	1.45955	NK_high	NK cell_MCPCOUNTER
COADREAD	CRLS1	0.237687	0.673407	0.345651	1.31195	84	157	4.12105	NK_high	NK cell_MCPCOUNTER
COADREAD	CDS2	0.00502275	2.56383	1.29955	5.05808	38	203	3.00378	NK_high	NK cell_MCPCOUNTER
COADREAD	SMOX	0.00565129	2.25837	1.25062	4.07817	79	162	3.23131	NK_high	NK cell_MCPCOUNTER
COADREAD	PANK2	0.0049179	2.52944	1.29816	4.92855	44	197	2.57995	NK_high	NK cell_MCPCOUNTER
COADREAD	ITPA	0.0473722	1.89875	0.997076	3.61583	56	185	5.16722	NK_high	NK cell_MCPCOUNTER
COADREAD	IDH3B	0.0273746	3.44724	1.06889	11.1175	198	43	4.72036	NK_high	NK cell_MCPCOUNTER
COADREAD	SRXN1	0.0199971	0.508253	0.283965	0.909693	146	95	0.769845	NK_high	NK cell_MCPCOUNTER
COADREAD	NAT14	0.078147	1.68927	0.912471	3.12738	72	169	2.5965	NK_high	NK cell_MCPCOUNTER
COADREAD	COX6B2	0.16108	0.651158	0.362273	1.1704	121	120	0.468397	NK_high	NK cell_MCPCOUNTER
COADREAD	RDH13	8.38227e-05	0.310982	0.168392	0.574315	140	101	1.96709	NK_high	NK cell_MCPCOUNTER
COADREAD	MBOAT7	0.0268071	1.92175	1.06946	3.45327	73	168	4.62223	NK_high	NK cell_MCPCOUNTER
COADREAD	NDUFA3	0.0165495	0.460727	0.241045	0.880621	110	131	4.31559	NK_high	NK cell_MCPCOUNTER
COADREAD	HAS1	0.0139281	2.16819	1.15189	4.08118	43	198	0.631151	NK_high	NK cell_MCPCOUNTER
COADREAD	ETFB	0.0205697	0.500749	0.275805	0.909155	174	67	3.17977	NK_high	NK cell_MCPCOUNTER
COADREAD	CPT1C	0.0157425	3.33962	1.19078	9.36618	191	50	0.235511	NK_high	NK cell_MCPCOUNTER
COADREAD	ALDH16A1	0.0581574	0.549824	0.292666	1.03294	100	141	3.55624	NK_high	NK cell_MCPCOUNTER
COADREAD	GYS1	0.00363625	0.403799	0.215379	0.757054	117	124	4.01646	NK_high	NK cell_MCPCOUNTER
COADREAD	DHDH	0.015848	2.10178	1.13911	3.87802	128	113	0.778181	NK_high	NK cell_MCPCOUNTER
COADREAD	HSD17B14	0.00672686	2.23948	1.23057	4.07556	54	187	2.08569	NK_high	NK cell_MCPCOUNTER
COADREAD	BCAT2	0.117833	0.5851	0.295387	1.15896	200	41	3.09402	NK_high	NK cell_MCPCOUNTER
COADREAD	FUT1	0.0739479	2.00133	0.932915	4.29334	182	59	1.15146	NK_high	NK cell_MCPCOUNTER
COADREAD	FUT2	0.0184272	0.448846	0.226635	0.888932	104	137	4.28387	NK_high	NK cell_MCPCOUNTER
COADREAD	CA11	0.000279282	2.85034	1.58043	5.14063	75	166	1.54048	NK_high	NK cell_MCPCOUNTER
COADREAD	SPHK2	0.00026776	0.247288	0.109949	0.556179	100	141	2.47498	NK_high	NK cell_MCPCOUNTER
COADREAD	SULT2B1	0.00535936	0.401501	0.206788	0.779556	205	36	1.61734	NK_high	NK cell_MCPCOUNTER
COADREAD	PLA2G4C	0.0110301	0.472325	0.261881	0.851881	174	67	0.470648	NK_high	NK cell_MCPCOUNTER
COADREAD	SULT2A1	0.119014	1.56168	0.866558	2.81442	123	118	0.0302039	NK_high	NK cell_MCPCOUNTER
COADREAD	CKM	0.0616127	0.533154	0.275519	1.0317	96	145	0.209627	NK_high	NK cell_MCPCOUNTER
COADREAD	LIPE	0.00234558	2.64733	1.38043	5.07692	39	202	1.93776	NK_high	NK cell_MCPCOUNTER
COADREAD	B3GNT8	0.000141243	0.316056	0.169501	0.589325	141	100	3.29727	NK_high	NK cell_MCPCOUNTER
COADREAD	BCKDHA	0.00398347	0.366595	0.180427	0.744857	96	145	1.27118	NK_high	NK cell_MCPCOUNTER
COADREAD	CYP2S1	0.0090816	0.46307	0.255831	0.838185	161	80	5.49194	NK_high	NK cell_MCPCOUNTER
COADREAD	CYP2F1	0.142712	0.595082	0.285076	1.2422	60	181	0.13944	NK_high	NK cell_MCPCOUNTER
COADREAD	CYP2B6	0.00738669	0.446116	0.243603	0.816983	185	56	0.814911	NK_high	NK cell_MCPCOUNTER
COADREAD	CYP2A6	0.105466	0.586125	0.309572	1.10973	87	154	0.0281287	NK_high	NK cell_MCPCOUNTER
COADREAD	ITPKC	0.0694548	0.593935	0.330295	1.06801	118	123	3.60026	NK_high	NK cell_MCPCOUNTER
COADREAD	BLVRB	0.0862527	1.67587	0.935649	3.00169	110	131	5.12226	NK_high	NK cell_MCPCOUNTER
COADREAD	PLD3	0.0321873	1.86215	1.05214	3.29577	85	156	5.26776	NK_high	NK cell_MCPCOUNTER
COADREAD	CLC	0.064257	0.474694	0.211857	1.06361	66	175	2.56064	NK_high	NK cell_MCPCOUNTER
COADREAD	ECH1	0.0456877	0.366228	0.131144	1.02272	55	186	6.22651	NK_high	NK cell_MCPCOUNTER
COADREAD	COX7A1	0.0304894	2.04269	1.05982	3.93707	146	95	1.92821	NK_high	NK cell_MCPCOUNTER
COADREAD	COX6B1	0.0782867	0.364136	0.11284	1.17507	38	203	8.09999	NK_high	NK cell_MCPCOUNTER
COADREAD	GPI	2.05942e-06	0.259177	0.142163	0.472503	194	47	5.56882	NK_high	NK cell_MCPCOUNTER
COADREAD	CHST8	0.0865527	1.8737	0.901167	3.89579	33	208	0.0824197	NK_high	NK cell_MCPCOUNTER
COADREAD	NUDT19	5.44618e-07	0.230785	0.12402	0.42946	158	83	3.45673	NK_high	NK cell_MCPCOUNTER
COADREAD	UQCRFS1	0.000287995	0.184667	0.0661169	0.515784	76	165	4.98128	NK_high	NK cell_MCPCOUNTER
COADREAD	ATP13A1	0.170449	1.56395	0.819795	2.98359	152	89	3.692	NK_high	NK cell_MCPCOUNTER
COADREAD	NDUFA13	0.0246301	0.499785	0.269708	0.926129	176	65	3.42022	NK_high	NK cell_MCPCOUNTER
COADREAD	CERS1	0.0939499	1.66142	0.908987	3.03671	68	173	0.0552646	NK_high	NK cell_MCPCOUNTER
COADREAD	ISYNA1	0.00667737	2.39745	1.24724	4.60839	135	106	2.29182	NK_high	NK cell_MCPCOUNTER
COADREAD	PDE4C	0.0443813	0.553193	0.309034	0.990256	163	78	0.81469	NK_high	NK cell_MCPCOUNTER
COADREAD	B3GNT3	0.151566	0.479002	0.171309	1.33935	41	200	6.42999	NK_high	NK cell_MCPCOUNTER
COADREAD	COLGALT1	0.145445	1.56238	0.853449	2.86021	71	170	5.39113	NK_high	NK cell_MCPCOUNTER
COADREAD	PGLS	0.0334488	0.437666	0.194059	0.98708	62	179	4.94876	NK_high	NK cell_MCPCOUNTER
COADREAD	ABHD8	0.0774189	1.67531	0.946319	2.96586	108	133	1.79808	NK_high	NK cell_MCPCOUNTER
COADREAD	CYP4F11	0.0123186	0.478839	0.266712	0.859678	159	82	1.3288	NK_high	NK cell_MCPCOUNTER
COADREAD	CYP4F2	0.017335	0.469265	0.249557	0.882399	199	42	0.193735	NK_high	NK cell_MCPCOUNTER
COADREAD	CYP4F12	0.00414924	0.420082	0.227769	0.774771	191	50	1.22985	NK_high	NK cell_MCPCOUNTER
COADREAD	CYP4F3	0.0537386	0.534995	0.282787	1.01214	97	144	1.8132	NK_high	NK cell_MCPCOUNTER
COADREAD	CYP4F8	0.0334811	0.530028	0.293353	0.95765	140	101	0.00974572	NK_high	NK cell_MCPCOUNTER
COADREAD	CYP4F22	0.105243	0.573434	0.290232	1.13298	200	41	0.0389117	NK_high	NK cell_MCPCOUNTER
COADREAD	ILVBL	0.00106069	0.384324	0.212532	0.694976	175	66	4.07578	NK_high	NK cell_MCPCOUNTER
COADREAD	NDUFB7	0.0446931	0.397806	0.156868	1.0088	59	182	7.64276	NK_high	NK cell_MCPCOUNTER
COADREAD	GCDH	0.000474866	0.316058	0.157091	0.63589	109	132	2.97339	NK_high	NK cell_MCPCOUNTER
COADREAD	PRDX2	0.00600787	0.420493	0.218195	0.810349	101	140	7.00457	NK_high	NK cell_MCPCOUNTER
COADREAD	MAN2B1	0.0516579	0.521462	0.267991	1.01467	195	46	3.56677	NK_high	NK cell_MCPCOUNTER
COADREAD	PDE4A	0.076706	0.298788	0.0722431	1.23575	32	209	2.89983	NK_high	NK cell_MCPCOUNTER
COADREAD	RDH8	0.00195618	2.57779	1.38655	4.79247	53	188	0.0544053	NK_high	NK cell_MCPCOUNTER
COADREAD	CERS4	0.102812	0.591311	0.31499	1.11003	193	48	0.435368	NK_high	NK cell_MCPCOUNTER
COADREAD	PNPLA6	0.0138885	0.295909	0.105735	0.82813	56	185	3.89941	NK_high	NK cell_MCPCOUNTER
COADREAD	ACSBG2	0.185576	1.48193	0.835317	2.62907	97	144	0.0412406	NK_high	NK cell_MCPCOUNTER
COADREAD	NDUFA11	0.419297	1.28169	0.721299	2.27747	124	117	3.27561	NK_high	NK cell_MCPCOUNTER
COADREAD	FUT3	0.00136739	0.387962	0.21276	0.707439	149	92	5.16719	NK_high	NK cell_MCPCOUNTER
COADREAD	FUT6	0.000339919	0.341978	0.185291	0.631164	136	105	3.19132	NK_high	NK cell_MCPCOUNTER
COADREAD	HSD11B1L	0.243118	0.702526	0.388489	1.27041	127	114	0.945763	NK_high	NK cell_MCPCOUNTER
COADREAD	PIP5K1C	0.101667	1.69733	0.90444	3.18533	39	202	3.52408	NK_high	NK cell_MCPCOUNTER
COADREAD	GAMT	0.174906	1.4922	0.842136	2.64406	83	158	1.18831	NK_high	NK cell_MCPCOUNTER
COADREAD	NDUFS7	0.0748938	2.06816	0.924515	4.62654	181	60	2.7128	NK_high	NK cell_MCPCOUNTER
COADREAD	GPX4	0.0310331	2.70546	1.06746	6.85694	188	53	5.94194	NK_high	NK cell_MCPCOUNTER
COADREAD	ZADH2	0.0217454	0.417974	0.195266	0.894687	78	163	2.82612	NK_high	NK cell_MCPCOUNTER
COADREAD	CNDP1	0.100289	0.557166	0.27543	1.12709	78	163	0.0391829	NK_high	NK cell_MCPCOUNTER
COADREAD	CNDP2	0.11854	0.632209	0.352917	1.13253	131	110	4.09416	NK_high	NK cell_MCPCOUNTER
COADREAD	CYB5A	1.48343e-05	0.282513	0.153919	0.518542	160	81	2.5372	NK_high	NK cell_MCPCOUNTER
COADREAD	DSEL	0.0426801	0.519144	0.272669	0.988415	195	46	0.0842646	NK_high	NK cell_MCPCOUNTER
COADREAD	KDSR	0.0135728	2.10998	1.16182	3.83193	55	186	3.2651	NK_high	NK cell_MCPCOUNTER
COADREAD	PIGN	0.00792152	0.454145	0.249881	0.825383	174	67	2.26732	NK_high	NK cell_MCPCOUNTER
COADREAD	FECH	0.264764	1.42118	0.762816	2.64775	65	176	2.67739	NK_high	NK cell_MCPCOUNTER
COADREAD	ME2	0.0585448	0.569012	0.314745	1.02869	160	81	2.79579	NK_high	NK cell_MCPCOUNTER
COADREAD	ACAA2	0.00299616	0.38939	0.204061	0.743033	202	39	3.67285	NK_high	NK cell_MCPCOUNTER
COADREAD	LIPG	0.0061018	0.452308	0.25285	0.809106	172	69	1.74518	NK_high	NK cell_MCPCOUNTER
COADREAD	ST8SIA5	0.107744	1.67667	0.862449	3.25957	167	74	0.00390246	NK_high	NK cell_MCPCOUNTER
COADREAD	PIK3C3	0.121914	1.60082	0.87828	2.91779	121	120	1.4396	NK_high	NK cell_MCPCOUNTER
COADREAD	MOCOS	0.052574	0.519294	0.264674	1.01886	193	48	1.60187	NK_high	NK cell_MCPCOUNTER
COADREAD	GALNT1	0.00473026	0.40935	0.216595	0.773647	108	133	4.53236	NK_high	NK cell_MCPCOUNTER
COADREAD	B4GALT6	0.0142064	0.480607	0.265604	0.869653	120	121	1.23747	NK_high	NK cell_MCPCOUNTER
COADREAD	ABHD3	0.000163161	0.320946	0.172608	0.596766	157	84	3.05962	NK_high	NK cell_MCPCOUNTER
COADREAD	IMPA2	0.000153243	0.316447	0.166672	0.60081	129	112	4.09984	NK_high	NK cell_MCPCOUNTER
COADREAD	NDUFV2	0.0163073	0.465404	0.245901	0.880844	102	139	2.34715	NK_high	NK cell_MCPCOUNTER
COADREAD	LPIN2	0.0485166	0.532004	0.281807	1.00433	193	48	2.75868	NK_high	NK cell_MCPCOUNTER
COADREAD	ENOSF1	0.0124354	0.478804	0.26585	0.862341	150	91	2.03333	NK_high	NK cell_MCPCOUNTER
COADREAD	TYMS	0.0141926	0.433653	0.21752	0.864541	203	38	3.28218	NK_high	NK cell_MCPCOUNTER
COADREAD	B3GNTL1	0.0329373	1.9167	1.05329	3.48786	114	127	1.07879	NK_high	NK cell_MCPCOUNTER
COADREAD	FN3K	0.0202887	0.272433	0.0841322	0.882182	42	199	3.54966	NK_high	NK cell_MCPCOUNTER
COADREAD	FN3KRP	0.0704473	2.82424	0.872083	9.14629	199	42	3.59309	NK_high	NK cell_MCPCOUNTER
COADREAD	HEXDC	0.0572927	1.82938	0.980145	3.41441	140	101	2.48434	NK_high	NK cell_MCPCOUNTER
COADREAD	FASN	0.007405	0.444967	0.241932	0.818395	133	108	5.28227	NK_high	NK cell_MCPCOUNTER
COADREAD	DCXR	0.146343	2.33029	0.719534	7.54692	206	35	4.30063	NK_high	NK cell_MCPCOUNTER
COADREAD	PYCR1	0.00439145	2.57203	1.31812	5.01877	40	201	5.99497	NK_high	NK cell_MCPCOUNTER
COADREAD	PCYT2	0.0573459	0.338018	0.104473	1.09364	41	200	3.82135	NK_high	NK cell_MCPCOUNTER
COADREAD	PDE6G	0.105545	1.74009	0.880726	3.43797	39	202	0.672169	NK_high	NK cell_MCPCOUNTER
COADREAD	SGSH	0.117208	1.71751	0.869222	3.39367	42	199	3.04725	NK_high	NK cell_MCPCOUNTER
COADREAD	GAA	0.0106784	3.54377	1.26813	9.90303	188	53	3.10944	NK_high	NK cell_MCPCOUNTER
COADREAD	ENPP7	0.0255781	2.19973	1.08675	4.45253	28	213	0.103341	NK_high	NK cell_MCPCOUNTER
COADREAD	CANT1	0.00556053	2.27192	1.2601	4.09621	52	189	6.31018	NK_high	NK cell_MCPCOUNTER
COADREAD	PGS1	0.189165	1.57268	0.796069	3.10693	46	195	2.94052	NK_high	NK cell_MCPCOUNTER
COADREAD	AFMID	0.00283772	0.418919	0.232187	0.755825	180	61	2.76824	NK_high	NK cell_MCPCOUNTER
COADREAD	TK1	0.000855295	2.66716	1.47522	4.82218	47	194	6.34138	NK_high	NK cell_MCPCOUNTER
COADREAD	MGAT5B	0.0304264	2.00415	1.05078	3.82251	43	198	0.0783888	NK_high	NK cell_MCPCOUNTER
COADREAD	ST6GALNAC1	0.00858625	0.448628	0.242644	0.829474	187	54	4.41824	NK_high	NK cell_MCPCOUNTER
COADREAD	ST6GALNAC2	0.0358542	1.83673	1.03844	3.24869	84	157	0.970008	NK_high	NK cell_MCPCOUNTER
COADREAD	AANAT	0.000961233	2.83374	1.48518	5.40679	33	208	0.311699	NK_high	NK cell_MCPCOUNTER
COADREAD	SPHK1	0.00376782	2.33191	1.29612	4.19544	66	175	2.60878	NK_high	NK cell_MCPCOUNTER
COADREAD	PRPSAP1	0.0261612	0.517446	0.285261	0.938616	168	73	2.79189	NK_high	NK cell_MCPCOUNTER
COADREAD	ACOX1	0.000675997	0.370271	0.204166	0.671515	145	96	3.42352	NK_high	NK cell_MCPCOUNTER
COADREAD	GALK1	0.00582907	0.436775	0.237974	0.801653	181	60	2.96719	NK_high	NK cell_MCPCOUNTER
COADREAD	NT5C	0.127526	0.491707	0.193315	1.25069	49	192	4.81429	NK_high	NK cell_MCPCOUNTER
COADREAD	FDXR	0.0325647	2.0817	1.04885	4.13164	42	199	3.79613	NK_high	NK cell_MCPCOUNTER
COADREAD	ARSG	0.0826798	1.70031	0.929986	3.10871	127	114	0.761942	NK_high	NK cell_MCPCOUNTER
COADREAD	ACE	0.0142279	2.08099	1.149	3.76893	96	145	2.46133	NK_high	NK cell_MCPCOUNTER
COADREAD	CYB561	0.00102014	2.72496	1.46981	5.05195	59	182	4.73992	NK_high	NK cell_MCPCOUNTER
COADREAD	CA4	0.0355998	0.527777	0.282464	0.986136	98	143	1.75457	NK_high	NK cell_MCPCOUNTER
COADREAD	GDPD1	0.00199105	0.386741	0.206893	0.722928	192	49	0.709303	NK_high	NK cell_MCPCOUNTER
COADREAD	MPO	0.00359361	2.71603	1.35216	5.4556	147	94	0.0667524	NK_high	NK cell_MCPCOUNTER
COADREAD	LPO	0.00611564	2.44748	1.26187	4.74707	128	113	0.0272225	NK_high	NK cell_MCPCOUNTER
COADREAD	EPX	0.0950063	1.73945	0.902959	3.35085	63	178	0.136848	NK_high	NK cell_MCPCOUNTER
COADREAD	DGKE	0.176802	0.687072	0.386101	1.22265	155	86	0.926312	NK_high	NK cell_MCPCOUNTER
COADREAD	COX11	0.000539389	0.386374	0.217093	0.687652	169	72	2.8182	NK_high	NK cell_MCPCOUNTER
COADREAD	CA10	0.0453337	0.520351	0.274509	0.986363	95	146	0.0166019	NK_high	NK cell_MCPCOUNTER
COADREAD	NME2	0.0876253	1.84076	0.907581	3.73346	37	204	1.10692	NK_high	NK cell_MCPCOUNTER
COADREAD	NME1	0.0943571	0.616507	0.336403	1.12984	178	63	4.17725	NK_high	NK cell_MCPCOUNTER
COADREAD	ACSF2	0.238725	0.672196	0.345859	1.30645	87	154	2.8607	NK_high	NK cell_MCPCOUNTER
COADREAD	XYLT2	0.00780728	2.3117	1.22442	4.36449	46	195	3.2886	NK_high	NK cell_MCPCOUNTER
COADREAD	PHOSPHO1	0.0122745	0.479375	0.267295	0.859728	145	96	0.304863	NK_high	NK cell_MCPCOUNTER
COADREAD	B4GALNT2	0.00224309	0.402281	0.221037	0.732138	200	41	0.0240405	NK_high	NK cell_MCPCOUNTER
COADREAD	PNPO	0.0624222	0.574083	0.316576	1.04105	167	74	3.56418	NK_high	NK cell_MCPCOUNTER
COADREAD	ACBD4	0.00970518	2.13628	1.18474	3.85206	95	146	2.10643	NK_high	NK cell_MCPCOUNTER
COADREAD	PLCD3	0.00836606	0.453804	0.249107	0.826705	191	50	3.09958	NK_high	NK cell_MCPCOUNTER
COADREAD	G6PC3	0.020681	1.95765	1.10413	3.47097	99	142	4.10565	NK_high	NK cell_MCPCOUNTER
COADREAD	NAGS	0.0111056	2.15235	1.1747	3.94365	54	187	1.91414	NK_high	NK cell_MCPCOUNTER
COADREAD	AOC3	0.00535208	2.62233	1.30361	5.27504	145	96	1.9086	NK_high	NK cell_MCPCOUNTER
COADREAD	AOC2	3.73862e-09	5.11633	2.80906	9.3187	41	200	0.460158	NK_high	NK cell_MCPCOUNTER
COADREAD	COASY	0.0163537	2.01255	1.12454	3.60179	83	158	4.86681	NK_high	NK cell_MCPCOUNTER
COADREAD	HSD17B1	0.109165	1.69278	0.884376	3.24013	58	183	0.487608	NK_high	NK cell_MCPCOUNTER
COADREAD	NAGLU	0.0705972	2.25796	0.871332	5.85127	200	41	3.63221	NK_high	NK cell_MCPCOUNTER
COADREAD	CNP	0.0006152	2.65031	1.49274	4.70554	69	172	3.89837	NK_high	NK cell_MCPCOUNTER
COADREAD	ACLY	0.155697	0.643618	0.347204	1.19309	180	61	5.14511	NK_high	NK cell_MCPCOUNTER
COADREAD	NT5C3B	0.057894	1.8908	0.972626	3.67573	40	201	4.20601	NK_high	NK cell_MCPCOUNTER
COADREAD	PNMT	0.0325222	0.533976	0.300727	0.948136	169	72	0.0706875	NK_high	NK cell_MCPCOUNTER
COADREAD	PIP4K2B	0.0514037	1.88547	0.986031	3.60536	43	198	3.62405	NK_high	NK cell_MCPCOUNTER
COADREAD	ACACA	0.0200639	0.497472	0.273189	0.905887	183	58	2.4859	NK_high	NK cell_MCPCOUNTER
COADREAD	DHRS11	0.198589	1.42202	0.806403	2.5076	101	140	2.9119	NK_high	NK cell_MCPCOUNTER
COADREAD	PIGW	0.0325202	0.477558	0.238724	0.955335	199	42	2.07513	NK_high	NK cell_MCPCOUNTER
COADREAD	PIPOX	0.150965	0.650248	0.360627	1.17246	122	119	0.371982	NK_high	NK cell_MCPCOUNTER
COADREAD	DHRS13	0.0783731	0.615714	0.347868	1.08979	159	82	1.27198	NK_high	NK cell_MCPCOUNTER
COADREAD	ALDOC	0.0400376	1.8739	1.02089	3.43965	67	174	4.42178	NK_high	NK cell_MCPCOUNTER
COADREAD	PIGS	0.00111378	2.588	1.43371	4.67162	87	154	3.74672	NK_high	NK cell_MCPCOUNTER
COADREAD	NOS2	0.00234805	0.187702	0.0569562	0.618579	55	186	5.06246	NK_high	NK cell_MCPCOUNTER
COADREAD	DHRS7B	0.0270719	0.491705	0.258539	0.935156	202	39	2.16835	NK_high	NK cell_MCPCOUNTER
COADREAD	ALDH3A1	0.0767898	0.517924	0.250498	1.07085	75	166	1.77669	NK_high	NK cell_MCPCOUNTER
COADREAD	ALDH3A2	0.0312107	0.520322	0.28464	0.951149	120	121	3.78102	NK_high	NK cell_MCPCOUNTER
COADREAD	PRPSAP2	0.129337	0.540254	0.241029	1.21095	60	181	2.94663	NK_high	NK cell_MCPCOUNTER
COADREAD	SHMT1	0.00404695	0.400131	0.209335	0.764825	107	134	2.82162	NK_high	NK cell_MCPCOUNTER
COADREAD	PEMT	0.0734053	1.92395	0.927303	3.99179	164	77	3.42116	NK_high	NK cell_MCPCOUNTER
COADREAD	NT5M	0.261177	1.44666	0.77319	2.70674	146	95	0.771348	NK_high	NK cell_MCPCOUNTER
COADREAD	PLD6	0.0444072	2.09308	1.01152	4.33109	165	76	1.30648	NK_high	NK cell_MCPCOUNTER
COADREAD	PIGL	0.0263821	0.504225	0.27273	0.932214	182	59	1.18762	NK_high	NK cell_MCPCOUNTER
COADREAD	HS3ST3B1	0.0186114	0.46673	0.244882	0.889558	203	38	0.476436	NK_high	NK cell_MCPCOUNTER
COADREAD	COX10	0.00747242	0.45281	0.250084	0.819872	148	93	3.04615	NK_high	NK cell_MCPCOUNTER
COADREAD	HS3ST3A1	0.0333914	1.87599	1.04022	3.38326	80	161	0.619056	NK_high	NK cell_MCPCOUNTER
COADREAD	PIK3R5	0.0600167	1.79199	0.975338	3.29242	45	196	1.36888	NK_high	NK cell_MCPCOUNTER
COADREAD	PIK3R6	0.00238477	2.41961	1.34884	4.34039	49	192	0.921552	NK_high	NK cell_MCPCOUNTER
COADREAD	PFAS	0.00311655	0.424153	0.236569	0.76048	181	60	2.40043	NK_high	NK cell_MCPCOUNTER
COADREAD	ALOXE3	7.7288e-06	3.9677	2.07253	7.59587	37	204	0.246068	NK_high	NK cell_MCPCOUNTER
COADREAD	ALOX12B	0.000438784	2.76215	1.53098	4.98339	84	157	0.298161	NK_high	NK cell_MCPCOUNTER
COADREAD	ALOX15B	0.219402	1.49341	0.798801	2.79201	149	92	0.423249	NK_high	NK cell_MCPCOUNTER
COADREAD	GUCY2D	0.000768763	2.83557	1.50498	5.34255	38	203	0.10901	NK_high	NK cell_MCPCOUNTER
COADREAD	CYB5D1	0.261217	0.557963	0.199423	1.56112	37	204	0.708905	NK_high	NK cell_MCPCOUNTER
COADREAD	SAT2	0.0114775	0.442795	0.231844	0.845688	187	54	3.81265	NK_high	NK cell_MCPCOUNTER
COADREAD	ACADVL	0.0227248	0.50607	0.27951	0.916272	136	105	5.66777	NK_high	NK cell_MCPCOUNTER
COADREAD	ALOX12	0.00306962	3.00653	1.399	6.46117	147	94	0.415648	NK_high	NK cell_MCPCOUNTER
COADREAD	ENO3	0.0494068	1.86811	0.967216	3.60811	159	82	0.846633	NK_high	NK cell_MCPCOUNTER
COADREAD	PLD2	0.104624	0.577562	0.297931	1.11965	201	40	2.2131	NK_high	NK cell_MCPCOUNTER
COADREAD	ALOX15	0.0890562	0.575637	0.308056	1.07564	197	44	0.0891641	NK_high	NK cell_MCPCOUNTER
COADREAD	GGT6	2.20385e-06	0.252192	0.136463	0.466066	155	86	4.08688	NK_high	NK cell_MCPCOUNTER
COADREAD	CYB5D2	0.0882475	0.600337	0.331457	1.08734	160	81	2.51108	NK_high	NK cell_MCPCOUNTER
COADREAD	ASPA	0.162662	0.595943	0.286702	1.23874	64	177	0.184135	NK_high	NK cell_MCPCOUNTER
COADREAD	SRR	0.00012991	0.319995	0.173418	0.590464	141	100	1.08292	NK_high	NK cell_MCPCOUNTER
COADREAD	INPP5K	0.0465751	1.81585	0.998716	3.30156	113	128	2.80082	NK_high	NK cell_MCPCOUNTER
COADREAD	GLOD4	0.0195606	0.441428	0.217213	0.897084	202	39	3.38993	NK_high	NK cell_MCPCOUNTER
COADREAD	DPEP1	0.00296405	0.424229	0.237283	0.758462	156	85	4.19671	NK_high	NK cell_MCPCOUNTER
COADREAD	ACSF3	0.0339146	0.344043	0.122722	0.964505	51	190	2.44135	NK_high	NK cell_MCPCOUNTER
COADREAD	GALNS	0.0860402	2.21434	0.872605	5.61914	192	49	1.61331	NK_high	NK cell_MCPCOUNTER
COADREAD	APRT	0.357616	0.778477	0.438843	1.38096	158	83	6.03053	NK_high	NK cell_MCPCOUNTER
COADREAD	MVD	0.0897295	0.565599	0.29197	1.09567	201	40	3.05486	NK_high	NK cell_MCPCOUNTER
COADREAD	CYBA	0.00176655	0.399126	0.220746	0.72165	189	52	5.49915	NK_high	NK cell_MCPCOUNTER
COADREAD	CA5A	0.0999352	0.615127	0.343275	1.10227	133	108	0.00583221	NK_high	NK cell_MCPCOUNTER
COADREAD	MTHFSD	0.197373	1.46896	0.824617	2.61679	125	116	1.69481	NK_high	NK cell_MCPCOUNTER
COADREAD	COX4I1	0.158782	1.52261	0.845685	2.74137	123	118	6.49983	NK_high	NK cell_MCPCOUNTER
COADREAD	ADAD2	0.359517	0.647469	0.25515	1.64302	34	207	0.051867	NK_high	NK cell_MCPCOUNTER
COADREAD	HSDL1	0.209908	0.710427	0.402069	1.25528	143	98	2.30887	NK_high	NK cell_MCPCOUNTER
COADREAD	MLYCD	0.0371296	0.491015	0.250111	0.963956	95	146	1.15142	NK_high	NK cell_MCPCOUNTER
COADREAD	HSD17B2	0.0159702	0.459759	0.239962	0.880881	190	51	0.459977	NK_high	NK cell_MCPCOUNTER
COADREAD	SDR42E1	0.00921373	0.441298	0.235077	0.828427	201	40	0.118414	NK_high	NK cell_MCPCOUNTER
COADREAD	PLCG2	0.0155854	2.03173	1.13525	3.63616	58	183	1.22909	NK_high	NK cell_MCPCOUNTER
COADREAD	BCO1	0.0569891	1.82281	0.986638	3.36765	50	191	1.67842	NK_high	NK cell_MCPCOUNTER
COADREAD	GCSH	0.168531	0.525346	0.207229	1.3318	42	199	2.10717	NK_high	NK cell_MCPCOUNTER
COADREAD	WWOX	6.09499e-05	0.290827	0.153195	0.552109	204	37	1.13371	NK_high	NK cell_MCPCOUNTER
COADREAD	NUDT7	0.111552	0.578503	0.282802	1.18339	60	181	1.667	NK_high	NK cell_MCPCOUNTER
COADREAD	CHST5	0.00131112	0.394622	0.219376	0.709862	167	74	0.43172	NK_high	NK cell_MCPCOUNTER
COADREAD	CHST6	0.0275934	1.91362	1.06936	3.42442	63	178	0.574098	NK_high	NK cell_MCPCOUNTER
COADREAD	LDHD	0.0236498	0.526095	0.294247	0.940622	128	113	2.42162	NK_high	NK cell_MCPCOUNTER
COADREAD	FA2H	0.00237059	0.409014	0.225926	0.740474	162	79	3.58787	NK_high	NK cell_MCPCOUNTER
COADREAD	DHODH	0.169314	1.51327	0.838966	2.72952	90	151	1.90032	NK_high	NK cell_MCPCOUNTER
COADREAD	TAT	0.0158646	2.21409	1.14263	4.29026	33	208	0.104258	NK_high	NK cell_MCPCOUNTER
COADREAD	CHST4	0.368876	0.763788	0.422535	1.38065	135	106	0.246727	NK_high	NK cell_MCPCOUNTER
COADREAD	FUK	0.0135252	0.484508	0.269556	0.870868	172	69	2.44252	NK_high	NK cell_MCPCOUNTER
COADREAD	ST3GAL2	0.0234381	0.223988	0.0542415	0.924951	38	203	2.77015	NK_high	NK cell_MCPCOUNTER
COADREAD	NQO1	0.056901	0.539944	0.283048	1.03	195	46	4.8458	NK_high	NK cell_MCPCOUNTER
COADREAD	CYB5B	0.0139687	0.473543	0.25682	0.873152	185	56	4.22976	NK_high	NK cell_MCPCOUNTER
COADREAD	HAS3	0.000407576	0.355741	0.195907	0.645978	154	87	1.63107	NK_high	NK cell_MCPCOUNTER
COADREAD	SMPD3	0.00158427	0.33342	0.163766	0.678829	98	143	2.67746	NK_high	NK cell_MCPCOUNTER
COADREAD	PLA2G15	0.00118724	2.56021	1.42347	4.60471	72	169	2.8718	NK_high	NK cell_MCPCOUNTER
COADREAD	DPEP2	0.178869	1.52785	0.829357	2.8146	55	186	0.868984	NK_high	NK cell_MCPCOUNTER
COADREAD	DPEP3	0.0727207	1.86394	0.940057	3.69582	36	205	0.143611	NK_high	NK cell_MCPCOUNTER
COADREAD	LCAT	0.0117919	2.33518	1.18663	4.59541	40	201	1.66351	NK_high	NK cell_MCPCOUNTER
COADREAD	GFOD2	0.00289241	0.412322	0.226471	0.750692	159	82	1.97757	NK_high	NK cell_MCPCOUNTER
COADREAD	HSD11B2	0.00511549	0.428755	0.234551	0.783757	126	115	4.9777	NK_high	NK cell_MCPCOUNTER
COADREAD	B3GNT9	0.0195474	2.27166	1.1162	4.62321	36	205	2.58812	NK_high	NK cell_MCPCOUNTER
COADREAD	CES3	0.00497817	0.430141	0.235411	0.78595	125	116	3.19094	NK_high	NK cell_MCPCOUNTER
COADREAD	CES2	0.027467	0.518994	0.287668	0.936338	168	73	4.08055	NK_high	NK cell_MCPCOUNTER
COADREAD	CA7	0.104652	0.613258	0.338387	1.11141	160	81	0.35671	NK_high	NK cell_MCPCOUNTER
COADREAD	TK2	0.0178614	2.17913	1.12424	4.22383	36	205	2.55279	NK_high	NK cell_MCPCOUNTER
COADREAD	GOT2	0.00522659	0.445847	0.248607	0.799573	172	69	5.428	NK_high	NK cell_MCPCOUNTER
COADREAD	COQ9	0.00298184	0.418275	0.231092	0.757074	150	91	4.11527	NK_high	NK cell_MCPCOUNTER
COADREAD	OGFOD1	0.0050287	0.434151	0.238369	0.790735	178	63	2.8932	NK_high	NK cell_MCPCOUNTER
COADREAD	NUDT21	0.15902	0.673897	0.377137	1.20417	114	127	4.4233	NK_high	NK cell_MCPCOUNTER
COADREAD	CES1	0.0333673	2.09419	1.04548	4.19484	40	201	2.74811	NK_high	NK cell_MCPCOUNTER
COADREAD	LPCAT2	0.0782285	0.570599	0.302765	1.07537	101	140	2.6469	NK_high	NK cell_MCPCOUNTER
COADREAD	ADCY7	0.0999873	0.606621	0.334005	1.10175	180	61	0.817244	NK_high	NK cell_MCPCOUNTER
COADREAD	VKORC1	0.000123292	3.11139	1.69137	5.72362	47	194	3.61737	NK_high	NK cell_MCPCOUNTER
COADREAD	HSD3B7	0.00336806	2.32103	1.30918	4.1149	66	175	3.77926	NK_high	NK cell_MCPCOUNTER
COADREAD	SEPHS2	0.00662071	0.44936	0.248504	0.81256	154	87	5.29375	NK_high	NK cell_MCPCOUNTER
COADREAD	SULT1A3	0.222565	0.693533	0.391943	1.22719	154	87	0.0240154	NK_high	NK cell_MCPCOUNTER
COADREAD	GDPD3	0.089198	0.567157	0.298471	1.07772	202	39	1.41515	NK_high	NK cell_MCPCOUNTER
COADREAD	ALDOA	0.0892808	0.559584	0.282592	1.10808	203	38	7.48316	NK_high	NK cell_MCPCOUNTER
COADREAD	CDIPT	0.00338084	3.14747	1.40941	7.02887	163	78	4.50105	NK_high	NK cell_MCPCOUNTER
COADREAD	QPRT	0.0271869	0.515943	0.285079	0.933767	172	69	1.90964	NK_high	NK cell_MCPCOUNTER
COADREAD	SULT1A1	0.0825608	1.75375	0.918508	3.34852	53	188	1.88445	NK_high	NK cell_MCPCOUNTER
COADREAD	SULT1A2	0.0297806	0.544614	0.306847	0.966617	166	75	0.307826	NK_high	NK cell_MCPCOUNTER
COADREAD	HS3ST4	0.0679953	0.52273	0.257896	1.05952	96	145	0.0205261	NK_high	NK cell_MCPCOUNTER
COADREAD	NDUFAB1	0.135924	0.66262	0.373856	1.17442	157	84	5.3315	NK_high	NK cell_MCPCOUNTER
COADREAD	HS3ST2	0.039779	1.91846	1.02838	3.57892	136	105	0.340214	NK_high	NK cell_MCPCOUNTER
COADREAD	UQCRC2	0.00443553	0.426375	0.232983	0.780295	142	99	5.68454	NK_high	NK cell_MCPCOUNTER
COADREAD	CRYM	0.142644	0.647561	0.365355	1.14775	159	82	0.978992	NK_high	NK cell_MCPCOUNTER
COADREAD	ACSM1	0.153338	1.57533	0.837639	2.96269	146	95	0.248807	NK_high	NK cell_MCPCOUNTER
COADREAD	ACSM3	0.0276278	0.507191	0.27449	0.937164	121	120	1.6142	NK_high	NK cell_MCPCOUNTER
COADREAD	ACSM5	0.011691	2.29363	1.19061	4.41852	141	100	0.0477934	NK_high	NK cell_MCPCOUNTER
COADREAD	GDE1	0.00292648	0.403632	0.218707	0.744916	125	116	4.72308	NK_high	NK cell_MCPCOUNTER
COADREAD	COQ7	0.0142781	0.423266	0.203761	0.879234	82	159	2.73479	NK_high	NK cell_MCPCOUNTER
COADREAD	XYLT1	0.0115152	0.447426	0.237258	0.843767	195	46	1.16748	NK_high	NK cell_MCPCOUNTER
COADREAD	PLA2G10	0.0546638	0.563732	0.312191	1.01795	162	79	1.35832	NK_high	NK cell_MCPCOUNTER
COADREAD	PMM2	0.0138566	0.12338	0.0169015	0.900665	43	198	2.54122	NK_high	NK cell_MCPCOUNTER
COADREAD	ABAT	0.109027	0.561711	0.278781	1.13178	74	167	1.77766	NK_high	NK cell_MCPCOUNTER
COADREAD	ALG1	0.00290068	0.418357	0.232035	0.754294	153	88	2.95066	NK_high	NK cell_MCPCOUNTER
COADREAD	NAGPA	0.0420287	0.539733	0.288123	1.01107	92	149	2.38581	NK_high	NK cell_MCPCOUNTER
COADREAD	NUDT16L1	0.0486484	0.550474	0.301679	1.00445	132	109	3.88271	NK_high	NK cell_MCPCOUNTER
COADREAD	HMOX2	0.00136133	0.393533	0.218319	0.709368	149	92	4.03963	NK_high	NK cell_MCPCOUNTER
COADREAD	ADCY9	0.0344721	0.476195	0.235705	0.962055	87	154	1.97276	NK_high	NK cell_MCPCOUNTER
COADREAD	NAA60	0.173477	1.80018	0.759701	4.26567	192	49	2.27065	NK_high	NK cell_MCPCOUNTER
COADREAD	AMDHD2	0.0604942	1.73667	0.974507	3.09493	87	154	2.02216	NK_high	NK cell_MCPCOUNTER
COADREAD	ECI1	0.125082	0.569261	0.273499	1.18486	207	34	3.68513	NK_high	NK cell_MCPCOUNTER
COADREAD	NDUFB10	0.0364482	0.55388	0.309671	0.990673	128	113	6.27348	NK_high	NK cell_MCPCOUNTER
COADREAD	MSRB1	0.0407609	0.544951	0.304706	0.974617	137	104	4.53188	NK_high	NK cell_MCPCOUNTER
COADREAD	FAHD1	0.000381815	0.356425	0.197004	0.644856	160	81	3.59947	NK_high	NK cell_MCPCOUNTER
COADREAD	HAGH	0.0145142	0.469514	0.252442	0.873241	182	59	2.46723	NK_high	NK cell_MCPCOUNTER
COADREAD	NME3	0.151211	0.627473	0.32873	1.19771	189	52	4.04556	NK_high	NK cell_MCPCOUNTER
COADREAD	GNPTG	0.0143791	0.326928	0.128764	0.830059	52	189	3.95895	NK_high	NK cell_MCPCOUNTER
COADREAD	HAGHL	0.0407346	1.98365	1.0222	3.84942	39	202	2.48121	NK_high	NK cell_MCPCOUNTER
COADREAD	PIGQ	0.154918	1.60055	0.787629	3.25248	39	202	3.28025	NK_high	NK cell_MCPCOUNTER
COADREAD	DECR2	0.00160975	0.380086	0.20392	0.708441	133	108	2.94407	NK_high	NK cell_MCPCOUNTER
COADREAD	NME4	0.019902	0.480761	0.256958	0.899488	191	50	3.60813	NK_high	NK cell_MCPCOUNTER
COADREAD	CHSY1	0.20332	0.654384	0.338594	1.26469	192	49	2.41127	NK_high	NK cell_MCPCOUNTER
COADREAD	ALDH1A3	0.0423295	2.2485	1.00384	5.03644	176	65	0.965101	NK_high	NK cell_MCPCOUNTER
COADREAD	CERS3	0.00246241	2.47021	1.3476	4.52799	96	145	0.00650495	NK_high	NK cell_MCPCOUNTER
COADREAD	ST8SIA2	0.153629	0.643627	0.349572	1.18504	121	120	0.037909	NK_high	NK cell_MCPCOUNTER
COADREAD	MAN2A2	0.157264	0.612904	0.310131	1.21127	84	157	2.78531	NK_high	NK cell_MCPCOUNTER
COADREAD	IDH2	0.000128493	0.311196	0.165659	0.584589	201	40	5.8731	NK_high	NK cell_MCPCOUNTER
COADREAD	ABHD2	0.0297411	0.416632	0.18394	0.943688	58	183	4.93279	NK_high	NK cell_MCPCOUNTER
COADREAD	PDE8A	1.23486e-05	0.230326	0.112919	0.469806	122	119	2.49169	NK_high	NK cell_MCPCOUNTER
COADREAD	FAH	0.0410795	0.54252	0.299551	0.982563	186	55	1.56811	NK_high	NK cell_MCPCOUNTER
COADREAD	ACSBG1	0.00922298	0.461274	0.254698	0.835394	175	66	0.0392001	NK_high	NK cell_MCPCOUNTER
COADREAD	IDH3A	2.28052e-05	0.301453	0.167357	0.542996	162	79	2.40333	NK_high	NK cell_MCPCOUNTER
COADREAD	ETFA	0.00705956	0.413838	0.213442	0.802383	107	134	4.85367	NK_high	NK cell_MCPCOUNTER
COADREAD	PPCDC	0.155539	1.67064	0.829237	3.36577	176	65	1.71931	NK_high	NK cell_MCPCOUNTER
COADREAD	COX5A	0.0176811	0.490208	0.269025	0.893238	144	97	6.73979	NK_high	NK cell_MCPCOUNTER
COADREAD	MPI	0.045152	0.513524	0.264874	0.995593	205	36	1.94063	NK_high	NK cell_MCPCOUNTER
COADREAD	CYP1A1	0.0140373	0.123888	0.0169971	0.902987	39	202	0.145696	NK_high	NK cell_MCPCOUNTER
COADREAD	CYP11A1	0.116727	1.6447	0.873694	3.09607	58	183	0.0885545	NK_high	NK cell_MCPCOUNTER
COADREAD	ADPGK	0.0355337	0.498909	0.257685	0.965948	200	41	3.11926	NK_high	NK cell_MCPCOUNTER
COADREAD	HEXA	0.0635338	0.503674	0.24063	1.05426	67	174	2.77526	NK_high	NK cell_MCPCOUNTER
COADREAD	PKM	0.0453896	0.524318	0.275628	0.997394	201	40	6.70654	NK_high	NK cell_MCPCOUNTER
COADREAD	GLCE	0.00485851	0.0979966	0.0134255	0.715308	39	202	4.13953	NK_high	NK cell_MCPCOUNTER
COADREAD	NOX5	0.0265139	2.01	1.06678	3.78716	46	195	0.0225631	NK_high	NK cell_MCPCOUNTER
COADREAD	LCTL	0.11604	0.621871	0.343638	1.12538	162	79	0.0786901	NK_high	NK cell_MCPCOUNTER
COADREAD	CA12	0.00200889	0.410928	0.231083	0.73074	175	66	3.1684	NK_high	NK cell_MCPCOUNTER
COADREAD	GCNT3	0.0950875	1.68038	0.921452	3.06437	130	111	3.96104	NK_high	NK cell_MCPCOUNTER
COADREAD	LDHAL6B	0.000710655	0.368742	0.202671	0.670892	150	91	0.0433288	NK_high	NK cell_MCPCOUNTER
COADREAD	LIPC	0.046795	0.550249	0.303647	0.997125	125	116	0.0720966	NK_high	NK cell_MCPCOUNTER
COADREAD	ALDH1A2	0.02679	0.364681	0.143847	0.924535	60	181	0.343423	NK_high	NK cell_MCPCOUNTER
COADREAD	PIGB	0.0145255	0.374123	0.165255	0.846984	62	179	1.73311	NK_high	NK cell_MCPCOUNTER
COADREAD	CYP19A1	0.00978587	3.55056	1.26935	9.93144	180	61	0.0287983	NK_high	NK cell_MCPCOUNTER
COADREAD	HDC	2.88998e-05	0.304063	0.16919	0.546453	164	77	0.220131	NK_high	NK cell_MCPCOUNTER
COADREAD	GALK2	0.0243648	0.51756	0.287728	0.930978	164	77	1.95101	NK_high	NK cell_MCPCOUNTER
COADREAD	DUT	0.181598	0.686064	0.384041	1.22561	111	130	4.06168	NK_high	NK cell_MCPCOUNTER
COADREAD	GATM	0.038521	0.512536	0.268677	0.97773	197	44	0.733274	NK_high	NK cell_MCPCOUNTER
COADREAD	DUOX1	0.0589893	1.96365	0.958307	4.02367	40	201	1.09043	NK_high	NK cell_MCPCOUNTER
COADREAD	DUOX2	0.00171528	0.390962	0.213962	0.714385	131	110	3.23986	NK_high	NK cell_MCPCOUNTER
COADREAD	SORD	0.00281844	0.198616	0.0614986	0.641453	56	185	3.86715	NK_high	NK cell_MCPCOUNTER
COADREAD	CKMT1B	0.201624	0.676466	0.376659	1.21491	169	72	2.11494	NK_high	NK cell_MCPCOUNTER
COADREAD	ADAL	0.00774711	2.42492	1.23955	4.74385	39	202	1.13404	NK_high	NK cell_MCPCOUNTER
COADREAD	GANC	0.00141437	0.351383	0.18009	0.685604	203	38	1.21876	NK_high	NK cell_MCPCOUNTER
COADREAD	PLA2G4F	0.000702661	0.372427	0.20604	0.673179	182	59	1.15824	NK_high	NK cell_MCPCOUNTER
COADREAD	PLA2G4D	0.0105706	0.449217	0.240345	0.839611	189	52	0.0596978	NK_high	NK cell_MCPCOUNTER
COADREAD	PLA2G4E	0.0406394	0.527316	0.283204	0.981843	190	51	0.0384229	NK_high	NK cell_MCPCOUNTER
COADREAD	ITPKA	0.0729732	0.579207	0.316181	1.06104	172	69	2.2842	NK_high	NK cell_MCPCOUNTER
COADREAD	NDUFAF1	0.0607784	0.565671	0.310138	1.03174	173	68	2.97424	NK_high	NK cell_MCPCOUNTER
COADREAD	CHST14	0.00516655	2.22287	1.25638	3.93286	77	164	2.56958	NK_high	NK cell_MCPCOUNTER
COADREAD	IVD	0.0228426	0.498666	0.271004	0.917581	126	115	3.79196	NK_high	NK cell_MCPCOUNTER
COADREAD	PLCB2	0.00929541	0.439692	0.233728	0.827154	199	42	1.06882	NK_high	NK cell_MCPCOUNTER
COADREAD	LPCAT4	0.219986	1.44369	0.816075	2.55399	107	134	4.19674	NK_high	NK cell_MCPCOUNTER
COADREAD	NUDT14	0.107747	0.621865	0.350823	1.10231	135	106	3.86409	NK_high	NK cell_MCPCOUNTER
COADREAD	PLD4	0.113808	0.621584	0.345018	1.11985	161	80	0.224576	NK_high	NK cell_MCPCOUNTER
COADREAD	ADSSL1	0.0934884	1.65091	0.908858	2.99882	92	149	0.486274	NK_high	NK cell_MCPCOUNTER
COADREAD	ASPG	0.0336902	0.497644	0.261859	0.945735	202	39	0.0550835	NK_high	NK cell_MCPCOUNTER
COADREAD	CKB	0.0221312	0.497236	0.27208	0.908715	126	115	6.70765	NK_high	NK cell_MCPCOUNTER
COADREAD	DIO3	0.00464787	0.346983	0.161946	0.743438	82	159	1.77973	NK_high	NK cell_MCPCOUNTER
COADREAD	DEGS2	0.109397	0.605798	0.325338	1.12803	100	141	3.73846	NK_high	NK cell_MCPCOUNTER
COADREAD	CYP46A1	0.000560101	2.66598	1.49574	4.7518	84	157	0.0330359	NK_high	NK cell_MCPCOUNTER
COADREAD	AK7	0.0337427	0.509368	0.263385	0.985081	82	159	0.841686	NK_high	NK cell_MCPCOUNTER
COADREAD	GLRX5	0.00532028	0.461507	0.260335	0.818134	141	100	4.10835	NK_high	NK cell_MCPCOUNTER
COADREAD	ITPK1	0.00737134	0.443096	0.240669	0.815786	130	111	4.48278	NK_high	NK cell_MCPCOUNTER
COADREAD	NDUFB1	0.0274349	0.231732	0.0561129	0.956992	38	203	4.44029	NK_high	NK cell_MCPCOUNTER
COADREAD	GALC	0.0657288	1.81311	0.952993	3.4495	140	101	2.23506	NK_high	NK cell_MCPCOUNTER
COADREAD	DIO2	1.61323e-07	0.234912	0.130858	0.421707	200	41	0.587663	NK_high	NK cell_MCPCOUNTER
COADREAD	SPTLC2	0.132058	1.56317	0.882238	2.76965	103	138	3.95321	NK_high	NK cell_MCPCOUNTER
COADREAD	GSTZ1	0.0176548	1.99422	1.12386	3.53862	93	148	1.86735	NK_high	NK cell_MCPCOUNTER
COADREAD	POMT2	0.149316	0.631783	0.337136	1.18394	174	67	1.35008	NK_high	NK cell_MCPCOUNTER
COADREAD	ACYP1	0.135688	1.56589	0.879115	2.78919	76	165	2.64896	NK_high	NK cell_MCPCOUNTER
COADREAD	ISCA2	0.0276561	0.520339	0.287339	0.942274	132	109	2.75897	NK_high	NK cell_MCPCOUNTER
COADREAD	ALDH6A1	0.0575324	0.548954	0.291691	1.03311	186	55	2.04996	NK_high	NK cell_MCPCOUNTER
COADREAD	ENTPD5	0.0288417	0.521341	0.288674	0.941534	163	78	2.00904	NK_high	NK cell_MCPCOUNTER
COADREAD	COQ6	0.126076	1.56854	0.854502	2.87925	148	93	1.24593	NK_high	NK cell_MCPCOUNTER
COADREAD	PTGR2	0.00335549	0.389356	0.20277	0.747638	199	42	0.731502	NK_high	NK cell_MCPCOUNTER
COADREAD	ACOT4	0.195526	1.64277	0.763622	3.53407	184	57	0.952802	NK_high	NK cell_MCPCOUNTER
COADREAD	ACOT2	0.208463	0.62771	0.299918	1.31376	201	40	2.45117	NK_high	NK cell_MCPCOUNTER
COADREAD	ACOT1	0.100594	0.504076	0.209792	1.21116	41	200	1.95921	NK_high	NK cell_MCPCOUNTER
COADREAD	COX16	0.00267016	0.401986	0.217747	0.742111	185	56	3.23545	NK_high	NK cell_MCPCOUNTER
COADREAD	GALNT16	0.175938	0.648498	0.334622	1.25679	73	168	0.115893	NK_high	NK cell_MCPCOUNTER
COADREAD	RDH12	0.0138404	0.470183	0.255891	0.86393	174	67	0.0618701	NK_high	NK cell_MCPCOUNTER
COADREAD	RDH11	0.0161069	0.474213	0.254945	0.882065	118	123	3.8057	NK_high	NK cell_MCPCOUNTER
COADREAD	ARG2	0.00592871	0.42878	0.230216	0.798606	195	46	0.980707	NK_high	NK cell_MCPCOUNTER
COADREAD	PIGH	0.032924	4.14944	1.00317	17.1635	205	36	2.02377	NK_high	NK cell_MCPCOUNTER
COADREAD	GPHN	0.0509286	0.571829	0.316627	1.03272	183	58	2.2672	NK_high	NK cell_MCPCOUNTER
COADREAD	FUT8	0.175014	1.51268	0.842371	2.71638	66	175	3.76508	NK_high	NK cell_MCPCOUNTER
COADREAD	GPX2	0.0189256	0.425298	0.205094	0.881932	77	164	8.97634	NK_high	NK cell_MCPCOUNTER
COADREAD	MTHFD1	0.00120763	2.62914	1.44499	4.78368	40	201	4.1766	NK_high	NK cell_MCPCOUNTER
COADREAD	SGPP1	0.10805	1.94132	0.867744	4.34314	179	62	2.38012	NK_high	NK cell_MCPCOUNTER
COADREAD	DHRS7	0.000113469	3.04138	1.68525	5.4888	72	169	4.6919	NK_high	NK cell_MCPCOUNTER
COADREAD	GCH1	0.0259534	0.515035	0.278871	0.951194	102	139	3.56298	NK_high	NK cell_MCPCOUNTER
COADREAD	DDHD1	0.197149	1.4994	0.805373	2.79152	62	179	1.10827	NK_high	NK cell_MCPCOUNTER
COADREAD	GNPNAT1	0.0111135	0.192639	0.0465226	0.797676	49	192	4.59752	NK_high	NK cell_MCPCOUNTER
COADREAD	ABHD12B	0.000905804	2.71327	1.46916	5.01089	44	197	1.87875	NK_high	NK cell_MCPCOUNTER
COADREAD	PYGL	0.00239013	2.68363	1.39003	5.18109	119	122	3.54064	NK_high	NK cell_MCPCOUNTER
COADREAD	L2HGDH	0.000745085	0.355656	0.189785	0.666497	197	44	1.34376	NK_high	NK cell_MCPCOUNTER
COADREAD	MGAT2	0.0305457	0.51968	0.284063	0.95073	115	126	1.54861	NK_high	NK cell_MCPCOUNTER
COADREAD	SDR39U1	0.0037613	0.427466	0.237296	0.77004	165	76	1.34639	NK_high	NK cell_MCPCOUNTER
COADREAD	ADCY4	0.101588	1.75434	0.885668	3.47501	38	203	1.3515	NK_high	NK cell_MCPCOUNTER
COADREAD	DHRS1	0.0318522	1.99273	1.04523	3.79912	143	98	2.49682	NK_high	NK cell_MCPCOUNTER
COADREAD	GMPR2	0.0936483	1.75594	0.905644	3.40455	40	201	4.37575	NK_high	NK cell_MCPCOUNTER
COADREAD	PCK2	0.0026473	0.403027	0.217943	0.745289	189	52	4.24139	NK_high	NK cell_MCPCOUNTER
COADREAD	DHRS4L1	0.0959895	0.578862	0.302032	1.10942	190	51	0.161659	NK_high	NK cell_MCPCOUNTER
COADREAD	DHRS4L2	0.00566587	0.390383	0.195312	0.780281	206	35	2.23577	NK_high	NK cell_MCPCOUNTER
COADREAD	DHRS4	0.00666439	0.416478	0.217152	0.798765	203	38	2.49782	NK_high	NK cell_MCPCOUNTER
COADREAD	DHRS2	0.0803283	1.87874	0.924052	3.81976	37	204	0.654411	NK_high	NK cell_MCPCOUNTER
COADREAD	THTPA	0.0104979	2.39578	1.20353	4.76909	37	204	1.7822	NK_high	NK cell_MCPCOUNTER
COADREAD	OXA1L	0.0589776	1.91111	0.965286	3.78371	41	200	5.11543	NK_high	NK cell_MCPCOUNTER
COADREAD	ABHD4	0.00261757	6.59145	1.59566	27.2283	192	49	2.53587	NK_high	NK cell_MCPCOUNTER
COADREAD	DAD1	0.054904	1.7733	0.984444	3.19428	92	149	7.33606	NK_high	NK cell_MCPCOUNTER
COADREAD	ABHD13	0.000585914	0.319553	0.161374	0.632779	108	133	2.63467	NK_high	NK cell_MCPCOUNTER
COADREAD	PCCA	0.000455251	0.361972	0.201577	0.649994	188	53	2.25993	NK_high	NK cell_MCPCOUNTER
COADREAD	CLYBL	0.0102591	0.466647	0.258115	0.843651	178	63	1.09948	NK_high	NK cell_MCPCOUNTER
COADREAD	HS6ST3	0.104693	0.61894	0.350029	1.09444	139	102	0.00510408	NK_high	NK cell_MCPCOUNTER
COADREAD	TGDS	0.0362093	0.540836	0.300667	0.972848	144	97	3.07669	NK_high	NK cell_MCPCOUNTER
COADREAD	DCT	0.00652323	2.31073	1.2199	4.37699	134	107	0.00910285	NK_high	NK cell_MCPCOUNTER
COADREAD	ALG11	0.0976642	0.507484	0.226802	1.13553	58	183	1.32637	NK_high	NK cell_MCPCOUNTER
COADREAD	DHRS12	0.103827	0.606508	0.334553	1.09953	102	139	2.012	NK_high	NK cell_MCPCOUNTER
COADREAD	EBPL	1.43786e-05	0.270827	0.144147	0.508835	198	43	4.40337	NK_high	NK cell_MCPCOUNTER
COADREAD	CDADC1	0.0475743	1.9655	1.00229	3.85438	42	199	1.91827	NK_high	NK cell_MCPCOUNTER
COADREAD	NUDT15	0.0401693	0.451084	0.199755	1.01863	53	188	4.72324	NK_high	NK cell_MCPCOUNTER
COADREAD	SUCLA2	0.0738289	0.50259	0.234689	1.0763	61	180	4.4351	NK_high	NK cell_MCPCOUNTER
COADREAD	ESD	0.232014	0.653238	0.322893	1.32155	77	164	5.30215	NK_high	NK cell_MCPCOUNTER
COADREAD	ENOX1	0.208375	0.651478	0.336919	1.25972	197	44	0.244114	NK_high	NK cell_MCPCOUNTER
COADREAD	DGKH	0.00808268	0.419253	0.217623	0.807694	97	144	1.29049	NK_high	NK cell_MCPCOUNTER
COADREAD	ALG5	0.130579	0.640535	0.361573	1.13472	127	114	4.55791	NK_high	NK cell_MCPCOUNTER
COADREAD	KL	0.0220139	0.483376	0.256629	0.91047	103	138	0.214903	NK_high	NK cell_MCPCOUNTER
COADREAD	ALOX5AP	0.0768394	1.80481	0.928908	3.50664	41	200	3.95249	NK_high	NK cell_MCPCOUNTER
COADREAD	CRYL1	0.00366147	0.425585	0.235359	0.769558	178	63	4.49391	NK_high	NK cell_MCPCOUNTER
COADREAD	PGAM5	0.00033359	0.340523	0.183228	0.632849	202	39	4.20995	NK_high	NK cell_MCPCOUNTER
COADREAD	GALNT9	0.0262764	1.86924	1.04792	3.3343	113	128	0.05484	NK_high	NK cell_MCPCOUNTER
COADREAD	GLT1D1	0.235609	1.45267	0.796207	2.65037	141	100	0.138358	NK_high	NK cell_MCPCOUNTER
COADREAD	AACS	0.00212038	0.192366	0.0595006	0.621921	66	175	2.43293	NK_high	NK cell_MCPCOUNTER
COADREAD	OGFOD2	0.00286859	0.395534	0.210243	0.744126	203	38	0.351048	NK_high	NK cell_MCPCOUNTER
COADREAD	B3GNT4	1.88205e-05	3.54911	1.91614	6.57372	42	199	0.676342	NK_high	NK cell_MCPCOUNTER
COADREAD	HPD	0.000709781	2.96437	1.53768	5.71479	36	205	0.261935	NK_high	NK cell_MCPCOUNTER
COADREAD	OASL	0.0388004	1.98694	1.02271	3.86026	35	206	3.50085	NK_high	NK cell_MCPCOUNTER
COADREAD	ACADS	0.0683375	0.584963	0.327355	1.04529	145	96	4.30732	NK_high	NK cell_MCPCOUNTER
COADREAD	COQ5	0.26784	1.66032	0.696252	3.9593	201	40	3.36867	NK_high	NK cell_MCPCOUNTER
COADREAD	COX6A1	0.0625185	0.568301	0.310393	1.04051	177	64	6.36907	NK_high	NK cell_MCPCOUNTER
COADREAD	PLA2G1B	0.0555991	1.76558	0.986451	3.16008	114	127	0.099499	NK_high	NK cell_MCPCOUNTER
COADREAD	NOS1	0.307902	0.729652	0.40773	1.30575	110	131	0.0158932	NK_high	NK cell_MCPCOUNTER
COADREAD	SDSL	0.00414997	10.3084	1.41886	74.8934	202	39	2.49041	NK_high	NK cell_MCPCOUNTER
COADREAD	SDS	0.0818807	1.71082	0.929519	3.14884	117	124	1.96271	NK_high	NK cell_MCPCOUNTER
COADREAD	OAS2	0.0264834	1.90835	1.07366	3.39194	69	172	3.79096	NK_high	NK cell_MCPCOUNTER
COADREAD	OAS3	0.00345798	0.415708	0.226401	0.763306	192	49	3.16225	NK_high	NK cell_MCPCOUNTER
COADREAD	OAS1	0.00255708	0.391204	0.207889	0.736165	199	42	3.76476	NK_high	NK cell_MCPCOUNTER
COADREAD	ALDH2	0.00780047	0.449889	0.246388	0.82147	142	99	4.62671	NK_high	NK cell_MCPCOUNTER
COADREAD	ACAD10	0.107779	0.463604	0.178486	1.20418	43	198	2.45115	NK_high	NK cell_MCPCOUNTER
COADREAD	GLTP	0.131047	0.656743	0.370457	1.16427	126	115	3.92057	NK_high	NK cell_MCPCOUNTER
COADREAD	MVK	0.0179501	0.496301	0.274193	0.898327	170	71	2.111	NK_high	NK cell_MCPCOUNTER
COADREAD	MMAB	0.0013856	0.395508	0.214692	0.728607	196	45	2.38922	NK_high	NK cell_MCPCOUNTER
COADREAD	ACACB	0.0395563	2.30784	1.02949	5.1736	189	52	0.736879	NK_high	NK cell_MCPCOUNTER
COADREAD	DAO	0.0400117	0.504588	0.262081	0.971488	86	155	0.0266093	NK_high	NK cell_MCPCOUNTER
COADREAD	ALDH1L2	8.21375e-05	3.23623	1.7484	5.99017	44	197	1.37756	NK_high	NK cell_MCPCOUNTER
COADREAD	CHST11	0.000704066	2.80442	1.50377	5.23003	47	194	2.50081	NK_high	NK cell_MCPCOUNTER
COADREAD	TXNRD1	0.0609111	1.88215	0.967314	3.66217	42	199	4.82671	NK_high	NK cell_MCPCOUNTER
COADREAD	GLT8D2	0.121372	0.612307	0.329538	1.13772	185	56	1.0794	NK_high	NK cell_MCPCOUNTER
COADREAD	NT5DC3	0.0109677	0.44546	0.230324	0.861544	86	155	2.29602	NK_high	NK cell_MCPCOUNTER
COADREAD	PAH	0.0968711	0.604099	0.33405	1.09246	111	130	0.108632	NK_high	NK cell_MCPCOUNTER
COADREAD	GNPTAB	0.0125441	2.24264	1.17186	4.29184	39	202	3.36773	NK_high	NK cell_MCPCOUNTER
COADREAD	CHPT1	0.0985584	0.601941	0.315135	1.14977	185	56	3.20413	NK_high	NK cell_MCPCOUNTER
COADREAD	LTA4H	0.170512	0.664313	0.368748	1.19678	145	96	3.907	NK_high	NK cell_MCPCOUNTER
COADREAD	HAL	0.137892	0.624177	0.337919	1.15293	101	140	0.149134	NK_high	NK cell_MCPCOUNTER
COADREAD	AMDHD1	0.0731925	1.70983	0.94694	3.08735	113	128	0.16563	NK_high	NK cell_MCPCOUNTER
COADREAD	NDUFA12	0.104585	0.640218	0.362326	1.13125	143	98	4.85092	NK_high	NK cell_MCPCOUNTER
COADREAD	NUDT4	0.0100776	0.419699	0.213312	0.825771	96	145	3.20258	NK_high	NK cell_MCPCOUNTER
COADREAD	GALNT4	0.0179106	0.45797	0.235988	0.88876	200	41	0.30054	NK_high	NK cell_MCPCOUNTER
COADREAD	MGAT4C	0.139582	1.7247	0.826958	3.59703	30	211	0.00884063	NK_high	NK cell_MCPCOUNTER
COADREAD	ACSS3	0.0796318	0.596416	0.333911	1.06529	154	87	0.106444	NK_high	NK cell_MCPCOUNTER
COADREAD	LYZ	0.364425	1.34544	0.730697	2.47737	62	179	9.05188	NK_high	NK cell_MCPCOUNTER
COADREAD	MSRB3	0.0149912	2.06911	1.13538	3.77073	61	180	2.26742	NK_high	NK cell_MCPCOUNTER
COADREAD	GNS	0.17633	1.79958	0.761222	4.25431	191	50	4.31702	NK_high	NK cell_MCPCOUNTER
COADREAD	CYP27B1	0.0171665	2.09308	1.1345	3.86159	123	118	1.14974	NK_high	NK cell_MCPCOUNTER
COADREAD	B4GALNT1	0.0011167	12.7796	1.7607	92.7576	189	52	0.115129	NK_high	NK cell_MCPCOUNTER
COADREAD	PIP4K2C	0.0628226	2.03884	0.950303	4.37426	165	76	4.11283	NK_high	NK cell_MCPCOUNTER
COADREAD	NDUFA4L2	0.0035357	2.44867	1.31664	4.55401	108	133	2.46266	NK_high	NK cell_MCPCOUNTER
COADREAD	SHMT2	0.126711	1.62029	0.869907	3.01794	58	183	5.74169	NK_high	NK cell_MCPCOUNTER
COADREAD	RDH16	0.00873551	0.384286	0.178567	0.827006	73	168	0.323651	NK_high	NK cell_MCPCOUNTER
COADREAD	HSD17B6	0.0703913	1.69003	0.956636	2.98567	89	152	0.993564	NK_high	NK cell_MCPCOUNTER
COADREAD	PTGES3	0.0143396	0.257095	0.0795904	0.830477	51	190	7.26178	NK_high	NK cell_MCPCOUNTER
COADREAD	GLS2	0.024754	1.96463	1.08123	3.5698	109	132	0.332084	NK_high	NK cell_MCPCOUNTER
COADREAD	CS	0.0605801	0.558909	0.301046	1.03765	191	50	4.87279	NK_high	NK cell_MCPCOUNTER
COADREAD	COQ10A	0.0128017	3.11419	1.22542	7.91417	180	61	1.14386	NK_high	NK cell_MCPCOUNTER
COADREAD	SUOX	0.0384991	0.410834	0.174103	0.969454	64	177	2.95271	NK_high	NK cell_MCPCOUNTER
COADREAD	DGKA	0.0574144	1.76563	0.970101	3.21353	72	169	2.29527	NK_high	NK cell_MCPCOUNTER
COADREAD	RDH5	0.129295	0.635833	0.354318	1.14102	132	109	0.674168	NK_high	NK cell_MCPCOUNTER
COADREAD	PDE1B	0.010436	2.13532	1.18328	3.85336	53	188	0.403674	NK_high	NK cell_MCPCOUNTER
COADREAD	CSAD	0.0276705	2.16435	1.06596	4.39453	36	205	2.27863	NK_high	NK cell_MCPCOUNTER
COADREAD	SOAT2	0.0856666	0.372188	0.115234	1.20211	40	201	0.10671	NK_high	NK cell_MCPCOUNTER
COADREAD	GALNT6	0.0409302	0.550156	0.309658	0.977437	144	97	3.19437	NK_high	NK cell_MCPCOUNTER
COADREAD	CERS5	0.0404442	1.87377	1.01625	3.45486	57	184	2.6562	NK_high	NK cell_MCPCOUNTER
COADREAD	GPD1	0.00185298	0.38224	0.20507	0.712476	200	41	0.496299	NK_high	NK cell_MCPCOUNTER
COADREAD	ADCY6	0.209757	0.66843	0.362552	1.23237	107	134	3.31123	NK_high	NK cell_MCPCOUNTER
COADREAD	PFKM	0.000104534	0.315906	0.171227	0.58283	198	43	2.79043	NK_high	NK cell_MCPCOUNTER
COADREAD	ALG10B	0.158838	1.51623	0.845195	2.72003	117	124	0.619414	NK_high	NK cell_MCPCOUNTER
COADREAD	ALG10	0.0198741	0.497508	0.272649	0.907815	179	62	0.740124	NK_high	NK cell_MCPCOUNTER
COADREAD	FAR2	0.0164802	0.488956	0.26411	0.905221	108	133	3.42489	NK_high	NK cell_MCPCOUNTER
COADREAD	BCAT1	0.0576941	1.74648	0.985235	3.09589	92	149	1.05139	NK_high	NK cell_MCPCOUNTER
COADREAD	ETNK1	0.00558286	0.336838	0.14993	0.756752	83	158	3.65763	NK_high	NK cell_MCPCOUNTER
COADREAD	ST8SIA1	0.00118313	0.369998	0.199163	0.687368	199	42	0.0661973	NK_high	NK cell_MCPCOUNTER
COADREAD	CMAS	0.00597712	2.25842	1.24636	4.09226	57	184	5.46119	NK_high	NK cell_MCPCOUNTER
COADREAD	LDHB	0.0157673	2.05904	1.13394	3.73886	72	169	7.57876	NK_high	NK cell_MCPCOUNTER
COADREAD	GYS2	0.0236243	0.495126	0.266511	0.919849	117	124	0.0167536	NK_high	NK cell_MCPCOUNTER
COADREAD	PYROXD1	0.0365603	2.86454	1.0225	8.02503	192	49	1.5137	NK_high	NK cell_MCPCOUNTER
COADREAD	PDE3A	0.0740231	0.532112	0.263752	1.07352	77	164	1.98762	NK_high	NK cell_MCPCOUNTER
COADREAD	MGST1	0.0739725	0.569074	0.303684	1.06639	184	57	3.56235	NK_high	NK cell_MCPCOUNTER
COADREAD	DERA	0.0217821	0.491475	0.263837	0.915522	188	53	3.71651	NK_high	NK cell_MCPCOUNTER
COADREAD	GUCY2C	0.00550398	0.430706	0.233718	0.793725	196	45	3.06763	NK_high	NK cell_MCPCOUNTER
COADREAD	ACSM4	0.319909	0.733156	0.407711	1.31838	116	125	0.0460575	NK_high	NK cell_MCPCOUNTER
COADREAD	LPCAT3	0.0655587	0.421604	0.166162	1.06974	44	197	2.85391	NK_high	NK cell_MCPCOUNTER
COADREAD	ENO2	0.0415465	2.16911	1.00987	4.65905	164	77	2.44658	NK_high	NK cell_MCPCOUNTER
COADREAD	TPI1	0.221406	0.688405	0.375605	1.2617	119	122	8.08051	NK_high	NK cell_MCPCOUNTER
COADREAD	GAPDH	0.0543266	2.22974	0.929678	5.34782	198	43	9.53684	NK_high	NK cell_MCPCOUNTER
COADREAD	GALNT8	0.0375895	0.526021	0.284874	0.9713	183	58	0.307686	NK_high	NK cell_MCPCOUNTER
COADREAD	NDUFA9	0.0034569	0.41928	0.230116	0.763943	183	58	2.71282	NK_high	NK cell_MCPCOUNTER
COADREAD	B4GALNT3	0.00803916	0.435203	0.232673	0.814027	108	133	3.43754	NK_high	NK cell_MCPCOUNTER
COADREAD	B3GAT1	0.00154833	2.59561	1.40719	4.78768	46	195	0.111764	NK_high	NK cell_MCPCOUNTER
COADREAD	GLB1L2	0.000156003	0.334941	0.18479	0.607096	186	55	2.53353	NK_high	NK cell_MCPCOUNTER
COADREAD	GLB1L3	0.000271994	0.3441	0.18904	0.626346	160	81	0.00592734	NK_high	NK cell_MCPCOUNTER
COADREAD	ACAD8	0.0225354	0.274695	0.0847617	0.890228	43	198	2.45065	NK_high	NK cell_MCPCOUNTER
COADREAD	ST3GAL4	0.00783101	0.444476	0.242792	0.813696	185	56	2.06659	NK_high	NK cell_MCPCOUNTER
COADREAD	FOXRED1	0.0591745	0.53233	0.274337	1.03295	197	44	2.45418	NK_high	NK cell_MCPCOUNTER
COADREAD	SIAE	0.00055193	0.364323	0.200792	0.661039	173	68	3.21355	NK_high	NK cell_MCPCOUNTER
COADREAD	SC5D	4.79411e-06	0.276995	0.153648	0.499365	180	61	2.59995	NK_high	NK cell_MCPCOUNTER
COADREAD	DPAGT1	0.109486	1.71984	0.887179	3.33401	42	199	4.02184	NK_high	NK cell_MCPCOUNTER
COADREAD	HMBS	0.159655	0.679772	0.384595	1.2015	155	86	3.27786	NK_high	NK cell_MCPCOUNTER
COADREAD	TREH	0.00359857	0.433413	0.242738	0.773865	163	78	0.174304	NK_high	NK cell_MCPCOUNTER
COADREAD	NNMT	0.0535041	1.94105	0.987664	3.81474	150	91	3.18132	NK_high	NK cell_MCPCOUNTER
COADREAD	PTS	0.000301095	0.299152	0.149386	0.599067	203	38	2.46277	NK_high	NK cell_MCPCOUNTER
COADREAD	BCO2	0.0174325	2.4263	1.14008	5.16362	34	207	0.227926	NK_high	NK cell_MCPCOUNTER
COADREAD	SDHD	0.000703409	0.374213	0.206892	0.676853	151	90	4.89522	NK_high	NK cell_MCPCOUNTER
COADREAD	DLAT	2.02587e-05	0.284192	0.153089	0.527568	138	103	3.77251	NK_high	NK cell_MCPCOUNTER
COADREAD	ALG9	0.00428306	0.394378	0.20295	0.766367	201	40	0.788552	NK_high	NK cell_MCPCOUNTER
COADREAD	FDX1	0.000535574	0.0697913	0.00959827	0.50747	48	193	3.58902	NK_high	NK cell_MCPCOUNTER
COADREAD	ACAT1	0.00718844	0.325859	0.137793	0.770607	72	169	3.75971	NK_high	NK cell_MCPCOUNTER
COADREAD	GUCY1A2	0.152445	0.609761	0.308645	1.20465	77	164	0.225375	NK_high	NK cell_MCPCOUNTER
COADREAD	AASDHPPT	0.123769	0.634265	0.352838	1.14016	140	101	2.61089	NK_high	NK cell_MCPCOUNTER
COADREAD	FUT4	0.00302582	0.195268	0.0593262	0.642711	57	184	4.09444	NK_high	NK cell_MCPCOUNTER
COADREAD	NAALAD2	0.027995	2.03692	1.06672	3.88955	137	104	0.064862	NK_high	NK cell_MCPCOUNTER
COADREAD	NOX4	0.020155	2.15125	1.1169	4.1435	137	104	0.350379	NK_high	NK cell_MCPCOUNTER
COADREAD	ME3	0.0232168	0.218235	0.0524443	0.908135	35	206	3.23202	NK_high	NK cell_MCPCOUNTER
COADREAD	ALG8	0.00147148	0.391612	0.215351	0.71214	145	96	3.44881	NK_high	NK cell_MCPCOUNTER
COADREAD	NDUFC2	0.000258579	0.343357	0.188904	0.624096	149	92	3.54623	NK_high	NK cell_MCPCOUNTER
COADREAD	GDPD4	0.0970222	0.612505	0.342009	1.09694	149	92	0.0228655	NK_high	NK cell_MCPCOUNTER
COADREAD	B3GNT6	0.00182062	0.410108	0.230875	0.728483	155	86	1.07378	NK_high	NK cell_MCPCOUNTER
COADREAD	ACER3	0.000304378	0.252674	0.113171	0.564141	86	155	2.32041	NK_high	NK cell_MCPCOUNTER
COADREAD	DGAT2	0.000457724	0.319248	0.163292	0.624152	196	45	1.46999	NK_high	NK cell_MCPCOUNTER
COADREAD	MOGAT2	0.00285618	0.416132	0.230561	0.751061	156	85	1.6392	NK_high	NK cell_MCPCOUNTER
COADREAD	GDPD5	0.111709	0.443727	0.158798	1.2399	47	194	2.44463	NK_high	NK cell_MCPCOUNTER
COADREAD	NEU3	0.00636522	0.411669	0.21416	0.791333	202	39	1.37476	NK_high	NK cell_MCPCOUNTER
COADREAD	PGM2L1	0.0441121	0.536999	0.290003	0.994359	177	64	1.42669	NK_high	NK cell_MCPCOUNTER
COADREAD	PDE2A	0.096859	1.76586	0.893717	3.48908	39	202	0.888605	NK_high	NK cell_MCPCOUNTER
COADREAD	INPPL1	0.0345074	0.502373	0.26307	0.959359	198	43	3.83066	NK_high	NK cell_MCPCOUNTER
COADREAD	NADSYN1	0.117612	0.555036	0.267764	1.15051	72	169	2.91721	NK_high	NK cell_MCPCOUNTER
COADREAD	DHCR7	0.00252946	0.378287	0.196534	0.728121	199	42	4.01413	NK_high	NK cell_MCPCOUNTER
COADREAD	CPT1A	0.0012791	0.352303	0.182129	0.681482	204	37	3.98473	NK_high	NK cell_MCPCOUNTER
COADREAD	CHKA	0.141621	0.42561	0.131745	1.37496	36	205	3.4579	NK_high	NK cell_MCPCOUNTER
COADREAD	NDUFS8	0.248642	1.46913	0.775606	2.78277	157	84	4.05186	NK_high	NK cell_MCPCOUNTER
COADREAD	ALDH3B1	0.11715	1.7007	0.882157	3.27877	37	204	3.32318	NK_high	NK cell_MCPCOUNTER
COADREAD	ALDH3B2	0.0343608	0.298922	0.0921198	0.96998	37	204	1.39229	NK_high	NK cell_MCPCOUNTER
COADREAD	ACY3	0.00022887	0.340008	0.186596	0.619551	148	93	2.83806	NK_high	NK cell_MCPCOUNTER
COADREAD	NUDT8	0.0117752	0.464356	0.251947	0.85584	128	113	3.50701	NK_high	NK cell_MCPCOUNTER
COADREAD	NDUFV1	0.0347036	0.528616	0.290301	0.962569	131	110	5.47019	NK_high	NK cell_MCPCOUNTER
COADREAD	GSTP1	0.274521	1.42572	0.717774	2.83193	42	199	8.91846	NK_high	NK cell_MCPCOUNTER
COADREAD	PC	0.0059253	0.447983	0.248869	0.806403	175	66	1.54013	NK_high	NK cell_MCPCOUNTER
COADREAD	B4GAT1	0.00389775	2.50818	1.32784	4.73778	38	203	3.88215	NK_high	NK cell_MCPCOUNTER
COADREAD	TM7SF2	0.0176939	0.439607	0.218432	0.884732	202	39	2.19484	NK_high	NK cell_MCPCOUNTER
COADREAD	NAALADL1	0.0723607	1.84669	0.933144	3.65459	41	200	1.39074	NK_high	NK cell_MCPCOUNTER
COADREAD	PYGM	0.0468095	2.14523	1.00058	4.59937	177	64	0.105915	NK_high	NK cell_MCPCOUNTER
COADREAD	PRDX5	0.0039726	0.431704	0.240124	0.776134	162	79	8.01486	NK_high	NK cell_MCPCOUNTER
COADREAD	PLCB3	0.0211156	0.501696	0.275849	0.912449	170	71	4.43172	NK_high	NK cell_MCPCOUNTER
COADREAD	NUDT22	0.00737046	0.325664	0.138235	0.767219	74	167	3.33751	NK_high	NK cell_MCPCOUNTER
COADREAD	COX8A	0.0986066	0.586593	0.300836	1.14378	78	163	8.48169	NK_high	NK cell_MCPCOUNTER
COADREAD	PLA2G16	0.00436156	3.54552	1.40043	8.97634	172	69	2.60727	NK_high	NK cell_MCPCOUNTER
COADREAD	GANAB	0.0769379	2.04066	0.911717	4.56753	182	59	6.37287	NK_high	NK cell_MCPCOUNTER
COADREAD	B3GAT3	0.00179505	3.6086	1.52964	8.51313	172	69	3.66684	NK_high	NK cell_MCPCOUNTER
COADREAD	ASRGL1	0.000214598	0.346047	0.192342	0.622579	167	74	1.71727	NK_high	NK cell_MCPCOUNTER
COADREAD	FADS3	0.0606721	2.22608	0.909799	5.44673	202	39	1.18656	NK_high	NK cell_MCPCOUNTER
COADREAD	FADS1	0.106293	1.60025	0.877759	2.91742	140	101	1.50948	NK_high	NK cell_MCPCOUNTER
COADREAD	FADS2	0.0668207	1.70023	0.932803	3.09904	135	106	1.82694	NK_high	NK cell_MCPCOUNTER
COADREAD	DAGLA	0.0158566	0.303363	0.108593	0.847468	66	175	2.58775	NK_high	NK cell_MCPCOUNTER
COADREAD	CYB561A3	0.0704864	0.581856	0.322475	1.04987	134	107	2.16432	NK_high	NK cell_MCPCOUNTER
COADREAD	GLYATL1	0.0033882	0.423434	0.234359	0.765052	164	77	0.162856	NK_high	NK cell_MCPCOUNTER
COADREAD	GLYATL2	0.269252	0.7015	0.35967	1.36821	70	171	0.136872	NK_high	NK cell_MCPCOUNTER
COADREAD	PRG2	0.112209	0.611219	0.331416	1.12725	111	130	0.0281211	NK_high	NK cell_MCPCOUNTER
COADREAD	FOLH1	0.079814	0.492022	0.219421	1.10329	58	183	0.652946	NK_high	NK cell_MCPCOUNTER
COADREAD	NDUFS3	0.391469	0.689341	0.291458	1.63039	42	199	5.05471	NK_high	NK cell_MCPCOUNTER
COADREAD	DGKZ	0.0444407	0.552354	0.307502	0.99217	146	95	3.1606	NK_high	NK cell_MCPCOUNTER
COADREAD	CHST1	0.000583601	2.88468	1.53547	5.41942	38	203	1.36577	NK_high	NK cell_MCPCOUNTER
COADREAD	EXT2	0.140916	0.644541	0.361559	1.14901	125	116	4.23527	NK_high	NK cell_MCPCOUNTER
COADREAD	HSD17B12	0.00206641	0.407602	0.226191	0.73451	163	78	4.00019	NK_high	NK cell_MCPCOUNTER
COADREAD	PDHX	0.000343633	0.353174	0.194501	0.641291	176	65	3.17618	NK_high	NK cell_MCPCOUNTER
COADREAD	CAT	0.00210959	0.416601	0.234613	0.739756	176	65	4.58076	NK_high	NK cell_MCPCOUNTER
COADREAD	NAT10	0.00171536	2.68307	1.41472	5.08853	46	195	4.56948	NK_high	NK cell_MCPCOUNTER
COADREAD	BBOX1	0.0460116	0.553762	0.30752	0.997179	142	99	0.022761	NK_high	NK cell_MCPCOUNTER
COADREAD	UEVLD	0.010347	0.453842	0.243952	0.844318	116	125	2.62329	NK_high	NK cell_MCPCOUNTER
COADREAD	LDHAL6A	0.0131068	2.20246	1.12655	4.30592	34	207	0.11616	NK_high	NK cell_MCPCOUNTER
COADREAD	LDHC	0.000976066	3.148	1.54373	6.41946	27	214	0.573388	NK_high	NK cell_MCPCOUNTER
COADREAD	LDHA	0.00797132	0.48106	0.271879	0.851183	163	78	7.06031	NK_high	NK cell_MCPCOUNTER
COADREAD	TPH1	0.158474	0.636488	0.327167	1.23826	203	38	0.0404833	NK_high	NK cell_MCPCOUNTER
COADREAD	PIK3C2A	0.0064408	0.105241	0.0144587	0.766019	46	195	3.18278	NK_high	NK cell_MCPCOUNTER
COADREAD	CYP2R1	0.000468855	0.33776	0.17877	0.638147	205	36	1.62646	NK_high	NK cell_MCPCOUNTER
COADREAD	PDE3B	2.71145e-06	0.247	0.131642	0.463448	196	45	1.05753	NK_high	NK cell_MCPCOUNTER
COADREAD	FAR1	0.00146924	0.359093	0.186427	0.691677	113	128	3.5761	NK_high	NK cell_MCPCOUNTER
COADREAD	MICAL2	0.00220241	0.39135	0.21052	0.727505	205	36	2.75037	NK_high	NK cell_MCPCOUNTER
COADREAD	GALNT18	0.00135243	2.74358	1.45317	5.17989	40	201	3.01119	NK_high	NK cell_MCPCOUNTER
COADREAD	AMPD3	0.135023	0.66151	0.37498	1.16698	148	93	1.62248	NK_high	NK cell_MCPCOUNTER
COADREAD	CYB5R2	0.0356028	3.33926	1.02916	10.8347	204	37	0.557562	NK_high	NK cell_MCPCOUNTER
COADREAD	SMPD1	0.0604421	0.57499	0.32433	1.01937	147	94	3.19793	NK_high	NK cell_MCPCOUNTER
COADREAD	RRM1	0.0903536	0.628246	0.354303	1.114	156	85	4.44628	NK_high	NK cell_MCPCOUNTER
COADREAD	TH	0.0234488	1.97365	1.08192	3.60036	83	158	0.303347	NK_high	NK cell_MCPCOUNTER
COADREAD	CHID1	0.0746926	1.70908	0.950954	3.07159	122	119	3.86937	NK_high	NK cell_MCPCOUNTER
COADREAD	PNPLA2	0.0174438	2.00999	1.12357	3.5957	84	157	5.00631	NK_high	NK cell_MCPCOUNTER
COADREAD	TALDO1	0.0723071	1.72944	0.948057	3.15483	124	117	6.08793	NK_high	NK cell_MCPCOUNTER
COADREAD	PTDSS2	0.0303456	1.90147	1.05096	3.44027	78	163	2.7925	NK_high	NK cell_MCPCOUNTER
COADREAD	B4GALNT4	0.074041	0.357078	0.109724	1.16205	56	185	2.56994	NK_high	NK cell_MCPCOUNTER
COADREAD	CYP2E1	0.258521	1.79593	0.642633	5.01899	204	37	0.0249969	NK_high	NK cell_MCPCOUNTER
COADREAD	PAOX	0.124723	0.607854	0.320741	1.15198	94	147	1.79428	NK_high	NK cell_MCPCOUNTER
COADREAD	ECHS1	0.0214878	0.490414	0.262936	0.914694	185	56	6.50301	NK_high	NK cell_MCPCOUNTER
COADREAD	INPP5A	0.00188854	0.406966	0.226453	0.731372	177	64	2.96667	NK_high	NK cell_MCPCOUNTER
COADREAD	DPYSL4	0.0449946	2.74078	0.981669	7.65215	194	47	0.100963	NK_high	NK cell_MCPCOUNTER
COADREAD	GLRX3	0.000179359	0.319311	0.169828	0.60037	189	52	3.51244	NK_high	NK cell_MCPCOUNTER
COADREAD	UROS	0.0101154	0.401517	0.196539	0.820275	205	36	2.26435	NK_high	NK cell_MCPCOUNTER
COADREAD	OAT	0.192618	1.47803	0.822499	2.65601	107	134	4.77246	NK_high	NK cell_MCPCOUNTER
COADREAD	ACADSB	0.000310201	0.347706	0.190445	0.634827	142	99	2.31284	NK_high	NK cell_MCPCOUNTER
COADREAD	INPP5F	0.0242135	1.94154	1.08709	3.46759	61	180	2.1182	NK_high	NK cell_MCPCOUNTER
COADREAD	PRDX3	0.00200973	0.39947	0.218374	0.730747	189	52	5.29084	NK_high	NK cell_MCPCOUNTER
COADREAD	PNLIPRP2	0.0178184	0.43518	0.216259	0.875716	82	159	0.927115	NK_high	NK cell_MCPCOUNTER
COADREAD	PNLIPRP1	0.259623	1.52179	0.732392	3.16202	32	209	0.127628	NK_high	NK cell_MCPCOUNTER
COADREAD	ACSL5	0.0168744	0.386439	0.173067	0.862874	70	171	6.58999	NK_high	NK cell_MCPCOUNTER
COADREAD	GPAM	0.0358639	2.6152	1.03058	6.63634	184	57	1.12002	NK_high	NK cell_MCPCOUNTER
COADREAD	GSTO2	0.00881891	8.90663	1.22598	64.7058	205	36	1.27996	NK_high	NK cell_MCPCOUNTER
COADREAD	GSTO1	0.14467	1.6426	0.85307	3.16285	151	90	5.82664	NK_high	NK cell_MCPCOUNTER
COADREAD	NT5C2	0.0256597	0.522422	0.292354	0.933542	148	93	2.79319	NK_high	NK cell_MCPCOUNTER
COADREAD	AS3MT	0.136231	1.6049	0.869405	2.96261	59	182	0.0692644	NK_high	NK cell_MCPCOUNTER
COADREAD	CYP17A1	0.0335018	1.99729	1.05013	3.79875	148	93	0.0199092	NK_high	NK cell_MCPCOUNTER
COADREAD	ELOVL3	0.00466624	2.39092	1.28494	4.44887	41	200	0.598319	NK_high	NK cell_MCPCOUNTER
COADREAD	NDUFB8	0.0136983	0.477159	0.261074	0.872091	127	114	4.00536	NK_high	NK cell_MCPCOUNTER
COADREAD	SCD	0.0138793	0.4873	0.271025	0.876162	152	89	6.13944	NK_high	NK cell_MCPCOUNTER
COADREAD	COX15	0.0559878	2.40897	0.950027	6.10838	183	58	3.56366	NK_high	NK cell_MCPCOUNTER
COADREAD	ENTPD7	0.0647813	0.503888	0.24315	1.04422	75	166	2.53597	NK_high	NK cell_MCPCOUNTER
COADREAD	GOT1	0.281245	1.39621	0.780446	2.4978	78	163	5.23107	NK_high	NK cell_MCPCOUNTER
COADREAD	HPSE2	0.0151303	0.439264	0.223692	0.862581	97	144	0.147949	NK_high	NK cell_MCPCOUNTER
COADREAD	PI4K2A	0.00216549	2.47998	1.36662	4.50037	92	149	2.9093	NK_high	NK cell_MCPCOUNTER
COADREAD	PGAM1	0.282639	1.47201	0.726411	2.98289	43	198	4.77879	NK_high	NK cell_MCPCOUNTER
COADREAD	ENTPD1	0.135635	0.62538	0.337234	1.15973	177	64	1.73915	NK_high	NK cell_MCPCOUNTER
COADREAD	ALDH18A1	0.00802005	0.4343	0.230241	0.819216	194	47	5.15213	NK_high	NK cell_MCPCOUNTER
COADREAD	CYP2C8	0.0181306	2.11085	1.12051	3.97646	49	192	0.154574	NK_high	NK cell_MCPCOUNTER
COADREAD	CYP2C9	0.109351	0.600418	0.321428	1.12156	178	63	0.0632264	NK_high	NK cell_MCPCOUNTER
COADREAD	CYP2C18	0.0166079	2.96499	1.16712	7.53235	183	58	0.580381	NK_high	NK cell_MCPCOUNTER
COADREAD	PLCE1	0.0706775	0.568455	0.306993	1.0526	171	70	1.27458	NK_high	NK cell_MCPCOUNTER
COADREAD	PDE6C	0.207779	1.54248	0.777354	3.06069	46	195	0.16063	NK_high	NK cell_MCPCOUNTER
COADREAD	CYP26A1	0.00205654	2.45935	1.36114	4.44364	78	163	0.100645	NK_high	NK cell_MCPCOUNTER
COADREAD	CYP26C1	0.0996024	0.322195	0.0778761	1.33301	31	210	0.0423044	NK_high	NK cell_MCPCOUNTER
COADREAD	PANK1	0.000252425	0.317638	0.167107	0.603768	130	111	1.85504	NK_high	NK cell_MCPCOUNTER
COADREAD	LIPA	0.114087	1.68231	0.876687	3.22824	50	191	4.70028	NK_high	NK cell_MCPCOUNTER
COADREAD	CH25H	0.00173601	0.376322	0.200203	0.707375	203	38	0.819694	NK_high	NK cell_MCPCOUNTER
COADREAD	LIPM	0.00520333	0.34809	0.160954	0.752803	80	161	1.57489	NK_high	NK cell_MCPCOUNTER
COADREAD	LIPN	0.279988	1.40609	0.755995	2.61521	74	167	0.102988	NK_high	NK cell_MCPCOUNTER
COADREAD	LIPJ	0.00982132	2.38209	1.20454	4.7108	31	210	0.0206188	NK_high	NK cell_MCPCOUNTER
COADREAD	PTEN	0.030334	0.476125	0.239523	0.946442	202	39	2.4589	NK_high	NK cell_MCPCOUNTER
COADREAD	PAPSS2	0.000345355	0.371536	0.207832	0.664185	177	64	3.99909	NK_high	NK cell_MCPCOUNTER
COADREAD	MINPP1	0.0574568	1.96292	0.970117	3.97172	157	84	3.26029	NK_high	NK cell_MCPCOUNTER
COADREAD	GLUD1	0.161245	1.96356	0.771577	4.99701	195	46	5.15552	NK_high	NK cell_MCPCOUNTER
COADREAD	MAT1A	0.184962	0.625664	0.317817	1.2317	196	45	0.0519208	NK_high	NK cell_MCPCOUNTER
COADREAD	COMTD1	0.1961	0.64719	0.333333	1.25657	89	152	4.72694	NK_high	NK cell_MCPCOUNTER
COADREAD	ADK	0.00934809	0.415448	0.208948	0.82603	204	37	3.06684	NK_high	NK cell_MCPCOUNTER
COADREAD	NDST2	0.00142576	0.401647	0.22495	0.71714	175	66	0.391495	NK_high	NK cell_MCPCOUNTER
COADREAD	FUT11	0.00423283	2.47728	1.31088	4.68155	130	111	2.02536	NK_high	NK cell_MCPCOUNTER
COADREAD	NUDT13	0.00769912	0.425024	0.222512	0.811845	199	42	0.716815	NK_high	NK cell_MCPCOUNTER
COADREAD	PLA2G12B	0.0529087	0.557377	0.306897	1.01229	183	58	0.107956	NK_high	NK cell_MCPCOUNTER
COADREAD	CHST3	0.00850534	2.31493	1.21726	4.40246	50	191	1.92142	NK_high	NK cell_MCPCOUNTER
COADREAD	PCBD1	0.0124044	2.13793	1.1627	3.93115	118	123	6.07599	NK_high	NK cell_MCPCOUNTER
COADREAD	SGPL1	0.160417	1.92547	0.760299	4.8763	194	47	3.48555	NK_high	NK cell_MCPCOUNTER
COADREAD	PPA1	0.0914627	0.483839	0.204695	1.14365	56	185	6.32821	NK_high	NK cell_MCPCOUNTER
COADREAD	HK1	0.0340678	0.505137	0.267932	0.952347	201	40	4.04108	NK_high	NK cell_MCPCOUNTER
COADREAD	HKDC1	0.0132128	0.344284	0.142847	0.829783	64	177	4.56585	NK_high	NK cell_MCPCOUNTER
COADREAD	ADO	0.0943857	1.76721	0.913834	3.41749	41	200	3.56124	NK_high	NK cell_MCPCOUNTER
COADREAD	IPMK	0.000139179	0.33391	0.184325	0.604886	172	69	1.75187	NK_high	NK cell_MCPCOUNTER
COADREAD	A1CF	0.0257447	0.514554	0.286173	0.925194	130	111	1.48558	NK_high	NK cell_MCPCOUNTER
COADREAD	ASAH2B	0.0345001	0.48485	0.24429	0.962296	201	40	0.677365	NK_high	NK cell_MCPCOUNTER
COADREAD	SGMS1	0.00837747	0.313295	0.122166	0.803446	46	195	2.72594	NK_high	NK cell_MCPCOUNTER
COADREAD	ASAH2	0.000382162	0.360217	0.19996	0.648912	175	66	0.116096	NK_high	NK cell_MCPCOUNTER
COADREAD	OGDHL	0.106757	0.600612	0.325177	1.10935	112	129	0.170336	NK_high	NK cell_MCPCOUNTER
COADREAD	ALOX5	0.0316238	1.88919	1.05545	3.38151	99	142	3.21043	NK_high	NK cell_MCPCOUNTER
COADREAD	CSGALNACT2	0.0556857	0.559979	0.306251	1.02392	176	65	2.13655	NK_high	NK cell_MCPCOUNTER
COADREAD	ACBD5	0.0363215	0.524645	0.282878	0.973041	173	68	3.61381	NK_high	NK cell_MCPCOUNTER
COADREAD	PDSS1	7.57915e-05	0.322465	0.178992	0.580942	168	73	3.33487	NK_high	NK cell_MCPCOUNTER
COADREAD	THNSL1	0.00642323	0.442745	0.24279	0.807379	137	104	2.00208	NK_high	NK cell_MCPCOUNTER
COADREAD	MSRB2	0.160641	0.658479	0.371602	1.16683	155	86	3.76805	NK_high	NK cell_MCPCOUNTER
COADREAD	PIP4K2A	9.63248e-05	3.13421	1.71382	5.7318	40	201	3.11297	NK_high	NK cell_MCPCOUNTER
COADREAD	ST8SIA6	0.0148809	0.325933	0.126665	0.838691	57	184	0.399507	NK_high	NK cell_MCPCOUNTER
COADREAD	CUBN	0.0355214	1.85984	1.03	3.35826	79	162	0.0913717	NK_high	NK cell_MCPCOUNTER
COADREAD	PTER	0.0102402	0.490612	0.275363	0.87412	168	73	2.47755	NK_high	NK cell_MCPCOUNTER
COADREAD	ACBD7	0.0423527	1.96492	1.01123	3.81805	41	200	1.26462	NK_high	NK cell_MCPCOUNTER
COADREAD	OLAH	0.135987	1.55113	0.867435	2.7737	82	159	0.0426559	NK_high	NK cell_MCPCOUNTER
COADREAD	SEPHS1	0.0887367	0.575928	0.290397	1.14221	204	37	3.74202	NK_high	NK cell_MCPCOUNTER
COADREAD	PHYH	0.011838	0.461594	0.249253	0.854833	182	59	2.95249	NK_high	NK cell_MCPCOUNTER
COADREAD	NUDT5	0.0103859	0.429167	0.220878	0.833876	202	39	3.5681	NK_high	NK cell_MCPCOUNTER
COADREAD	DHTKD1	0.0306226	0.480214	0.242569	0.950676	202	39	2.50852	NK_high	NK cell_MCPCOUNTER
COADREAD	ECHDC3	0.0262434	0.492253	0.261633	0.926154	192	49	0.339832	NK_high	NK cell_MCPCOUNTER
COADREAD	PFKFB3	0.116679	0.57238	0.28322	1.15676	204	37	3.13516	NK_high	NK cell_MCPCOUNTER
COADREAD	AKR1C4	0.0988921	1.5976	0.889348	2.86989	73	168	0.391001	NK_high	NK cell_MCPCOUNTER
COADREAD	AKR1C3	0.180929	0.670813	0.373949	1.20335	125	116	3.33191	NK_high	NK cell_MCPCOUNTER
COADREAD	AKR1C1	0.17395	1.52936	0.837733	2.792	56	185	0.477423	NK_high	NK cell_MCPCOUNTER
COADREAD	AKR1C2	0.0074547	0.41863	0.218435	0.802302	205	36	0.133102	NK_high	NK cell_MCPCOUNTER
COADREAD	PFKP	0.219017	1.49442	0.792057	2.81962	57	184	5.51483	NK_high	NK cell_MCPCOUNTER
COADREAD	IDI1	1.78383e-05	0.294843	0.163311	0.53231	182	59	4.04024	NK_high	NK cell_MCPCOUNTER
COADREAD	PNPLA7	0.0493127	1.83451	0.988541	3.40446	63	178	1.01071	NK_high	NK cell_MCPCOUNTER
COADREAD	ENTPD8	0.0104271	0.45509	0.247766	0.835897	202	39	1.36387	NK_high	NK cell_MCPCOUNTER
COADREAD	NDOR1	0.0332762	1.97277	1.05133	3.7018	41	200	3.21217	NK_high	NK cell_MCPCOUNTER
COADREAD	MAN1B1	0.000591454	2.71542	1.50273	4.90673	90	151	3.64677	NK_high	NK cell_MCPCOUNTER
COADREAD	UAP1L1	0.0996347	1.76875	0.89377	3.50033	42	199	2.86381	NK_high	NK cell_MCPCOUNTER
COADREAD	ENTPD2	0.211168	0.509431	0.18022	1.44002	41	200	4.27989	NK_high	NK cell_MCPCOUNTER
COADREAD	FUT7	0.00648334	0.372642	0.178416	0.778306	84	157	0.396465	NK_high	NK cell_MCPCOUNTER
COADREAD	PTGDS	0.0136543	0.490234	0.270791	0.887509	122	119	2.84272	NK_high	NK cell_MCPCOUNTER
COADREAD	AGPAT2	0.00168518	2.69249	1.41551	5.12146	50	191	6.96446	NK_high	NK cell_MCPCOUNTER
COADREAD	INPP5E	0.0141437	2.24265	1.15548	4.35269	34	207	2.98808	NK_high	NK cell_MCPCOUNTER
COADREAD	SARDH	0.0722861	0.562712	0.299712	1.0565	191	50	0.272673	NK_high	NK cell_MCPCOUNTER
COADREAD	DBH	0.000185012	0.341612	0.189975	0.614283	179	62	0.0668885	NK_high	NK cell_MCPCOUNTER
COADREAD	ABO	0.147293	0.617651	0.324692	1.17494	83	158	3.89187	NK_high	NK cell_MCPCOUNTER
COADREAD	GBGT1	0.016672	4.79654	1.16106	19.8153	201	40	0.637304	NK_high	NK cell_MCPCOUNTER
COADREAD	CEL	0.150125	0.628302	0.339344	1.16331	197	44	0.157953	NK_high	NK cell_MCPCOUNTER
COADREAD	UCK1	0.034199	3.30121	1.02297	10.6533	197	44	3.12312	NK_high	NK cell_MCPCOUNTER
COADREAD	POMT1	0.131653	0.550564	0.2517	1.20429	61	180	2.74968	NK_high	NK cell_MCPCOUNTER
COADREAD	ASS1	0.216127	1.45239	0.815839	2.58561	86	155	7.54594	NK_high	NK cell_MCPCOUNTER
COADREAD	PTGES	0.0116528	2.11327	1.16832	3.8225	71	170	3.79782	NK_high	NK cell_MCPCOUNTER
COADREAD	CRAT	0.2295	1.40059	0.781427	2.51035	89	152	4.23033	NK_high	NK cell_MCPCOUNTER
COADREAD	DOLPP1	0.26336	1.47209	0.745618	2.90639	171	70	3.42094	NK_high	NK cell_MCPCOUNTER
COADREAD	DOLK	0.173489	0.654715	0.354445	1.20936	106	135	3.52623	NK_high	NK cell_MCPCOUNTER
COADREAD	PHYHD1	0.0991097	1.70244	0.905672	3.20015	41	200	1.15821	NK_high	NK cell_MCPCOUNTER
COADREAD	PTGES2	0.0827606	0.597558	0.332345	1.07441	160	81	4.94773	NK_high	NK cell_MCPCOUNTER
COADREAD	DPM2	0.00277981	2.57881	1.36152	4.88442	132	109	4.06842	NK_high	NK cell_MCPCOUNTER
COADREAD	PIP5KL1	0.0056013	2.47252	1.25091	4.88715	152	89	0.133331	NK_high	NK cell_MCPCOUNTER
COADREAD	ST6GALNAC4	0.010428	2.21812	1.18806	4.14127	51	190	4.10148	NK_high	NK cell_MCPCOUNTER
COADREAD	ST6GALNAC6	0.252973	0.68104	0.333032	1.39271	202	39	2.18007	NK_high	NK cell_MCPCOUNTER
COADREAD	AK1	0.00225007	3.86252	1.51952	9.81828	161	80	1.93469	NK_high	NK cell_MCPCOUNTER
COADREAD	FPGS	0.164504	1.60623	0.821417	3.14088	54	187	4.65308	NK_high	NK cell_MCPCOUNTER
COADREAD	PTGS1	0.0276345	1.97771	1.06508	3.67234	62	179	2.33611	NK_high	NK cell_MCPCOUNTER
COADREAD	NDUFA8	0.125461	0.592452	0.299498	1.17196	200	41	5.62955	NK_high	NK cell_MCPCOUNTER
COADREAD	ALAD	0.000528205	2.77376	1.52256	5.05314	88	153	3.51667	NK_high	NK cell_MCPCOUNTER
COADREAD	HSDL2	0.000977394	0.325717	0.1619	0.655291	98	143	4.39445	NK_high	NK cell_MCPCOUNTER
COADREAD	UGCG	0.039488	2.02366	1.02968	3.97716	147	94	3.28063	NK_high	NK cell_MCPCOUNTER
COADREAD	PTGR1	0.283119	0.614197	0.259013	1.45644	47	194	3.62649	NK_high	NK cell_MCPCOUNTER
COADREAD	ALDOB	0.00320137	0.42089	0.233525	0.758583	170	71	1.67541	NK_high	NK cell_MCPCOUNTER
COADREAD	BAAT	0.364605	0.764561	0.424814	1.37602	149	92	0.0404285	NK_high	NK cell_MCPCOUNTER
COADREAD	ALG2	0.0829702	0.614366	0.345104	1.09371	127	114	3.97998	NK_high	NK cell_MCPCOUNTER
COADREAD	GALNT12	0.00385563	2.32896	1.29547	4.18694	74	167	4.37148	NK_high	NK cell_MCPCOUNTER
COADREAD	NANS	0.051404	1.94523	0.984476	3.8436	40	201	4.88742	NK_high	NK cell_MCPCOUNTER
COADREAD	HSD17B3	0.0337935	1.86704	1.03773	3.3591	81	160	0.262412	NK_high	NK cell_MCPCOUNTER
COADREAD	FBP1	0.0115646	0.325879	0.126646	0.838539	44	197	5.47774	NK_high	NK cell_MCPCOUNTER
COADREAD	FBP2	0.394188	0.72558	0.360113	1.46195	69	172	0.330098	NK_high	NK cell_MCPCOUNTER
COADREAD	IPPK	0.0393179	0.520126	0.27697	0.976752	200	41	0.867373	NK_high	NK cell_MCPCOUNTER
COADREAD	SPTLC1	0.245847	1.48203	0.780609	2.81372	158	83	4.23711	NK_high	NK cell_MCPCOUNTER
COADREAD	AUH	0.0119847	0.322941	0.127334	0.819031	65	176	3.28951	NK_high	NK cell_MCPCOUNTER
COADREAD	ISCA1	0.00921807	0.464594	0.257131	0.839445	146	95	3.17582	NK_high	NK cell_MCPCOUNTER
COADREAD	GCNT1	0.0888252	0.610555	0.333162	1.11891	190	51	2.14942	NK_high	NK cell_MCPCOUNTER
COADREAD	RFK	0.101451	0.569559	0.287373	1.12884	200	41	3.27343	NK_high	NK cell_MCPCOUNTER
COADREAD	ALDH1A1	0.357882	0.757414	0.427774	1.34107	150	91	3.73422	NK_high	NK cell_MCPCOUNTER
COADREAD	GDA	0.0426345	3.16	0.97711	10.2195	196	45	1.49991	NK_high	NK cell_MCPCOUNTER
COADREAD	FXN	0.0015339	2.61216	1.41557	4.82023	113	128	2.65067	NK_high	NK cell_MCPCOUNTER
COADREAD	PIP5K1B	0.00807638	2.33783	1.22806	4.45049	50	191	3.91878	NK_high	NK cell_MCPCOUNTER
COADREAD	PGM5	0.00915643	3.25459	1.28326	8.25423	183	58	0.424312	NK_high	NK cell_MCPCOUNTER
COADREAD	ALDH1B1	0.00449881	0.439072	0.245136	0.78644	155	86	5.31743	NK_high	NK cell_MCPCOUNTER
COADREAD	GRHPR	0.0639278	0.540319	0.279431	1.04478	201	40	3.38512	NK_high	NK cell_MCPCOUNTER
COADREAD	GNE	0.0031434	0.38705	0.201521	0.743386	198	43	2.93691	NK_high	NK cell_MCPCOUNTER
COADREAD	NPR2	0.000866964	2.70595	1.4701	4.98071	57	184	1.81512	NK_high	NK cell_MCPCOUNTER
COADREAD	GBA2	0.0126557	0.446538	0.234161	0.851536	205	36	3.70977	NK_high	NK cell_MCPCOUNTER
COADREAD	CA9	0.0687766	0.555483	0.291948	1.0569	105	136	4.61016	NK_high	NK cell_MCPCOUNTER
COADREAD	PIGO	0.0784643	1.73789	0.934299	3.23266	62	179	3.33241	NK_high	NK cell_MCPCOUNTER
COADREAD	GALT	0.0188033	1.98291	1.11323	3.53201	110	131	2.52679	NK_high	NK cell_MCPCOUNTER
COADREAD	NUDT2	0.00688646	2.24925	1.23169	4.10746	100	141	4.1977	NK_high	NK cell_MCPCOUNTER
COADREAD	B4GALT1	0.0220818	1.96789	1.09432	3.53882	81	160	5.25078	NK_high	NK cell_MCPCOUNTER
COADREAD	NDUFB6	0.0462062	0.570661	0.318268	1.02321	162	79	4.6374	NK_high	NK cell_MCPCOUNTER
COADREAD	ACO1	0.175105	1.82634	0.753136	4.42886	205	36	3.05136	NK_high	NK cell_MCPCOUNTER
COADREAD	MTAP	0.0273781	1.99954	1.08064	3.6998	41	200	2.41396	NK_high	NK cell_MCPCOUNTER
COADREAD	ACER2	0.186815	0.655304	0.348503	1.23219	188	53	0.899478	NK_high	NK cell_MCPCOUNTER
COADREAD	GLDC	0.00129702	2.64302	1.39263	5.0161	40	201	0.412243	NK_high	NK cell_MCPCOUNTER
COADREAD	AK3	0.00597858	0.445241	0.248211	0.798673	184	57	4.09938	NK_high	NK cell_MCPCOUNTER
COADREAD	GPT	0.00396935	0.435482	0.245072	0.773831	163	78	1.4327	NK_high	NK cell_MCPCOUNTER
COADREAD	DGAT1	0.0319402	0.477973	0.240701	0.949139	91	150	5.18945	NK_high	NK cell_MCPCOUNTER
COADREAD	CYC1	0.00106751	0.373062	0.20226	0.6881	196	45	6.2616	NK_high	NK cell_MCPCOUNTER
COADREAD	TSTA3	0.078098	0.546183	0.276403	1.07928	201	40	4.94344	NK_high	NK cell_MCPCOUNTER
COADREAD	NAPRT	0.0695108	1.77851	0.945052	3.34701	61	180	5.53923	NK_high	NK cell_MCPCOUNTER
COADREAD	ST3GAL1	0.00489436	0.407577	0.213905	0.776601	201	40	1.21013	NK_high	NK cell_MCPCOUNTER
COADREAD	SQLE	0.00480351	0.412305	0.21818	0.779151	193	48	3.58473	NK_high	NK cell_MCPCOUNTER
COADREAD	NDUFB9	0.177164	0.498639	0.17812	1.39591	42	199	6.24316	NK_high	NK cell_MCPCOUNTER
COADREAD	HAS2	0.00169891	0.392612	0.215346	0.715795	189	52	0.827679	NK_high	NK cell_MCPCOUNTER
COADREAD	ENPP2	0.0198557	1.98197	1.10153	3.56612	77	164	2.26103	NK_high	NK cell_MCPCOUNTER
COADREAD	EXT1	0.0722053	0.512545	0.244862	1.07286	71	170	3.25644	NK_high	NK cell_MCPCOUNTER
COADREAD	RRM2B	0.00303174	0.29453	0.124501	0.696764	75	166	3.07493	NK_high	NK cell_MCPCOUNTER
COADREAD	COX6C	0.0077056	0.42315	0.220203	0.813139	192	49	4.87457	NK_high	NK cell_MCPCOUNTER
COADREAD	PTDSS1	0.0584171	0.524581	0.265675	1.0358	206	35	3.83994	NK_high	NK cell_MCPCOUNTER
COADREAD	UQCRB	0.211707	0.639637	0.31575	1.29576	199	42	3.52653	NK_high	NK cell_MCPCOUNTER
COADREAD	DECR1	0.0314795	0.499234	0.261822	0.951924	99	142	4.6413	NK_high	NK cell_MCPCOUNTER
COADREAD	CA2	0.00203217	0.418903	0.23339	0.751874	188	53	2.94868	NK_high	NK cell_MCPCOUNTER
COADREAD	CA3	0.0562921	2.62476	0.938245	7.34285	194	47	0.177928	NK_high	NK cell_MCPCOUNTER
COADREAD	CA1	0.0163086	0.497357	0.27848	0.888265	151	90	0.193239	NK_high	NK cell_MCPCOUNTER
COADREAD	CA13	0.0720376	1.88617	0.93245	3.81537	156	85	1.33464	NK_high	NK cell_MCPCOUNTER
COADREAD	IMPA1	0.000781736	0.372483	0.205039	0.67667	178	63	2.76586	NK_high	NK cell_MCPCOUNTER
COADREAD	RDH10	0.0295423	1.96066	1.06288	3.61677	53	188	3.85982	NK_high	NK cell_MCPCOUNTER
COADREAD	SULF1	0.162857	1.56288	0.829173	2.94582	57	184	5.02375	NK_high	NK cell_MCPCOUNTER
COADREAD	ADHFE1	0.116848	0.599243	0.314688	1.14111	188	53	0.0898811	NK_high	NK cell_MCPCOUNTER
COADREAD	PDE7A	0.177297	0.662169	0.353243	1.24126	79	162	2.17374	NK_high	NK cell_MCPCOUNTER
COADREAD	CYP7B1	0.129158	0.631503	0.346544	1.15078	163	78	0.331881	NK_high	NK cell_MCPCOUNTER
COADREAD	GGH	0.00101214	0.369837	0.200241	0.683075	126	115	4.85043	NK_high	NK cell_MCPCOUNTER
COADREAD	CA8	4.067e-06	0.243943	0.127986	0.464957	203	38	0.262139	NK_high	NK cell_MCPCOUNTER
COADREAD	IMPAD1	0.0130912	0.353624	0.149501	0.836451	68	173	4.14259	NK_high	NK cell_MCPCOUNTER
COADREAD	SDR16C5	0.09769	1.63775	0.911053	2.94409	86	155	3.02573	NK_high	NK cell_MCPCOUNTER
COADREAD	LYPLA1	0.000414107	0.258816	0.115294	0.581	95	146	4.72682	NK_high	NK cell_MCPCOUNTER
COADREAD	HGSNAT	0.0401773	0.534419	0.292336	0.97697	175	66	2.91534	NK_high	NK cell_MCPCOUNTER
COADREAD	IDO2	0.00357538	0.430778	0.240698	0.770962	173	68	0.0232771	NK_high	NK cell_MCPCOUNTER
COADREAD	IDO1	0.0190718	0.47179	0.247838	0.89811	202	39	1.21461	NK_high	NK cell_MCPCOUNTER
COADREAD	DDHD2	0.0900788	1.72169	0.922522	3.21318	145	96	1.81624	NK_high	NK cell_MCPCOUNTER
COADREAD	FUT10	0.046285	1.86089	1.00795	3.43559	52	189	1.81061	NK_high	NK cell_MCPCOUNTER
COADREAD	GSR	0.011749	0.28988	0.103532	0.811642	56	185	5.9141	NK_high	NK cell_MCPCOUNTER
COADREAD	MBOAT4	0.187393	0.643245	0.338841	1.22112	97	144	0.126827	NK_high	NK cell_MCPCOUNTER
COADREAD	EXTL3	0.0435751	2.05208	1.01004	4.16919	37	204	2.51222	NK_high	NK cell_MCPCOUNTER
COADREAD	EPHX2	0.0174301	0.479129	0.257543	0.891364	191	50	2.65374	NK_high	NK cell_MCPCOUNTER
COADREAD	DPYSL2	0.0899759	0.535339	0.247231	1.15919	54	187	4.27694	NK_high	NK cell_MCPCOUNTER
COADREAD	ENTPD4	0.0602954	0.571349	0.315863	1.03348	138	103	2.86083	NK_high	NK cell_MCPCOUNTER
COADREAD	NUDT18	0.00863203	0.44077	0.235388	0.825356	119	122	2.65376	NK_high	NK cell_MCPCOUNTER
COADREAD	LPL	0.00740567	0.419778	0.219217	0.803832	201	40	0.592341	NK_high	NK cell_MCPCOUNTER
COADREAD	CSGALNACT1	0.0761015	0.563455	0.296105	1.07219	193	48	0.861794	NK_high	NK cell_MCPCOUNTER
COADREAD	NAT2	0.00134229	0.0793774	0.0109081	0.577621	41	200	3.14263	NK_high	NK cell_MCPCOUNTER
COADREAD	NAT1	0.0178292	0.263439	0.0813671	0.852927	42	199	2.72296	NK_high	NK cell_MCPCOUNTER
COADREAD	ASAH1	0.0181207	0.500571	0.278336	0.900248	130	111	4.8935	NK_high	NK cell_MCPCOUNTER
COADREAD	FDFT1	0.000246905	0.289887	0.143334	0.586284	111	130	5.63114	NK_high	NK cell_MCPCOUNTER
COADREAD	MSRA	0.121871	0.615358	0.330405	1.14606	178	63	1.70388	NK_high	NK cell_MCPCOUNTER
COADREAD	AGPAT5	0.018425	0.519347	0.291933	0.923913	133	108	3.6469	NK_high	NK cell_MCPCOUNTER
COADREAD	GALNT11	0.0110447	2.05584	1.14212	3.70055	65	176	2.59286	NK_high	NK cell_MCPCOUNTER
COADREAD	CHPF2	0.0382309	1.85541	1.00358	3.43026	137	104	4.16468	NK_high	NK cell_MCPCOUNTER
COADREAD	NOS3	0.0248161	4.41858	1.06892	18.2651	205	36	1.16329	NK_high	NK cell_MCPCOUNTER
COADREAD	AOC1	0.0252658	0.47458	0.244154	0.922478	200	41	4.53964	NK_high	NK cell_MCPCOUNTER
COADREAD	TPK1	0.019152	0.47801	0.255566	0.89407	102	139	1.00097	NK_high	NK cell_MCPCOUNTER
COADREAD	GSTK1	0.0260252	2.56786	1.08649	6.06899	175	66	5.3306	NK_high	NK cell_MCPCOUNTER
COADREAD	MGAM	0.0430614	2.37503	1.00333	5.62207	187	54	0.0407853	NK_high	NK cell_MCPCOUNTER
COADREAD	AGK	0.134057	1.74692	0.801979	3.80526	199	42	2.08926	NK_high	NK cell_MCPCOUNTER
COADREAD	NDUFB2	0.080235	0.468564	0.197118	1.11381	50	191	4.54175	NK_high	NK cell_MCPCOUNTER
COADREAD	TBXAS1	0.00774876	0.180707	0.0437409	0.746557	48	193	3.09895	NK_high	NK cell_MCPCOUNTER
COADREAD	DGKI	0.10336	1.63039	0.907759	2.92826	117	124	0.0570355	NK_high	NK cell_MCPCOUNTER
COADREAD	BPGM	0.0162996	2.02886	1.12843	3.64781	96	145	2.6271	NK_high	NK cell_MCPCOUNTER
COADREAD	AKR1B10	0.000460855	0.362034	0.201359	0.650918	199	42	1.02406	NK_high	NK cell_MCPCOUNTER
COADREAD	AKR1B1	0.0488842	1.88627	0.988493	3.59944	43	198	3.62889	NK_high	NK cell_MCPCOUNTER
COADREAD	AHCYL2	0.17863	0.668225	0.370491	1.20523	139	102	3.4087	NK_high	NK cell_MCPCOUNTER
COADREAD	IMPDH1	0.173641	0.629557	0.326399	1.21429	203	38	4.16924	NK_high	NK cell_MCPCOUNTER
COADREAD	HYAL4	0.202575	1.47134	0.82079	2.63751	115	126	0.0223603	NK_high	NK cell_MCPCOUNTER
COADREAD	NDUFA5	0.0615997	0.556442	0.297864	1.03949	183	58	2.35864	NK_high	NK cell_MCPCOUNTER
COADREAD	AASS	0.0372034	0.527815	0.288167	0.966764	176	65	0.349146	NK_high	NK cell_MCPCOUNTER
COADREAD	PNPLA8	0.0774738	0.435675	0.17166	1.10575	44	197	3.12892	NK_high	NK cell_MCPCOUNTER
COADREAD	DLD	0.0084113	0.37094	0.173041	0.795168	76	165	4.65208	NK_high	NK cell_MCPCOUNTER
COADREAD	PIK3CG	0.00455295	0.403351	0.211763	0.768277	202	39	0.302208	NK_high	NK cell_MCPCOUNTER
COADREAD	MOGAT3	0.0112497	0.440663	0.230466	0.842572	203	38	1.38721	NK_high	NK cell_MCPCOUNTER
COADREAD	ACHE	0.0331552	1.99595	1.04549	3.81049	47	194	2.57724	NK_high	NK cell_MCPCOUNTER
COADREAD	GAL3ST4	0.0393197	2.87151	1.02087	8.07694	197	44	1.59311	NK_high	NK cell_MCPCOUNTER
COADREAD	CYP3A4	0.0706451	1.88158	0.942066	3.75806	39	202	0.34833	NK_high	NK cell_MCPCOUNTER
COADREAD	CYP3A7	0.0241887	0.48103	0.251131	0.921389	94	147	0.171254	NK_high	NK cell_MCPCOUNTER
COADREAD	CYP3A5	7.73105e-06	0.281922	0.155899	0.509815	194	47	1.84641	NK_high	NK cell_MCPCOUNTER
COADREAD	ASNS	0.0102386	2.11329	1.18341	3.77381	74	167	4.03402	NK_high	NK cell_MCPCOUNTER
COADREAD	PON2	0.01159	0.468757	0.257145	0.854511	174	67	4.14162	NK_high	NK cell_MCPCOUNTER
COADREAD	PON3	0.000977774	2.78265	1.47888	5.23582	115	126	0.650644	NK_high	NK cell_MCPCOUNTER
COADREAD	PON1	0.0701642	0.590386	0.330573	1.0544	139	102	0.0273834	NK_high	NK cell_MCPCOUNTER
COADREAD	CYP51A1	0.146441	0.476324	0.170491	1.33077	39	202	2.32847	NK_high	NK cell_MCPCOUNTER
COADREAD	CROT	0.0978495	0.598585	0.325595	1.10046	167	74	1.58289	NK_high	NK cell_MCPCOUNTER
COADREAD	MDH2	0.107518	1.61847	0.898097	2.91667	113	128	6.78334	NK_high	NK cell_MCPCOUNTER
COADREAD	POR	0.00642293	2.36934	1.21308	4.6277	37	204	4.88068	NK_high	NK cell_MCPCOUNTER
COADREAD	ABHD11	0.130234	0.624539	0.339067	1.15036	169	72	5.0559	NK_high	NK cell_MCPCOUNTER
COADREAD	ASL	0.00331892	0.403099	0.216172	0.751665	201	40	3.89062	NK_high	NK cell_MCPCOUNTER
COADREAD	GUSB	0.205593	1.44634	0.790138	2.6475	136	105	4.60256	NK_high	NK cell_MCPCOUNTER
COADREAD	VKORC1L1	0.0853966	0.594335	0.326	1.08354	168	73	3.55388	NK_high	NK cell_MCPCOUNTER
COADREAD	PSPH	0.0505462	0.432854	0.182725	1.02538	52	189	3.56387	NK_high	NK cell_MCPCOUNTER
COADREAD	DDC	0.00530328	0.438403	0.242077	0.793952	179	62	3.47099	NK_high	NK cell_MCPCOUNTER
COADREAD	UPP1	0.0241739	1.95546	1.08913	3.51088	93	148	2.86339	NK_high	NK cell_MCPCOUNTER
COADREAD	ADCY1	0.0284883	1.9207	1.03345	3.5697	53	188	0.405997	NK_high	NK cell_MCPCOUNTER
COADREAD	OGDH	0.0830259	0.542148	0.269744	1.08964	79	162	5.34208	NK_high	NK cell_MCPCOUNTER
COADREAD	GCK	1.81449e-05	0.296063	0.165195	0.530604	192	49	0.0230586	NK_high	NK cell_MCPCOUNTER
COADREAD	BLVRA	0.00613565	2.25894	1.24207	4.10833	55	186	4.0824	NK_high	NK cell_MCPCOUNTER
COADREAD	AOAH	0.0725663	0.536193	0.26981	1.06558	199	42	1.61692	NK_high	NK cell_MCPCOUNTER
COADREAD	NT5C3A	0.143542	0.635631	0.343336	1.17677	172	69	3.63094	NK_high	NK cell_MCPCOUNTER
COADREAD	PDE1C	0.0267578	0.494079	0.263801	0.925372	114	127	0.141734	NK_high	NK cell_MCPCOUNTER
COADREAD	INMT	0.112413	0.619503	0.332625	1.1538	183	58	0.838261	NK_high	NK cell_MCPCOUNTER
COADREAD	HIBADH	0.00183633	0.390188	0.211697	0.719173	183	58	4.47832	NK_high	NK cell_MCPCOUNTER
COADREAD	CYCS	0.00867899	0.353357	0.157993	0.790297	75	166	5.92806	NK_high	NK cell_MCPCOUNTER
COADREAD	DGKB	0.171778	1.50685	0.847463	2.67929	114	127	0.021103	NK_high	NK cell_MCPCOUNTER
COADREAD	NDUFA4	0.0173787	0.49655	0.277095	0.88981	127	114	5.41899	NK_high	NK cell_MCPCOUNTER
COADREAD	C1GALT1	0.14559	1.63059	0.83933	3.16778	146	95	2.66401	NK_high	NK cell_MCPCOUNTER
COADREAD	DAGLB	0.126015	1.64784	0.863156	3.14587	145	96	2.35349	NK_high	NK cell_MCPCOUNTER
COADREAD	CHST12	0.0121139	5.10192	1.23465	21.0825	198	43	0.824247	NK_high	NK cell_MCPCOUNTER
COADREAD	NUDT1	0.0511698	1.82378	0.996762	3.33697	124	117	3.48251	NK_high	NK cell_MCPCOUNTER
COADREAD	CYP2W1	0.333341	1.34722	0.750576	2.41816	82	159	3.23439	NK_high	NK cell_MCPCOUNTER
COADREAD	COX19	0.00144265	2.52074	1.40313	4.52854	76	165	2.4842	NK_high	NK cell_MCPCOUNTER
COADREAD	PDE10A	0.118387	1.60702	0.879334	2.93689	98	143	0.33415	NK_high	NK cell_MCPCOUNTER
COADREAD	AGPAT4	0.0501661	0.540476	0.291217	1.00308	192	49	0.457012	NK_high	NK cell_MCPCOUNTER
COADREAD	ACAT2	1.12922e-06	0.24046	0.129472	0.44659	202	39	2.87251	NK_high	NK cell_MCPCOUNTER
COADREAD	SOD2	0.0444318	0.544444	0.297698	0.995708	174	67	4.06882	NK_high	NK cell_MCPCOUNTER
COADREAD	SYNJ2	0.122496	0.64654	0.358446	1.16618	163	78	2.40435	NK_high	NK cell_MCPCOUNTER
COADREAD	MTHFD1L	0.00401275	0.392882	0.202509	0.762219	204	37	3.07125	NK_high	NK cell_MCPCOUNTER
COADREAD	IYD	0.0174409	0.500976	0.282401	0.888724	173	68	1.12179	NK_high	NK cell_MCPCOUNTER
COADREAD	UST	0.00157985	2.50786	1.38994	4.5249	85	156	0.821638	NK_high	NK cell_MCPCOUNTER
COADREAD	FUCA2	0.00169307	2.76222	1.43357	5.32229	39	202	5.48977	NK_high	NK cell_MCPCOUNTER
COADREAD	PDE7B	0.0165671	0.46686	0.248602	0.876738	197	44	0.125596	NK_high	NK cell_MCPCOUNTER
COADREAD	ALDH8A1	0.0304813	0.297142	0.0919454	0.960279	43	198	0.279976	NK_high	NK cell_MCPCOUNTER
COADREAD	ENPP1	0.062778	1.69444	0.947258	3.03098	116	125	0.975182	NK_high	NK cell_MCPCOUNTER
COADREAD	ENPP3	0.0191755	0.476759	0.253374	0.897089	197	44	0.251851	NK_high	NK cell_MCPCOUNTER
COADREAD	ARG1	0.0423774	0.539552	0.297644	0.978068	186	55	0.0351178	NK_high	NK cell_MCPCOUNTER
COADREAD	ECHDC1	0.000174641	0.308618	0.161168	0.590967	122	119	3.65882	NK_high	NK cell_MCPCOUNTER
COADREAD	SMPDL3A	1.31739e-05	0.27416	0.14696	0.511454	199	42	2.46649	NK_high	NK cell_MCPCOUNTER
COADREAD	MAN1A1	0.0697134	0.58672	0.331222	1.0393	158	83	3.4973	NK_high	NK cell_MCPCOUNTER
COADREAD	DSE	0.0518295	1.80858	0.983554	3.32566	65	176	1.33768	NK_high	NK cell_MCPCOUNTER
COADREAD	NT5DC1	0.00711858	0.47094	0.264178	0.839526	133	108	2.80846	NK_high	NK cell_MCPCOUNTER
COADREAD	HS3ST5	0.077992	0.591757	0.33213	1.05434	140	101	0.0128032	NK_high	NK cell_MCPCOUNTER
COADREAD	AMD1	0.00903684	0.185307	0.0447454	0.767425	47	194	4.49068	NK_high	NK cell_MCPCOUNTER
COADREAD	DDO	0.00202984	2.88045	1.42302	5.83057	139	102	0.752061	NK_high	NK cell_MCPCOUNTER
COADREAD	FIG4	0.0223378	2.13783	1.09921	4.15779	41	200	2.92738	NK_high	NK cell_MCPCOUNTER
COADREAD	MICAL1	0.0185421	0.4815	0.260224	0.890936	181	60	2.90789	NK_high	NK cell_MCPCOUNTER
COADREAD	SMPD2	0.074623	0.582527	0.318549	1.06526	180	61	3.36922	NK_high	NK cell_MCPCOUNTER
COADREAD	PDSS2	0.00030087	0.328192	0.1734	0.621167	202	39	2.74007	NK_high	NK cell_MCPCOUNTER
COADREAD	COQ3	0.0163356	0.471366	0.251066	0.884971	187	54	2.75476	NK_high	NK cell_MCPCOUNTER
COADREAD	MANEA	0.00859238	0.184148	0.0445749	0.760752	45	196	2.67463	NK_high	NK cell_MCPCOUNTER
COADREAD	NT5E	0.0718167	1.71474	0.948585	3.0997	74	167	4.24217	NK_high	NK cell_MCPCOUNTER
COADREAD	CYB5R4	0.00732719	0.402224	0.202163	0.800268	202	39	1.63959	NK_high	NK cell_MCPCOUNTER
COADREAD	ME1	0.145169	0.639404	0.349607	1.16942	109	132	3.41154	NK_high	NK cell_MCPCOUNTER
COADREAD	PGM3	0.10496	0.519715	0.231948	1.1645	56	185	3.27933	NK_high	NK cell_MCPCOUNTER
COADREAD	BCKDHB	0.0219497	0.509152	0.283004	0.916014	163	78	2.88895	NK_high	NK cell_MCPCOUNTER
COADREAD	ELOVL4	0.00765289	2.30621	1.22257	4.35034	43	198	0.440683	NK_high	NK cell_MCPCOUNTER
COADREAD	COX7A2	0.0554321	0.585446	0.327062	1.04796	167	74	5.89517	NK_high	NK cell_MCPCOUNTER
COADREAD	B3GAT2	0.0349941	1.92794	1.03392	3.59504	45	196	0.189669	NK_high	NK cell_MCPCOUNTER
COADREAD	LGSN	0.000353935	3.10043	1.61991	5.93406	30	211	0.164419	NK_high	NK cell_MCPCOUNTER
COADREAD	HMGCLL1	0.079917	0.302564	0.0732221	1.25024	35	206	0.0637472	NK_high	NK cell_MCPCOUNTER
COADREAD	GCLC	0.0411672	0.525438	0.280635	0.983787	179	62	2.52235	NK_high	NK cell_MCPCOUNTER
COADREAD	ELOVL5	0.111181	0.608282	0.327159	1.13097	102	139	4.34176	NK_high	NK cell_MCPCOUNTER
COADREAD	GSTA4	0.00911408	0.44531	0.239116	0.829309	192	49	1.84876	NK_high	NK cell_MCPCOUNTER
COADREAD	GSTA1	0.00137996	0.363131	0.190248	0.69312	110	131	0.648861	NK_high	NK cell_MCPCOUNTER
COADREAD	GSTA2	0.0850837	0.577064	0.309444	1.07613	94	147	0.0549022	NK_high	NK cell_MCPCOUNTER
COADREAD	MUT	0.149624	0.671322	0.378927	1.18934	124	117	3.64619	NK_high	NK cell_MCPCOUNTER
COADREAD	PLA2G7	0.0599992	0.527129	0.267281	1.0396	202	39	1.5351	NK_high	NK cell_MCPCOUNTER
COADREAD	CYP39A1	0.00011316	0.263037	0.127255	0.543698	106	135	1.81933	NK_high	NK cell_MCPCOUNTER
COADREAD	ENPP5	0.0459669	1.85936	0.998306	3.46309	140	101	1.12373	NK_high	NK cell_MCPCOUNTER
COADREAD	ENPP4	0.0799347	0.537943	0.265621	1.08946	80	161	3.02115	NK_high	NK cell_MCPCOUNTER
COADREAD	GNMT	0.116323	1.60035	0.882092	2.90347	118	123	0.257118	NK_high	NK cell_MCPCOUNTER
COADREAD	MOCS1	0.132097	1.57097	0.83783	2.94564	52	189	1.77571	NK_high	NK cell_MCPCOUNTER
COADREAD	GLO1	0.0141615	0.447835	0.230719	0.869268	200	41	5.5025	NK_high	NK cell_MCPCOUNTER
COADREAD	PNPLA1	0.024511	0.492186	0.263799	0.918302	106	135	0.203848	NK_high	NK cell_MCPCOUNTER
COADREAD	NUDT3	0.0367206	1.88252	1.03897	3.41094	111	130	1.69569	NK_high	NK cell_MCPCOUNTER
COADREAD	IP6K3	2.64219e-08	0.221481	0.12391	0.395882	186	55	0.0561921	NK_high	NK cell_MCPCOUNTER
COADREAD	B3GALT4	0.00812447	2.42849	1.23013	4.79426	41	200	2.8914	NK_high	NK cell_MCPCOUNTER
COADREAD	HSD17B8	0.0336622	0.515	0.276413	0.959522	190	51	3.37955	NK_high	NK cell_MCPCOUNTER
COADREAD	AGPAT1	0.00129903	2.54155	1.40821	4.58699	90	151	4.151	NK_high	NK cell_MCPCOUNTER
COADREAD	CYP21A2	0.00483147	2.56172	1.29749	5.05775	140	101	0.0177933	NK_high	NK cell_MCPCOUNTER
COADREAD	NEU1	0.0542996	0.566462	0.316524	1.01376	170	71	4.06373	NK_high	NK cell_MCPCOUNTER
COADREAD	DDAH2	0.037776	0.545315	0.307692	0.96645	146	95	4.48549	NK_high	NK cell_MCPCOUNTER
COADREAD	ALDH5A1	0.0220822	0.474193	0.24605	0.913876	189	52	2.34838	NK_high	NK cell_MCPCOUNTER
COADREAD	GPLD1	0.0921901	1.66886	0.912218	3.0531	68	173	0.226337	NK_high	NK cell_MCPCOUNTER
COADREAD	MBOAT1	0.0224893	1.97264	1.09166	3.56456	82	159	3.65996	NK_high	NK cell_MCPCOUNTER
COADREAD	TPMT	0.032901	0.531415	0.294692	0.958295	165	76	4.26773	NK_high	NK cell_MCPCOUNTER
COADREAD	GMPR	0.0058278	2.43339	1.26996	4.66266	37	204	3.70978	NK_high	NK cell_MCPCOUNTER
COADREAD	GFOD1	0.0339501	0.508958	0.271308	0.954772	191	50	0.689264	NK_high	NK cell_MCPCOUNTER
COADREAD	ELOVL2	0.000766333	2.85902	1.50653	5.42574	37	204	0.228192	NK_high	NK cell_MCPCOUNTER
COADREAD	GCNT2	0.00899826	2.35431	1.21187	4.57376	35	206	0.449188	NK_high	NK cell_MCPCOUNTER
COADREAD	ECI2	0.100115	0.387533	0.119927	1.25227	39	202	3.50819	NK_high	NK cell_MCPCOUNTER
COADREAD	BPHL	0.00694912	0.421534	0.220756	0.804921	119	122	1.97831	NK_high	NK cell_MCPCOUNTER
COADREAD	NQO2	0.000841431	2.94841	1.51882	5.72361	40	201	2.30985	NK_high	NK cell_MCPCOUNTER
COADREAD	GMDS	0.000150608	0.339393	0.188944	0.609638	174	67	5.17681	NK_high	NK cell_MCPCOUNTER
COADREAD	MGAT1	0.000953554	2.59092	1.448	4.63594	89	152	4.90868	NK_high	NK cell_MCPCOUNTER
COADREAD	GFPT2	0.0123974	2.06557	1.1638	3.66606	73	168	1.55741	NK_high	NK cell_MCPCOUNTER
COADREAD	MGAT4B	0.154111	0.656323	0.371157	1.16059	157	84	5.51859	NK_high	NK cell_MCPCOUNTER
COADREAD	PHYKPL	0.206519	0.566179	0.238667	1.34312	49	192	2.71818	NK_high	NK cell_MCPCOUNTER
COADREAD	B4GALT7	0.128441	1.92443	0.813387	4.55309	189	52	2.58168	NK_high	NK cell_MCPCOUNTER
COADREAD	HK3	0.212675	1.48082	0.810977	2.70395	142	99	1.25266	NK_high	NK cell_MCPCOUNTER
COADREAD	PANK3	6.1231e-05	0.320382	0.1781	0.576335	171	70	2.79111	NK_high	NK cell_MCPCOUNTER
COADREAD	MAT2B	0.169763	1.51942	0.851117	2.71247	71	170	4.53371	NK_high	NK cell_MCPCOUNTER
COADREAD	GALNT10	0.142918	0.460667	0.163682	1.2965	38	203	3.53619	NK_high	NK cell_MCPCOUNTER
COADREAD	GPX3	0.122347	1.78756	0.861741	3.70804	165	76	2.68985	NK_high	NK cell_MCPCOUNTER
COADREAD	NDST1	0.140355	0.642288	0.355426	1.16067	120	121	2.94938	NK_high	NK cell_MCPCOUNTER
COADREAD	ARSI	0.000294769	2.90387	1.58829	5.30917	46	195	1.17452	NK_high	NK cell_MCPCOUNTER
COADREAD	PDE6A	0.0262679	0.519569	0.291171	0.927124	137	104	0.0819533	NK_high	NK cell_MCPCOUNTER
COADREAD	PCYOX1L	0.0385404	1.95843	1.02504	3.74175	147	94	1.4512	NK_high	NK cell_MCPCOUNTER
COADREAD	DPYSL3	0.0412975	1.76661	0.990895	3.14958	72	169	3.80804	NK_high	NK cell_MCPCOUNTER
COADREAD	GNPDA1	0.0102263	2.12973	1.18628	3.82352	68	173	4.42211	NK_high	NK cell_MCPCOUNTER
COADREAD	NDUFA2	0.128594	1.75333	0.843985	3.64244	170	71	4.9703	NK_high	NK cell_MCPCOUNTER
COADREAD	NME5	0.108957	1.60679	0.894773	2.8854	105	136	0.132596	NK_high	NK cell_MCPCOUNTER
COADREAD	PCBD2	0.027163	0.541822	0.306069	0.959167	153	88	1.22839	NK_high	NK cell_MCPCOUNTER
COADREAD	UQCRQ	0.223349	0.647909	0.32033	1.31048	73	168	7.01176	NK_high	NK cell_MCPCOUNTER
COADREAD	ACSL6	0.0120121	0.459437	0.246969	0.854694	198	43	0.0439723	NK_high	NK cell_MCPCOUNTER
COADREAD	CHSY3	0.028724	2.55796	1.07993	6.05892	181	60	0.35443	NK_high	NK cell_MCPCOUNTER
COADREAD	ALDH7A1	0.0192717	0.481946	0.257604	0.901663	193	48	2.83989	NK_high	NK cell_MCPCOUNTER
COADREAD	HSD17B4	0.000348085	0.343509	0.185881	0.634804	138	103	4.19723	NK_high	NK cell_MCPCOUNTER
COADREAD	CDO1	0.105476	1.60622	0.909389	2.83701	87	154	0.252257	NK_high	NK cell_MCPCOUNTER
COADREAD	MAN2A1	0.0841834	0.601991	0.336183	1.07796	134	107	2.83202	NK_high	NK cell_MCPCOUNTER
COADREAD	NUDT12	0.0235821	0.515748	0.287295	0.925863	170	71	1.76702	NK_high	NK cell_MCPCOUNTER
COADREAD	PAM	0.0220267	2.02702	1.09649	3.74722	56	185	4.25896	NK_high	NK cell_MCPCOUNTER
COADREAD	ST8SIA4	0.0152755	0.476199	0.258813	0.876176	188	53	0.638128	NK_high	NK cell_MCPCOUNTER
COADREAD	LNPEP	0.178604	0.646132	0.339726	1.22889	191	50	1.78387	NK_high	NK cell_MCPCOUNTER
COADREAD	GLRX	0.0282708	0.449173	0.215222	0.937435	81	160	3.19901	NK_high	NK cell_MCPCOUNTER
COADREAD	ARSK	0.0503543	0.558055	0.30792	1.01139	117	124	1.14358	NK_high	NK cell_MCPCOUNTER
COADREAD	COX7C	0.118994	1.65529	0.886903	3.08938	142	99	6.7474	NK_high	NK cell_MCPCOUNTER
COADREAD	CKMT2	0.0176787	0.471987	0.252177	0.883394	191	50	0.214137	NK_high	NK cell_MCPCOUNTER
COADREAD	DHFR	0.151252	0.551253	0.228683	1.32883	42	199	3.26685	NK_high	NK cell_MCPCOUNTER
COADREAD	BHMT	0.00407459	2.71188	1.33709	5.50021	27	214	0.206098	NK_high	NK cell_MCPCOUNTER
COADREAD	BHMT2	0.368562	1.32699	0.726767	2.42292	146	95	0.141923	NK_high	NK cell_MCPCOUNTER
COADREAD	DMGDH	0.0576686	2.27058	0.9602	5.36922	186	55	0.0478151	NK_high	NK cell_MCPCOUNTER
COADREAD	ARSB	0.0612499	0.470323	0.209962	1.05354	65	176	1.98407	NK_high	NK cell_MCPCOUNTER
COADREAD	PDE8B	0.000585413	2.83136	1.52664	5.25114	109	132	0.554372	NK_high	NK cell_MCPCOUNTER
COADREAD	HMGCR	0.14094	0.506204	0.199441	1.2848	44	197	4.78907	NK_high	NK cell_MCPCOUNTER
COADREAD	GCNT4	0.0050682	2.45213	1.28326	4.68566	40	201	0.672122	NK_high	NK cell_MCPCOUNTER
COADREAD	HEXB	0.270599	0.702024	0.371807	1.32552	170	71	4.94154	NK_high	NK cell_MCPCOUNTER
COADREAD	MCCC2	0.0192064	0.49694	0.274469	0.899734	127	114	4.50275	NK_high	NK cell_MCPCOUNTER
COADREAD	PIK3R1	0.00460495	0.419089	0.22534	0.779426	186	55	2.16205	NK_high	NK cell_MCPCOUNTER
COADREAD	NDUFAF2	0.00807212	0.446201	0.241287	0.825137	183	58	3.73861	NK_high	NK cell_MCPCOUNTER
COADREAD	ELOVL7	0.0268351	0.459331	0.220964	0.954837	69	172	3.10484	NK_high	NK cell_MCPCOUNTER
COADREAD	PDE4D	0.00244207	0.417549	0.233131	0.74785	166	75	0.925124	NK_high	NK cell_MCPCOUNTER
COADREAD	GPX8	0.0198766	2.00648	1.10039	3.65867	109	132	2.24051	NK_high	NK cell_MCPCOUNTER
COADREAD	NDUFS4	0.0293986	0.547381	0.308832	0.970191	162	79	4.69795	NK_high	NK cell_MCPCOUNTER
COADREAD	MOCS2	0.0443136	0.531605	0.284016	0.995028	183	58	2.24079	NK_high	NK cell_MCPCOUNTER
COADREAD	NNT	0.032337	0.402883	0.169982	0.954893	66	175	3.46131	NK_high	NK cell_MCPCOUNTER
COADREAD	HMGCS1	0.0135075	0.200821	0.0485887	0.830008	42	199	5.26017	NK_high	NK cell_MCPCOUNTER
COADREAD	OXCT1	0.128496	0.58466	0.289134	1.18224	72	169	3.67109	NK_high	NK cell_MCPCOUNTER
COADREAD	PLCXD3	0.464522	0.82314	0.4652	1.45649	116	125	0.0186011	NK_high	NK cell_MCPCOUNTER
COADREAD	UGT3A2	0.172639	1.58145	0.812573	3.07784	44	197	0.0886091	NK_high	NK cell_MCPCOUNTER
COADREAD	AMACR	0.00335555	0.425383	0.236226	0.766008	162	79	1.43583	NK_high	NK cell_MCPCOUNTER
COADREAD	NPR3	0.000459176	2.94996	1.56393	5.56435	35	206	0.602968	NK_high	NK cell_MCPCOUNTER
COADREAD	CMBL	0.114265	1.74425	0.872861	3.48557	41	200	5.38093	NK_high	NK cell_MCPCOUNTER
COADREAD	MTRR	0.0485093	0.405533	0.159726	1.02962	59	182	2.77396	NK_high	NK cell_MCPCOUNTER
COADREAD	ADCY2	0.019716	2.05189	1.10327	3.81616	50	191	0.147042	NK_high	NK cell_MCPCOUNTER
COADREAD	SRD5A1	0.105919	0.608014	0.331245	1.11604	169	72	1.96186	NK_high	NK cell_MCPCOUNTER
COADREAD	NDUFS6	0.0979419	2.32528	0.831713	6.50098	200	41	5.19159	NK_high	NK cell_MCPCOUNTER
COADREAD	LPCAT1	0.0163207	2.18951	1.14353	4.19223	36	205	4.43364	NK_high	NK cell_MCPCOUNTER
COADREAD	SDHA	0.0801701	0.595424	0.330587	1.07243	134	107	4.41888	NK_high	NK cell_MCPCOUNTER
COADREAD	CYP4V2	9.16964e-05	0.322975	0.178245	0.58522	140	101	1.63497	NK_high	NK cell_MCPCOUNTER
COADREAD	ACSL1	0.235678	0.700156	0.384591	1.27465	114	127	3.23972	NK_high	NK cell_MCPCOUNTER
COADREAD	ENPP6	0.300339	0.680903	0.337527	1.3736	71	170	0.0972396	NK_high	NK cell_MCPCOUNTER
COADREAD	DCTD	0.112629	1.60576	0.892248	2.88985	95	146	4.84459	NK_high	NK cell_MCPCOUNTER
COADREAD	AGA	0.0473524	0.324194	0.100391	1.04693	40	201	3.30926	NK_high	NK cell_MCPCOUNTER
COADREAD	HPGD	0.00800614	2.31687	1.22413	4.38509	44	197	3.5759	NK_high	NK cell_MCPCOUNTER
COADREAD	GALNT7	0.00222249	0.404161	0.221692	0.736814	141	100	3.67515	NK_high	NK cell_MCPCOUNTER
COADREAD	GALNTL6	0.00440518	0.439355	0.246686	0.782503	167	74	0.0226638	NK_high	NK cell_MCPCOUNTER
COADREAD	AADAT	0.0476703	0.562413	0.317911	0.994959	148	93	1.82784	NK_high	NK cell_MCPCOUNTER
COADREAD	CBR4	0.00152591	0.387608	0.210495	0.713746	187	54	2.05039	NK_high	NK cell_MCPCOUNTER
COADREAD	MSMO1	0.00214291	0.405681	0.224007	0.734695	178	63	4.38125	NK_high	NK cell_MCPCOUNTER
COADREAD	ETFDH	0.00236079	0.394524	0.212564	0.732245	125	116	2.3763	NK_high	NK cell_MCPCOUNTER
COADREAD	TDO2	0.00758899	0.347981	0.155751	0.777464	72	169	1.15795	NK_high	NK cell_MCPCOUNTER
COADREAD	GUCY1B3	0.0690794	1.77473	0.946389	3.3281	133	108	1.7174	NK_high	NK cell_MCPCOUNTER
COADREAD	GUCY1A3	0.354021	1.43055	0.687934	2.97482	186	55	0.956343	NK_high	NK cell_MCPCOUNTER
COADREAD	LRAT	0.193211	1.64683	0.765496	3.54285	27	214	0.0530218	NK_high	NK cell_MCPCOUNTER
COADREAD	INPP4B	0.302285	1.32486	0.747814	2.34717	86	155	1.39819	NK_high	NK cell_MCPCOUNTER
COADREAD	MGST2	0.000196013	0.2577	0.119494	0.555754	96	145	4.57883	NK_high	NK cell_MCPCOUNTER
COADREAD	NDUFC1	0.0368589	0.307576	0.0952629	0.993071	40	201	4.86677	NK_high	NK cell_MCPCOUNTER
COADREAD	NUDT6	0.00777867	0.40453	0.203669	0.803485	206	35	0.346255	NK_high	NK cell_MCPCOUNTER
COADREAD	PDE5A	0.0368812	0.307334	0.0951384	0.992808	41	200	2.2625	NK_high	NK cell_MCPCOUNTER
COADREAD	NDST3	0.00112777	0.39218	0.219715	0.700021	190	51	0.0149821	NK_high	NK cell_MCPCOUNTER
COADREAD	UGT8	0.025745	0.513806	0.282468	0.934606	123	118	4.03537	NK_high	NK cell_MCPCOUNTER
COADREAD	ARSJ	0.00572805	2.23077	1.24572	3.99474	77	164	2.0499	NK_high	NK cell_MCPCOUNTER
COADREAD	ELOVL6	0.155057	1.62923	0.843387	3.1473	162	79	2.32978	NK_high	NK cell_MCPCOUNTER
COADREAD	PLA2G12A	0.0064089	0.444499	0.244058	0.809557	172	69	2.85113	NK_high	NK cell_MCPCOUNTER
COADREAD	HADH	0.000674269	0.370569	0.20471	0.670809	173	68	4.88473	NK_high	NK cell_MCPCOUNTER
COADREAD	CYP2U1	0.0545809	1.90877	0.977607	3.72686	44	197	1.57486	NK_high	NK cell_MCPCOUNTER
COADREAD	SGMS2	0.00949817	0.401759	0.19651	0.821385	200	41	1.80366	NK_high	NK cell_MCPCOUNTER
COADREAD	PAPSS1	0.0137762	2.0803	1.14833	3.76864	55	186	4.43327	NK_high	NK cell_MCPCOUNTER
COADREAD	GSTCD	0.00286463	0.389007	0.204778	0.73898	196	45	1.49167	NK_high	NK cell_MCPCOUNTER
COADREAD	PPA2	5.65455e-06	0.280003	0.155708	0.503514	178	63	3.89123	NK_high	NK cell_MCPCOUNTER
COADREAD	BDH2	0.0672696	0.574526	0.315271	1.04697	168	73	1.88641	NK_high	NK cell_MCPCOUNTER
COADREAD	MANBA	0.128507	1.68648	0.855636	3.3241	155	86	2.288	NK_high	NK cell_MCPCOUNTER
COADREAD	MTTP	0.0637029	2.55538	0.91464	7.13937	195	46	0.0260351	NK_high	NK cell_MCPCOUNTER
COADREAD	ADH1C	0.421364	0.786948	0.439094	1.41038	131	110	3.0811	NK_high	NK cell_MCPCOUNTER
COADREAD	ADH1B	0.0394509	0.514816	0.270597	0.979445	198	43	0.0655249	NK_high	NK cell_MCPCOUNTER
COADREAD	ADH6	0.00212234	0.407088	0.225854	0.73375	176	65	0.742388	NK_high	NK cell_MCPCOUNTER
COADREAD	ADH4	0.0155024	0.478079	0.260793	0.876404	180	61	0.037722	NK_high	NK cell_MCPCOUNTER
COADREAD	ADH5	0.0196356	0.497417	0.273878	0.903409	169	72	4.61381	NK_high	NK cell_MCPCOUNTER
COADREAD	NUDT9	0.0289363	0.524825	0.291537	0.944791	151	90	3.13597	NK_high	NK cell_MCPCOUNTER
COADREAD	HSD17B11	0.144365	0.608584	0.299669	1.23594	58	183	5.8953	NK_high	NK cell_MCPCOUNTER
COADREAD	HSD17B13	0.0599761	0.474337	0.207222	1.08577	48	193	0.265155	NK_high	NK cell_MCPCOUNTER
COADREAD	CDS1	0.00252239	0.391734	0.208223	0.736978	128	113	3.62334	NK_high	NK cell_MCPCOUNTER
COADREAD	HPSE	0.130378	1.6284	0.864523	3.06724	45	196	2.62378	NK_high	NK cell_MCPCOUNTER
COADREAD	COQ2	0.00126243	0.365432	0.192597	0.693367	201	40	2.65877	NK_high	NK cell_MCPCOUNTER
COADREAD	SCD5	0.0857876	1.73032	0.918909	3.25823	141	100	1.26426	NK_high	NK cell_MCPCOUNTER
COADREAD	ENOPH1	0.185037	0.685169	0.379528	1.23695	113	128	4.89551	NK_high	NK cell_MCPCOUNTER
COADREAD	MTHFD2L	0.131463	0.49503	0.195162	1.25565	43	198	1.24536	NK_high	NK cell_MCPCOUNTER
COADREAD	COX18	0.00138335	0.397416	0.221134	0.714224	167	74	2.01896	NK_high	NK cell_MCPCOUNTER
COADREAD	DCK	0.092187	0.616811	0.339953	1.11914	99	142	3.59197	NK_high	NK cell_MCPCOUNTER
COADREAD	SULT1E1	0.0867755	1.76673	0.913572	3.41663	153	88	0.0363173	NK_high	NK cell_MCPCOUNTER
COADREAD	SULT1B1	0.00592801	0.407205	0.211203	0.785101	98	143	2.97558	NK_high	NK cell_MCPCOUNTER
COADREAD	UGT2B7	0.00178426	0.401927	0.223492	0.722821	140	101	0.713658	NK_high	NK cell_MCPCOUNTER
COADREAD	UGT2A3	0.055056	0.506547	0.251833	1.01889	79	162	2.07762	NK_high	NK cell_MCPCOUNTER
COADREAD	UGT2B10	0.0582088	0.52106	0.265231	1.02365	75	166	0.113301	NK_high	NK cell_MCPCOUNTER
COADREAD	UGT2B15	0.0872432	0.600285	0.336974	1.06935	134	107	1.00521	NK_high	NK cell_MCPCOUNTER
COADREAD	PAICS	0.0668566	0.569341	0.308394	1.05109	182	59	4.52849	NK_high	NK cell_MCPCOUNTER
COADREAD	PPAT	0.0623269	0.527844	0.265699	1.04863	198	43	2.05639	NK_high	NK cell_MCPCOUNTER
COADREAD	AASDH	0.0590919	0.498729	0.230961	1.07694	60	181	2.00158	NK_high	NK cell_MCPCOUNTER
COADREAD	SRD5A3	0.0616925	0.550876	0.292253	1.03836	188	53	2.52968	NK_high	NK cell_MCPCOUNTER
COADREAD	GNPDA2	0.118195	2.22429	0.796051	6.21501	197	44	1.03196	NK_high	NK cell_MCPCOUNTER
COADREAD	UGDH	0.0190971	2.04029	1.11513	3.73298	67	174	4.75753	NK_high	NK cell_MCPCOUNTER
COADREAD	LIAS	0.0337035	0.486955	0.246478	0.962055	204	37	2.05336	NK_high	NK cell_MCPCOUNTER
COADREAD	KLB	0.0272518	0.507054	0.274556	0.936433	185	56	0.0945694	NK_high	NK cell_MCPCOUNTER
COADREAD	PGM2	3.80401e-05	0.309022	0.170744	0.559285	151	90	3.48489	NK_high	NK cell_MCPCOUNTER
COADREAD	SOD3	0.00371922	0.402323	0.214091	0.756053	108	133	5.0185	NK_high	NK cell_MCPCOUNTER
COADREAD	QDPR	0.0136243	0.443124	0.227506	0.863092	201	40	3.29541	NK_high	NK cell_MCPCOUNTER
COADREAD	BST1	0.0195191	2.91288	1.1494	7.38198	184	57	0.84737	NK_high	NK cell_MCPCOUNTER
COADREAD	HS3ST1	0.00170444	2.51709	1.39109	4.55452	51	190	1.87863	NK_high	NK cell_MCPCOUNTER
COADREAD	ACOX3	0.0193091	0.462166	0.237367	0.899858	204	37	2.27042	NK_high	NK cell_MCPCOUNTER
COADREAD	MAN2B2	0.0948812	0.453911	0.178439	1.15465	50	191	3.34506	NK_high	NK cell_MCPCOUNTER
COADREAD	NAT8L	0.250365	1.45481	0.781038	2.70981	57	184	0.237317	NK_high	NK cell_MCPCOUNTER
COADREAD	IDUA	0.0238959	2.00917	1.08834	3.7091	134	107	1.93076	NK_high	NK cell_MCPCOUNTER
COADREAD	DGKQ	0.00818755	0.420728	0.218627	0.809654	114	127	3.76141	NK_high	NK cell_MCPCOUNTER
COADREAD	PDE6B	0.000239626	3.01848	1.62245	5.61574	37	204	0.37006	NK_high	NK cell_MCPCOUNTER
COADREAD	PIGG	0.0140969	2.19827	1.15815	4.17253	59	182	2.59938	NK_high	NK cell_MCPCOUNTER
COADREAD	BDH1	0.0146208	0.399236	0.186039	0.856753	87	154	3.44259	NK_high	NK cell_MCPCOUNTER
COADREAD	PIGZ	0.00367227	0.428309	0.239467	0.766071	189	52	2.06169	NK_high	NK cell_MCPCOUNTER
COADREAD	PIGX	0.0380918	0.522192	0.279827	0.974477	113	128	2.78051	NK_high	NK cell_MCPCOUNTER
COADREAD	PCYT1A	0.0373517	1.86676	1.02481	3.40044	70	171	3.31985	NK_high	NK cell_MCPCOUNTER
COADREAD	ATP13A3	0.029953	0.48447	0.249158	0.942017	199	42	2.95051	NK_high	NK cell_MCPCOUNTER
COADREAD	ATP13A4	0.0126484	0.481878	0.269096	0.862912	164	77	0.0724569	NK_high	NK cell_MCPCOUNTER
COADREAD	ST6GAL1	0.0312742	0.238838	0.0578368	0.986281	37	204	4.7324	NK_high	NK cell_MCPCOUNTER
COADREAD	DGKG	0.10593	2.53578	0.784671	8.19476	200	41	0.0796083	NK_high	NK cell_MCPCOUNTER
COADREAD	LIPH	0.131201	1.63196	0.872637	3.05199	53	188	4.70357	NK_high	NK cell_MCPCOUNTER
COADREAD	EHHADH	0.0137044	0.473089	0.257276	0.869935	140	101	2.26803	NK_high	NK cell_MCPCOUNTER
COADREAD	ALG3	0.00103139	2.56918	1.43632	4.59555	68	173	4.80926	NK_high	NK cell_MCPCOUNTER
COADREAD	B3GNT5	0.00208586	0.394715	0.214034	0.727923	133	108	2.25366	NK_high	NK cell_MCPCOUNTER
COADREAD	MCCC1	1.74832e-05	0.281547	0.152043	0.521358	197	44	2.59436	NK_high	NK cell_MCPCOUNTER
COADREAD	NDUFB5	0.00670346	0.457701	0.252272	0.830414	130	111	3.72151	NK_high	NK cell_MCPCOUNTER
COADREAD	PIK3CA	0.0363215	1.84096	1.03779	3.26572	97	144	1.66047	NK_high	NK cell_MCPCOUNTER
COADREAD	NAALADL2	0.0659098	0.491201	0.229221	1.0526	67	174	1.16683	NK_high	NK cell_MCPCOUNTER
COADREAD	PLD1	0.000410574	0.365606	0.20468	0.653057	162	79	1.50802	NK_high	NK cell_MCPCOUNTER
COADREAD	BCHE	0.027258	1.89948	1.07231	3.36473	84	157	0.23215	NK_high	NK cell_MCPCOUNTER
COADREAD	SI	0.00573163	0.44353	0.24615	0.799182	179	62	0.283185	NK_high	NK cell_MCPCOUNTER
COADREAD	B3GALNT1	0.0472375	1.79321	1.00351	3.20434	65	176	1.48697	NK_high	NK cell_MCPCOUNTER
COADREAD	GMPS	0.102743	1.64521	0.915142	2.95769	69	172	3.64491	NK_high	NK cell_MCPCOUNTER
COADREAD	PLCH1	0.226741	0.679334	0.360407	1.28048	181	60	1.3171	NK_high	NK cell_MCPCOUNTER
COADREAD	MME	0.102383	0.565718	0.286576	1.11676	81	160	1.24192	NK_high	NK cell_MCPCOUNTER
COADREAD	AADAC	0.0163135	2.05533	1.1408	3.70302	61	180	0.45294	NK_high	NK cell_MCPCOUNTER
COADREAD	CP	0.0149163	0.476165	0.258192	0.878156	192	49	0.124181	NK_high	NK cell_MCPCOUNTER
COADREAD	GYG1	0.146683	0.584066	0.280587	1.21578	71	170	4.00926	NK_high	NK cell_MCPCOUNTER
COADREAD	CHST2	0.0824369	0.558654	0.288437	1.08202	202	39	0.89036	NK_high	NK cell_MCPCOUNTER
COADREAD	GK5	0.00928887	0.386165	0.179512	0.830716	75	166	2.23337	NK_high	NK cell_MCPCOUNTER
COADREAD	NMNAT3	0.0642494	0.532256	0.269014	1.05309	203	38	1.32222	NK_high	NK cell_MCPCOUNTER
COADREAD	PIK3CB	0.0286821	0.29689	0.0890531	0.989785	35	206	3.29051	NK_high	NK cell_MCPCOUNTER
COADREAD	PCCB	0.0022274	0.408517	0.225545	0.739922	190	51	2.8347	NK_high	NK cell_MCPCOUNTER
COADREAD	ACAD11	0.0178509	0.476342	0.255034	0.889693	120	121	0.0804218	NK_high	NK cell_MCPCOUNTER
COADREAD	NUDT16	0.0211229	0.449662	0.223734	0.903734	199	42	2.71803	NK_high	NK cell_MCPCOUNTER
COADREAD	PIK3R4	0.0480539	2.7084	0.969548	7.56582	192	49	2.49797	NK_high	NK cell_MCPCOUNTER
COADREAD	ACAD9	0.00241661	2.42378	1.34617	4.36403	83	158	3.68072	NK_high	NK cell_MCPCOUNTER
COADREAD	MGLL	0.240915	1.42492	0.761449	2.66648	156	85	3.79489	NK_high	NK cell_MCPCOUNTER
COADREAD	CHST13	0.192176	1.48434	0.826611	2.66541	125	116	0.699054	NK_high	NK cell_MCPCOUNTER
COADREAD	UROC1	0.130385	1.61794	0.867046	3.01915	58	183	0.0325815	NK_high	NK cell_MCPCOUNTER
COADREAD	ALDH1L1	0.0350803	0.461872	0.221129	0.964714	205	36	0.18132	NK_high	NK cell_MCPCOUNTER
COADREAD	UMPS	0.101956	0.635174	0.356726	1.13097	164	77	2.73898	NK_high	NK cell_MCPCOUNTER
COADREAD	ADCY5	0.0874597	1.92208	0.893276	4.13577	175	66	0.217122	NK_high	NK cell_MCPCOUNTER
COADREAD	HGD	0.000642989	2.83373	1.51702	5.29329	43	198	2.65789	NK_high	NK cell_MCPCOUNTER
COADREAD	NDUFB4	0.0103888	0.242964	0.0751026	0.786013	55	186	5.88045	NK_high	NK cell_MCPCOUNTER
COADREAD	COX17	0.00288067	2.60863	1.35942	5.00578	39	202	3.86404	NK_high	NK cell_MCPCOUNTER
COADREAD	PLA1A	0.0227523	2.62744	1.11414	6.1962	179	62	0.878585	NK_high	NK cell_MCPCOUNTER
COADREAD	B4GALT4	0.0459513	1.84831	1.00148	3.41119	53	188	3.11511	NK_high	NK cell_MCPCOUNTER
COADREAD	ABHD10	0.0076869	0.477439	0.268101	0.850231	170	71	3.31809	NK_high	NK cell_MCPCOUNTER
COADREAD	PLCXD2	0.203888	0.586592	0.261765	1.3145	53	188	0.514887	NK_high	NK cell_MCPCOUNTER
COADREAD	NIT2	6.13747e-05	0.289581	0.152443	0.550088	203	38	2.28104	NK_high	NK cell_MCPCOUNTER
COADREAD	ST3GAL6	0.0321558	1.86937	1.05121	3.32433	72	169	0.584488	NK_high	NK cell_MCPCOUNTER
COADREAD	CPOX	0.014495	0.447436	0.230305	0.869278	202	39	2.9752	NK_high	NK cell_MCPCOUNTER
COADREAD	GBE1	0.134194	1.56833	0.86683	2.83755	85	156	2.8484	NK_high	NK cell_MCPCOUNTER
COADREAD	SUCLG2	6.63386e-05	0.312316	0.171037	0.570294	160	81	5.07577	NK_high	NK cell_MCPCOUNTER
COADREAD	FHIT	0.0466517	0.54949	0.303826	0.99379	119	122	1.20804	NK_high	NK cell_MCPCOUNTER
COADREAD	ACOX2	0.00422171	0.433471	0.241022	0.779584	161	80	1.57573	NK_high	NK cell_MCPCOUNTER
COADREAD	PDHB	0.0020363	0.405536	0.224417	0.732829	160	81	3.75016	NK_high	NK cell_MCPCOUNTER
COADREAD	ABHD6	0.0129044	0.463645	0.249388	0.861977	120	121	2.38893	NK_high	NK cell_MCPCOUNTER
COADREAD	PDE12	0.00388313	0.437018	0.244593	0.780828	163	78	2.48062	NK_high	NK cell_MCPCOUNTER
COADREAD	CHDH	0.0140936	0.296656	0.105953	0.830602	62	179	3.63252	NK_high	NK cell_MCPCOUNTER
COADREAD	TKT	0.02618	0.480119	0.247654	0.930792	204	37	5.13442	NK_high	NK cell_MCPCOUNTER
COADREAD	GLT8D1	0.00739326	2.16986	1.21395	3.87849	77	164	3.70212	NK_high	NK cell_MCPCOUNTER
COADREAD	NT5DC2	0.204001	1.54859	0.781813	3.06741	54	187	4.52133	NK_high	NK cell_MCPCOUNTER
COADREAD	GLYCTK	0.000310743	0.340703	0.184932	0.627684	203	38	2.38979	NK_high	NK cell_MCPCOUNTER
COADREAD	ALAS1	0.129718	0.609901	0.318556	1.1677	83	158	5.28706	NK_high	NK cell_MCPCOUNTER
COADREAD	ACY1	0.0479541	0.554531	0.307628	0.999598	146	95	1.78372	NK_high	NK cell_MCPCOUNTER
COADREAD	ABHD14A	0.0692124	1.70221	0.963485	3.00734	94	147	2.57723	NK_high	NK cell_MCPCOUNTER
COADREAD	ABHD14B	0.0369992	2.08979	1.03013	4.23949	146	95	4.92435	NK_high	NK cell_MCPCOUNTER
COADREAD	HYAL2	0.024223	4.43528	1.07316	18.3306	201	40	3.44398	NK_high	NK cell_MCPCOUNTER
COADREAD	HYAL1	0.000209633	0.353486	0.196574	0.635653	182	59	0.935785	NK_high	NK cell_MCPCOUNTER
COADREAD	NAT6	0.0136953	2.04771	1.14197	3.67183	78	163	2.55996	NK_high	NK cell_MCPCOUNTER
COADREAD	HYAL3	0.0238492	2.05985	1.08971	3.89369	51	190	2.22443	NK_high	NK cell_MCPCOUNTER
COADREAD	IP6K1	0.000274447	2.8757	1.5944	5.18667	77	164	3.78888	NK_high	NK cell_MCPCOUNTER
COADREAD	GMPPB	0.0924743	0.628517	0.355917	1.1099	145	96	2.75142	NK_high	NK cell_MCPCOUNTER
COADREAD	APEH	0.105325	0.619324	0.343661	1.11611	130	111	5.26701	NK_high	NK cell_MCPCOUNTER
COADREAD	AMT	0.0867455	0.570172	0.298509	1.08907	200	41	0.783041	NK_high	NK cell_MCPCOUNTER
COADREAD	GPX1	0.0585049	1.86137	0.971183	3.56749	51	190	7.74792	NK_high	NK cell_MCPCOUNTER
COADREAD	IMPDH2	0.0212429	2.03339	1.10111	3.755	61	180	6.94782	NK_high	NK cell_MCPCOUNTER
COADREAD	IP6K2	0.0115437	0.384282	0.179354	0.823356	80	161	4.05783	NK_high	NK cell_MCPCOUNTER
COADREAD	UQCRC1	0.0372317	0.531277	0.29025	0.972454	179	62	6.38713	NK_high	NK cell_MCPCOUNTER
COADREAD	PFKFB4	0.0334928	0.556773	0.315553	0.982391	152	89	1.64646	NK_high	NK cell_MCPCOUNTER
COADREAD	NME6	0.284877	1.42331	0.762869	2.65553	62	179	2.38202	NK_high	NK cell_MCPCOUNTER
COADREAD	ABHD5	0.0521158	0.51803	0.262135	1.02373	198	43	2.12578	NK_high	NK cell_MCPCOUNTER
COADREAD	CYP8B1	0.263148	1.39512	0.775663	2.5093	89	152	0.0228631	NK_high	NK cell_MCPCOUNTER
COADREAD	ENTPD3	0.00976377	0.450861	0.24305	0.836352	194	47	0.107264	NK_high	NK cell_MCPCOUNTER
COADREAD	XYLB	0.0520253	0.515399	0.260594	1.01935	203	38	1.41787	NK_high	NK cell_MCPCOUNTER
COADREAD	ACAA1	0.00220901	0.392271	0.211792	0.726546	193	48	2.71216	NK_high	NK cell_MCPCOUNTER
COADREAD	PLCD1	0.155204	0.655154	0.370062	1.15988	154	87	2.13684	NK_high	NK cell_MCPCOUNTER
COADREAD	GLB1	0.0585213	0.521542	0.263425	1.03258	200	41	4.39304	NK_high	NK cell_MCPCOUNTER
COADREAD	GPD1L	0.00160197	0.398258	0.220574	0.719077	159	82	3.44392	NK_high	NK cell_MCPCOUNTER
COADREAD	GADL1	0.109949	0.441566	0.157949	1.23445	37	204	0.0201331	NK_high	NK cell_MCPCOUNTER
COADREAD	OXSM	0.000102924	0.321447	0.176169	0.58653	199	42	2.41951	NK_high	NK cell_MCPCOUNTER
COADREAD	PLCL2	0.0277771	1.93479	1.06415	3.51777	64	177	1.89488	NK_high	NK cell_MCPCOUNTER
COADREAD	GALNT15	0.0167795	2.3738	1.14215	4.93362	151	90	0.314125	NK_high	NK cell_MCPCOUNTER
COADREAD	BTD	0.0556982	1.75593	0.976226	3.15837	110	131	2.4609	NK_high	NK cell_MCPCOUNTER
COADREAD	HACL1	0.0151221	0.463986	0.247529	0.869728	184	57	2.63559	NK_high	NK cell_MCPCOUNTER
COADREAD	EDEM1	0.113613	0.526491	0.2349	1.18005	63	178	3.71707	NK_high	NK cell_MCPCOUNTER
COADREAD	NEU4	0.00919899	0.468817	0.263917	0.832796	157	84	0.773718	NK_high	NK cell_MCPCOUNTER
COADREAD	GAL3ST2	6.61485e-05	0.32509	0.182773	0.578221	171	70	1.81282	NK_high	NK cell_MCPCOUNTER
COADREAD	D2HGDH	0.0375111	0.408907	0.17184	0.973026	65	176	3.15829	NK_high	NK cell_MCPCOUNTER
COADREAD	DTYMK	0.0894563	1.64478	0.9303	2.90799	105	136	4.46073	NK_high	NK cell_MCPCOUNTER
COADREAD	AGXT	0.0215156	0.507612	0.284319	0.906272	185	56	0.0324969	NK_high	NK cell_MCPCOUNTER
COADREAD	NDUFA10	0.023098	2.09033	1.0939	3.99438	38	203	4.22545	NK_high	NK cell_MCPCOUNTER
COADREAD	SCLY	0.0557019	0.565025	0.312751	1.02079	161	80	0.449289	NK_high	NK cell_MCPCOUNTER
COADREAD	UGT1A1	0.0840589	0.552693	0.278718	1.09598	87	154	0.0954623	NK_high	NK cell_MCPCOUNTER
COADREAD	UGT1A6	0.0100185	0.461968	0.253585	0.841589	151	90	0.103923	NK_high	NK cell_MCPCOUNTER
COADREAD	UGT1A7	0.114085	1.55221	0.875341	2.75246	115	126	0.0123242	NK_high	NK cell_MCPCOUNTER
COADREAD	UGT1A10	0.0738595	0.570165	0.30552	1.06405	191	50	0.27782	NK_high	NK cell_MCPCOUNTER
COADREAD	UGT1A8	0.0776194	0.587038	0.326331	1.05603	116	125	0.223423	NK_high	NK cell_MCPCOUNTER
COADREAD	DGKD	0.0246186	0.498932	0.270376	0.920693	193	48	2.45019	NK_high	NK cell_MCPCOUNTER
COADREAD	INPP5D	0.119832	0.625453	0.349467	1.1194	124	117	2.99508	NK_high	NK cell_MCPCOUNTER
COADREAD	PDE6D	0.267778	0.593505	0.234054	1.50499	38	203	3.28188	NK_high	NK cell_MCPCOUNTER
COADREAD	B3GNT7	0.00016215	0.307291	0.161587	0.584377	204	37	1.28099	NK_high	NK cell_MCPCOUNTER
COADREAD	ACSL3	0.0713606	0.577157	0.307215	1.08429	92	149	4.11582	NK_high	NK cell_MCPCOUNTER
COADREAD	MOGAT1	0.00719684	2.34972	1.24187	4.44584	40	201	0.163792	NK_high	NK cell_MCPCOUNTER
COADREAD	SGPP2	0.0782064	0.596975	0.334199	1.06637	147	94	3.93034	NK_high	NK cell_MCPCOUNTER
COADREAD	CHPF	0.004241	6.11442	1.48126	25.2394	194	47	5.05655	NK_high	NK cell_MCPCOUNTER
COADREAD	GMPPA	0.0180103	2.07764	1.11942	3.85609	53	188	3.80188	NK_high	NK cell_MCPCOUNTER
COADREAD	GLB1L	0.045689	0.321106	0.0992595	1.03878	43	198	2.04944	NK_high	NK cell_MCPCOUNTER
COADREAD	CYP27A1	0.0279698	0.366513	0.144381	0.930396	63	178	4.34178	NK_high	NK cell_MCPCOUNTER
COADREAD	PLCD4	0.0157429	2.05526	1.13539	3.72042	111	130	0.593617	NK_high	NK cell_MCPCOUNTER
COADREAD	PECR	0.179964	0.623596	0.313762	1.23938	202	39	1.56298	NK_high	NK cell_MCPCOUNTER
COADREAD	ATIC	0.0525025	1.9075	0.983371	3.70007	46	195	5.52754	NK_high	NK cell_MCPCOUNTER
COADREAD	CPS1	0.152256	1.48767	0.83964	2.63586	84	157	0.472849	NK_high	NK cell_MCPCOUNTER
COADREAD	RPE	0.0576853	0.382163	0.136259	1.07185	52	189	4.08536	NK_high	NK cell_MCPCOUNTER
COADREAD	IDH1	1.56983e-05	0.271789	0.144339	0.511774	203	38	4.9178	NK_high	NK cell_MCPCOUNTER
COADREAD	MDH1B	0.0792134	0.562196	0.296038	1.06765	98	143	0.177856	NK_high	NK cell_MCPCOUNTER
COADREAD	NDUFS1	0.000850605	0.384065	0.214439	0.687871	175	66	3.34881	NK_high	NK cell_MCPCOUNTER
COADREAD	CYP20A1	0.00934991	0.403508	0.194347	0.837772	73	168	1.95664	NK_high	NK cell_MCPCOUNTER
COADREAD	NDUFB3	0.024722	0.485294	0.249541	0.943772	86	155	5.31314	NK_high	NK cell_MCPCOUNTER
COADREAD	AOX1	0.0695672	0.544638	0.280359	1.05804	91	150	0.579019	NK_high	NK cell_MCPCOUNTER
COADREAD	PLCL1	0.0315204	1.86749	1.04665	3.33207	84	157	0.382891	NK_high	NK cell_MCPCOUNTER
COADREAD	COQ10B	0.00570392	0.42906	0.231717	0.79447	182	59	3.33184	NK_high	NK cell_MCPCOUNTER
COADREAD	PGAP1	4.09829e-06	0.289645	0.163323	0.513669	168	73	1.04336	NK_high	NK cell_MCPCOUNTER
COADREAD	GLS	0.0957192	0.553491	0.273735	1.11916	82	159	3.4785	NK_high	NK cell_MCPCOUNTER
COADREAD	INPP1	0.0283314	0.489358	0.24576	0.974413	202	39	2.68404	NK_high	NK cell_MCPCOUNTER
COADREAD	HIBCH	0.0164989	0.452077	0.23211	0.880504	198	43	2.10559	NK_high	NK cell_MCPCOUNTER
COADREAD	ASNSD1	0.000733137	0.397301	0.224413	0.703383	163	78	4.06013	NK_high	NK cell_MCPCOUNTER
COADREAD	PDE1A	0.367574	1.39853	0.69198	2.8265	183	58	0.314917	NK_high	NK cell_MCPCOUNTER
COADREAD	CERKL	0.0125303	0.477875	0.264736	0.862612	178	63	0.908868	NK_high	NK cell_MCPCOUNTER
COADREAD	PDE11A	0.0639268	0.537376	0.27925	1.0341	90	151	0.22156	NK_high	NK cell_MCPCOUNTER
COADREAD	AGPS	0.00413263	0.440721	0.243472	0.797771	128	113	3.30976	NK_high	NK cell_MCPCOUNTER
COADREAD	CYBRD1	0.00121244	2.80655	1.45903	5.39862	37	204	4.03035	NK_high	NK cell_MCPCOUNTER
COADREAD	GAD1	0.0613957	1.75837	0.96914	3.19032	123	118	0.365405	NK_high	NK cell_MCPCOUNTER
COADREAD	PHOSPHO2	0.0233462	0.504446	0.276038	0.92185	179	62	1.33378	NK_high	NK cell_MCPCOUNTER
COADREAD	DHRS9	0.0113599	0.45349	0.244718	0.840368	192	49	0.710734	NK_high	NK cell_MCPCOUNTER
COADREAD	CERS6	0.00668055	0.401818	0.20296	0.795513	101	140	3.53631	NK_high	NK cell_MCPCOUNTER
COADREAD	B3GALT1	0.0428138	0.489774	0.242505	0.989169	78	163	0.591121	NK_high	NK cell_MCPCOUNTER
COADREAD	GALNT3	0.0263587	0.506685	0.274191	0.936317	184	57	4.13817	NK_high	NK cell_MCPCOUNTER
COADREAD	UPP2	0.013909	1.97461	1.11628	3.49291	87	154	0.0231078	NK_high	NK cell_MCPCOUNTER
COADREAD	GALNT5	0.0842082	2.45853	0.874317	6.91325	197	44	2.31636	NK_high	NK cell_MCPCOUNTER
COADREAD	GPD2	0.0152033	0.512108	0.289899	0.904641	155	86	3.24886	NK_high	NK cell_MCPCOUNTER
COADREAD	GALNT13	0.0228015	2.21906	1.09377	4.50207	32	209	0.142302	NK_high	NK cell_MCPCOUNTER
COADREAD	MMADHC	0.0809232	0.595259	0.330473	1.0722	159	82	5.31176	NK_high	NK cell_MCPCOUNTER
COADREAD	GTDC1	0.000276726	0.294724	0.146623	0.59242	107	134	1.01871	NK_high	NK cell_MCPCOUNTER
COADREAD	KYNU	0.0983295	0.555848	0.27419	1.12684	202	39	0.174093	NK_high	NK cell_MCPCOUNTER
COADREAD	HNMT	0.105637	0.640691	0.362782	1.13149	131	110	3.43376	NK_high	NK cell_MCPCOUNTER
COADREAD	LCT	0.470195	1.25755	0.633889	2.49482	180	61	0.0101446	NK_high	NK cell_MCPCOUNTER
COADREAD	ACMSD	0.176147	1.50808	0.821723	2.76772	65	176	0.0407384	NK_high	NK cell_MCPCOUNTER
COADREAD	MGAT5	0.00114382	0.407487	0.229816	0.722515	155	86	4.09156	NK_high	NK cell_MCPCOUNTER
COADREAD	SMPD4	0.0720665	1.70602	0.955534	3.04594	116	125	3.52084	NK_high	NK cell_MCPCOUNTER
COADREAD	HS6ST1	0.0728428	1.69873	0.956851	3.01581	78	163	2.99196	NK_high	NK cell_MCPCOUNTER
COADREAD	CYP27C1	0.116309	0.626427	0.348692	1.12538	126	115	0.10229	NK_high	NK cell_MCPCOUNTER
COADREAD	ACOXL	0.000650971	2.67953	1.48583	4.83226	92	149	0.144498	NK_high	NK cell_MCPCOUNTER
COADREAD	SULT1C4	0.0776407	0.433982	0.170355	1.10557	45	196	0.510339	NK_high	NK cell_MCPCOUNTER
COADREAD	SULT1C2	0.152063	0.645467	0.35514	1.17314	168	73	0.569188	NK_high	NK cell_MCPCOUNTER
COADREAD	SULT1C3	0.000325634	0.270246	0.125861	0.580264	99	142	0.322474	NK_high	NK cell_MCPCOUNTER
COADREAD	ST6GAL2	0.09236	1.67417	0.908005	3.0868	61	180	0.370182	NK_high	NK cell_MCPCOUNTER
COADREAD	UXS1	0.155084	0.653446	0.361786	1.18023	130	111	2.82107	NK_high	NK cell_MCPCOUNTER
COADREAD	CHST10	0.000194605	3.09615	1.65197	5.80288	41	200	0.903348	NK_high	NK cell_MCPCOUNTER
COADREAD	LYG1	0.12174	1.68791	0.87572	3.25335	153	88	0.61189	NK_high	NK cell_MCPCOUNTER
COADREAD	LIPT1	0.165638	0.582489	0.255987	1.32543	42	199	1.92044	NK_high	NK cell_MCPCOUNTER
COADREAD	MGAT4A	0.138631	0.527891	0.222281	1.25368	56	185	3.35191	NK_high	NK cell_MCPCOUNTER
COADREAD	INPP4A	0.294817	0.697722	0.339194	1.43521	51	190	1.68027	NK_high	NK cell_MCPCOUNTER
COADREAD	COX5B	0.0851552	0.586791	0.31783	1.08336	177	64	6.52775	NK_high	NK cell_MCPCOUNTER
COADREAD	FAHD2B	0.0705413	1.72379	0.952434	3.11986	108	133	1.46361	NK_high	NK cell_MCPCOUNTER
COADREAD	FAHD2A	0.0153645	2.05119	1.13573	3.70454	110	131	1.83287	NK_high	NK cell_MCPCOUNTER
COADREAD	RPIA	0.0009866	0.346763	0.180163	0.66742	204	37	4.45289	NK_high	NK cell_MCPCOUNTER
COADREAD	THNSL2	0.277714	0.71949	0.398197	1.30002	154	87	1.42886	NK_high	NK cell_MCPCOUNTER
COADREAD	ST3GAL5	0.00062261	0.368884	0.204502	0.665396	179	62	0.748977	NK_high	NK cell_MCPCOUNTER
COADREAD	MAT2A	0.0484562	0.264934	0.0641146	1.09476	38	203	5.66882	NK_high	NK cell_MCPCOUNTER
COADREAD	RETSAT	0.0777114	1.6457	0.919921	2.9441	73	168	5.06082	NK_high	NK cell_MCPCOUNTER
COADREAD	SUCLG1	0.00240811	0.425718	0.23703	0.764609	185	56	4.59256	NK_high	NK cell_MCPCOUNTER
COADREAD	HK2	0.0471224	0.422114	0.177917	1.00148	59	182	5.29822	NK_high	NK cell_MCPCOUNTER
COADREAD	MTHFD2	0.0564695	1.75789	0.98209	3.14651	88	153	4.68986	NK_high	NK cell_MCPCOUNTER
COADREAD	DGUOK	0.00770008	2.16209	1.21776	3.8387	80	161	5.23345	NK_high	NK cell_MCPCOUNTER
COADREAD	NAT8B	0.000183259	0.357794	0.201418	0.635577	160	81	0.250548	NK_high	NK cell_MCPCOUNTER
COADREAD	NAT8	0.00137189	0.38236	0.208446	0.701377	135	106	0.0497201	NK_high	NK cell_MCPCOUNTER
COADREAD	SPR	0.279407	0.726426	0.405354	1.30181	126	115	5.56294	NK_high	NK cell_MCPCOUNTER
COADREAD	CYP26B1	0.151852	1.61396	0.807052	3.22762	183	58	0.349653	NK_high	NK cell_MCPCOUNTER
COADREAD	MCEE	0.0584218	0.577057	0.316358	1.05259	175	66	2.37057	NK_high	NK cell_MCPCOUNTER
COADREAD	NAGK	0.00178202	2.56787	1.39002	4.7438	48	193	2.79519	NK_high	NK cell_MCPCOUNTER
COADREAD	PCYOX1	0.01236	0.437894	0.225313	0.851043	91	150	3.88144	NK_high	NK cell_MCPCOUNTER
COADREAD	GFPT1	0.000278618	0.113415	0.0274513	0.468576	65	176	5.40089	NK_high	NK cell_MCPCOUNTER
COADREAD	UGP2	0.000731755	0.370931	0.204409	0.673109	175	66	3.86225	NK_high	NK cell_MCPCOUNTER
COADREAD	MDH1	0.00642698	0.426531	0.226106	0.804619	197	44	4.5327	NK_high	NK cell_MCPCOUNTER
COADREAD	B3GNT2	0.0178109	0.465123	0.243777	0.887449	99	142	3.95618	NK_high	NK cell_MCPCOUNTER
COADREAD	ACYP2	0.12079	0.599444	0.303385	1.18441	71	170	1.42655	NK_high	NK cell_MCPCOUNTER
COADREAD	PIGF	0.0066505	0.462777	0.257631	0.831279	129	112	1.93317	NK_high	NK cell_MCPCOUNTER
COADREAD	HAAO	0.00132886	0.381265	0.2072	0.701559	135	106	2.28243	NK_high	NK cell_MCPCOUNTER
COADREAD	COX7A2L	0.0382582	0.353017	0.126138	0.987979	50	191	4.665	NK_high	NK cell_MCPCOUNTER
COADREAD	GALM	0.0219699	0.479923	0.251586	0.915496	199	42	3.79368	NK_high	NK cell_MCPCOUNTER
COADREAD	CYP1B1	0.0147949	2.02993	1.14316	3.60459	84	157	0.96938	NK_high	NK cell_MCPCOUNTER
COADREAD	SRD5A2	0.0126641	2.17511	1.16429	4.06351	52	189	0.0148366	NK_high	NK cell_MCPCOUNTER
COADREAD	XDH	0.000223608	0.335893	0.183345	0.615364	191	50	1.3852	NK_high	NK cell_MCPCOUNTER
COADREAD	GALNT14	0.00485131	2.24027	1.26352	3.97207	70	171	0.16858	NK_high	NK cell_MCPCOUNTER
COADREAD	PLB1	0.26488	1.42892	0.722639	2.82551	40	201	0.762713	NK_high	NK cell_MCPCOUNTER
COADREAD	RBKS	0.202715	0.634012	0.313255	1.2832	207	34	0.810108	NK_high	NK cell_MCPCOUNTER
COADREAD	CAD	0.0619618	1.72632	0.975193	3.056	103	138	3.8252	NK_high	NK cell_MCPCOUNTER
COADREAD	ABHD1	0.00177952	2.56426	1.39484	4.71408	83	158	0.160102	NK_high	NK cell_MCPCOUNTER
COADREAD	KHK	0.0556707	0.551967	0.290673	1.04815	88	153	2.97459	NK_high	NK cell_MCPCOUNTER
COADREAD	DPYSL5	0.0938114	0.58952	0.319631	1.0873	102	139	0.0112477	NK_high	NK cell_MCPCOUNTER
COADREAD	HADHB	0.111028	0.62339	0.351333	1.10612	156	85	4.62683	NK_high	NK cell_MCPCOUNTER
COADREAD	HADHA	0.0677981	1.7583	0.954158	3.24017	63	178	6.24177	NK_high	NK cell_MCPCOUNTER
COADREAD	ADCY3	0.0058612	0.448541	0.250167	0.804218	180	61	2.74482	NK_high	NK cell_MCPCOUNTER
COADREAD	NT5C1B	0.0283843	1.90612	1.05975	3.42845	76	165	0.0939986	NK_high	NK cell_MCPCOUNTER
COADREAD	RDH14	0.0975749	0.493622	0.201525	1.20909	42	199	3.63883	NK_high	NK cell_MCPCOUNTER
COADREAD	LPIN1	0.0446485	0.406586	0.157601	1.04892	45	196	2.73812	NK_high	NK cell_MCPCOUNTER
COADREAD	ODC1	0.0446661	0.521698	0.273347	0.99569	98	143	6.53563	NK_high	NK cell_MCPCOUNTER
COADREAD	RRM2	0.33676	1.33897	0.757644	2.36635	96	145	4.98889	NK_high	NK cell_MCPCOUNTER
COADREAD	IAH1	0.313384	1.38636	0.736231	2.61057	57	184	2.97388	NK_high	NK cell_MCPCOUNTER
COADREAD	MBOAT2	0.0419352	0.359309	0.128377	1.00565	54	187	3.16852	NK_high	NK cell_MCPCOUNTER
COADREAD	ADI1	0.00112672	0.395507	0.217192	0.720218	191	50	4.01732	NK_high	NK cell_MCPCOUNTER
COADREAD	TPO	0.025395	0.518998	0.288527	0.933564	145	96	0.0975321	NK_high	NK cell_MCPCOUNTER
COADREAD	SCCPDH	0.0267225	0.515818	0.284584	0.934938	138	103	4.64226	NK_high	NK cell_MCPCOUNTER
COADREAD	ADSS	0.00857652	0.449689	0.243433	0.830703	187	54	4.05924	NK_high	NK cell_MCPCOUNTER
COADREAD	KMO	0.118992	1.66831	0.880415	3.16132	44	197	0.437437	NK_high	NK cell_MCPCOUNTER
COADREAD	FH	0.0009927	0.208739	0.0744905	0.584932	79	162	5.72827	NK_high	NK cell_MCPCOUNTER
COADREAD	MTR	0.105846	0.572005	0.289058	1.13191	194	47	1.8048	NK_high	NK cell_MCPCOUNTER
COADREAD	B3GALNT2	0.00167061	0.405451	0.226669	0.725247	178	63	1.55668	NK_high	NK cell_MCPCOUNTER
COADREAD	GGPS1	0.00890458	0.452956	0.247847	0.827806	123	118	3.22135	NK_high	NK cell_MCPCOUNTER
COADREAD	GNPAT	0.000109533	0.304851	0.161398	0.575806	202	39	4.03132	NK_high	NK cell_MCPCOUNTER
COADREAD	GALNT2	0.140353	0.559192	0.260786	1.19905	67	174	4.0686	NK_high	NK cell_MCPCOUNTER
COADREAD	GUK1	0.00882191	0.423873	0.220347	0.815388	200	41	4.96002	NK_high	NK cell_MCPCOUNTER
COADREAD	ITPKB	0.0178112	0.482016	0.260885	0.890584	183	58	1.91463	NK_high	NK cell_MCPCOUNTER
COADREAD	ACBD3	0.0299992	0.236273	0.0571614	0.976617	38	203	4.68416	NK_high	NK cell_MCPCOUNTER
COADREAD	PYCR2	0.0442424	1.80291	1.01068	3.21613	81	160	4.08344	NK_high	NK cell_MCPCOUNTER
COADREAD	EPHX1	0.0101272	2.13624	1.18022	3.86668	73	168	4.59484	NK_high	NK cell_MCPCOUNTER
COADREAD	LBR	0.00206878	0.429356	0.242302	0.760814	149	92	4.82205	NK_high	NK cell_MCPCOUNTER
COADREAD	DEGS1	0.0675713	2.21043	0.935706	5.22173	185	56	3.6126	NK_high	NK cell_MCPCOUNTER
COADREAD	2024-03-01	0.032066	0.487712	0.249601	0.952975	199	42	1.53414	NK_high	NK cell_MCPCOUNTER
COADREAD	BPNT1	0.00114455	0.364532	0.193322	0.687369	200	41	3.6112	NK_high	NK cell_MCPCOUNTER
COADREAD	LYPLAL1	0.00834134	0.183153	0.044356	0.756266	41	200	2.92298	NK_high	NK cell_MCPCOUNTER
COADREAD	LPGAT1	0.0342431	0.546391	0.304793	0.979494	118	123	3.35058	NK_high	NK cell_MCPCOUNTER
COADREAD	HSD11B1	0.0839924	1.90837	0.920165	3.95787	171	70	0.94491	NK_high	NK cell_MCPCOUNTER
COADREAD	PFKFB2	0.074656	0.524765	0.256442	1.07384	201	40	2.17142	NK_high	NK cell_MCPCOUNTER
COADREAD	PIK3C2B	0.00166295	0.221866	0.0793482	0.620363	69	172	3.50097	NK_high	NK cell_MCPCOUNTER
COADREAD	ETNK2	3.91505e-05	3.62988	1.88785	6.97936	45	196	0.891809	NK_high	NK cell_MCPCOUNTER
COADREAD	CHIT1	0.174837	0.676349	0.373217	1.22569	100	141	0.451293	NK_high	NK cell_MCPCOUNTER
COADREAD	CHI3L1	0.0333883	0.522341	0.279034	0.9778	96	145	3.44692	NK_high	NK cell_MCPCOUNTER
COADREAD	CYB5R1	0.0693911	0.457768	0.193206	1.0846	53	188	3.05006	NK_high	NK cell_MCPCOUNTER
COADREAD	B3GALT2	0.000393203	0.354905	0.195633	0.643844	147	94	0.220552	NK_high	NK cell_MCPCOUNTER
COADREAD	GLRX2	0.00192629	0.255226	0.100671	0.647058	69	172	3.32483	NK_high	NK cell_MCPCOUNTER
COADREAD	PLA2G4A	0.0973901	1.76719	0.895578	3.48709	157	84	1.34645	NK_high	NK cell_MCPCOUNTER
COADREAD	PTGS2	0.0284356	0.524791	0.294822	0.934141	174	67	0.854909	NK_high	NK cell_MCPCOUNTER
COADREAD	EDEM3	0.00289306	0.358635	0.177305	0.725411	107	134	3.25948	NK_high	NK cell_MCPCOUNTER
COADREAD	COLGALT2	0.000859617	2.75323	1.47876	5.12612	106	135	0.158146	NK_high	NK cell_MCPCOUNTER
COADREAD	NMNAT2	0.11903	0.64811	0.36598	1.14773	126	115	0.167822	NK_high	NK cell_MCPCOUNTER
COADREAD	NPL	0.210586	1.47458	0.818864	2.65538	61	180	2.22754	NK_high	NK cell_MCPCOUNTER
COADREAD	GLUL	0.0144796	0.413247	0.19862	0.8598	88	153	5.64308	NK_high	NK cell_MCPCOUNTER
COADREAD	SOAT1	0.148733	1.52834	0.855617	2.73	88	153	2.78641	NK_high	NK cell_MCPCOUNTER
COADREAD	PRDX6	0.011381	0.449939	0.230238	0.879283	200	41	5.90902	NK_high	NK cell_MCPCOUNTER
COADREAD	PIGC	0.0185626	0.502532	0.282288	0.894614	135	106	2.81135	NK_high	NK cell_MCPCOUNTER
COADREAD	FMO4	0.170821	1.53341	0.827217	2.84246	71	170	1.21011	NK_high	NK cell_MCPCOUNTER
COADREAD	FMO1	0.0737449	2.88841	0.877976	9.50242	208	33	0.103005	NK_high	NK cell_MCPCOUNTER
COADREAD	FMO2	0.172183	1.67869	0.809129	3.48275	174	67	0.0418888	NK_high	NK cell_MCPCOUNTER
COADREAD	FMO3	0.044885	0.552259	0.30716	0.992934	148	93	0.309769	NK_high	NK cell_MCPCOUNTER
COADREAD	NME7	0.13259	1.57063	0.871017	2.83217	93	148	1.34845	NK_high	NK cell_MCPCOUNTER
COADREAD	ADCY10	0.126356	1.88576	0.840089	4.23298	186	55	0.0144811	NK_high	NK cell_MCPCOUNTER
COADREAD	UCK2	0.00985187	0.489914	0.277152	0.866006	174	67	3.32343	NK_high	NK cell_MCPCOUNTER
COADREAD	ALDH9A1	0.0126859	0.469489	0.250297	0.880632	96	145	4.90856	NK_high	NK cell_MCPCOUNTER
COADREAD	MGST3	1.50215e-05	0.275148	0.147443	0.513459	205	36	3.23616	NK_high	NK cell_MCPCOUNTER
COADREAD	HSD17B7	0.0157229	0.503238	0.279317	0.906669	182	59	1.71915	NK_high	NK cell_MCPCOUNTER
COADREAD	UAP1	0.0410728	0.540828	0.296322	0.987085	126	115	4.59238	NK_high	NK cell_MCPCOUNTER
COADREAD	SDHC	0.0153655	0.444467	0.227663	0.867733	201	40	2.60449	NK_high	NK cell_MCPCOUNTER
COADREAD	NDUFS2	0.00569953	0.444649	0.246587	0.801798	153	88	5.06123	NK_high	NK cell_MCPCOUNTER
COADREAD	B4GALT3	0.106074	1.613	0.897429	2.89915	112	129	3.85122	NK_high	NK cell_MCPCOUNTER
COADREAD	PPOX	0.109138	1.76276	0.87319	3.55859	40	201	2.25355	NK_high	NK cell_MCPCOUNTER
COADREAD	NIT1	0.055079	1.75964	0.990293	3.1267	109	132	3.08521	NK_high	NK cell_MCPCOUNTER
COADREAD	PIGM	0.000363677	0.329035	0.174255	0.621294	201	40	2.00926	NK_high	NK cell_MCPCOUNTER
COADREAD	FDPS	0.000663756	0.233955	0.091989	0.595017	71	170	5.34871	NK_high	NK cell_MCPCOUNTER
COADREAD	PKLR	0.0139029	2.23839	1.15962	4.3207	43	198	1.40747	NK_high	NK cell_MCPCOUNTER
COADREAD	GBA	0.0254354	0.438801	0.209089	0.920881	76	165	3.74444	NK_high	NK cell_MCPCOUNTER
COADREAD	DPM3	0.116661	1.60832	0.885991	2.91955	127	114	5.25103	NK_high	NK cell_MCPCOUNTER
COADREAD	FLAD1	0.0256646	0.464813	0.234102	0.922892	205	36	3.316	NK_high	NK cell_MCPCOUNTER
COADREAD	PMVK	0.0444554	0.525032	0.278263	0.990641	195	46	4.27047	NK_high	NK cell_MCPCOUNTER
COADREAD	NPR1	0.101156	1.62336	0.913012	2.88637	73	168	0.92091	NK_high	NK cell_MCPCOUNTER
COADREAD	THEM4	0.0281543	0.393272	0.161029	0.960465	45	196	2.55949	NK_high	NK cell_MCPCOUNTER
COADREAD	THEM5	0.24947	0.69925	0.367146	1.33176	77	164	0.77984	NK_high	NK cell_MCPCOUNTER
COADREAD	PI4KB	0.00682287	2.56873	1.26226	5.22741	34	207	3.96769	NK_high	NK cell_MCPCOUNTER
COADREAD	PIP5K1A	0.0220347	0.221139	0.0535434	0.913323	39	202	3.51134	NK_high	NK cell_MCPCOUNTER
COADREAD	CERS2	0.156368	1.58362	0.848415	2.95594	50	191	5.05288	NK_high	NK cell_MCPCOUNTER
COADREAD	CA14	0.190119	0.688914	0.382412	1.24108	99	142	0.212528	NK_high	NK cell_MCPCOUNTER
COADREAD	FMO5	0.00439608	0.35905	0.172524	0.74724	89	152	1.937	NK_high	NK cell_MCPCOUNTER
COADREAD	NUDT17	0.00369844	2.41058	1.30977	4.43657	122	119	0.853705	NK_high	NK cell_MCPCOUNTER
COADREAD	HMGCS2	0.00384945	0.438263	0.247519	0.775996	166	75	3.41592	NK_high	NK cell_MCPCOUNTER
COADREAD	PHGDH	0.00396548	2.35252	1.29615	4.26986	59	182	3.98888	NK_high	NK cell_MCPCOUNTER
COADREAD	HSD3B1	0.0165454	0.453842	0.235805	0.873487	106	135	0.0647167	NK_high	NK cell_MCPCOUNTER
COADREAD	HSD3B2	0.0231061	0.401106	0.179138	0.898112	61	180	0.158917	NK_high	NK cell_MCPCOUNTER
COADREAD	HAO2	0.0747141	2.15739	0.904399	5.14633	18	223	0.0697287	NK_high	NK cell_MCPCOUNTER
COADREAD	MAN1A2	0.00619174	0.409713	0.21132	0.794365	100	141	2.67673	NK_high	NK cell_MCPCOUNTER
COADREAD	AMPD1	0.0304761	0.5304	0.29664	0.948368	158	83	0.0781508	NK_high	NK cell_MCPCOUNTER
COADREAD	CHI3L2	0.0139162	0.468567	0.252479	0.869597	193	48	0.195326	NK_high	NK cell_MCPCOUNTER
COADREAD	CEPT1	0.0331581	0.521303	0.283194	0.959612	120	121	2.14872	NK_high	NK cell_MCPCOUNTER
COADREAD	AHCYL1	0.00124219	0.398119	0.222991	0.710783	164	77	4.72858	NK_high	NK cell_MCPCOUNTER
COADREAD	GSTM3	0.0883335	1.7369	0.927988	3.25093	48	193	2.92336	NK_high	NK cell_MCPCOUNTER
COADREAD	GSTM5	0.0264545	2.10176	1.07551	4.10724	38	203	0.402213	NK_high	NK cell_MCPCOUNTER
COADREAD	GSTM1	0.00660993	2.24626	1.23542	4.08418	101	140	0.980517	NK_high	NK cell_MCPCOUNTER
COADREAD	GSTM2	0.00863391	2.25229	1.21417	4.17798	39	202	0.802294	NK_high	NK cell_MCPCOUNTER
COADREAD	GSTM4	0.0201732	0.507833	0.283294	0.910339	146	95	2.54028	NK_high	NK cell_MCPCOUNTER
COADREAD	AMPD2	0.110246	0.624213	0.349108	1.11611	154	87	3.05431	NK_high	NK cell_MCPCOUNTER
COADREAD	AMY2B	0.0252351	1.94745	1.07591	3.52498	98	143	0.407555	NK_high	NK cell_MCPCOUNTER
COADREAD	EXTL2	0.0176326	2.12358	1.12435	4.01084	48	193	2.18224	NK_high	NK cell_MCPCOUNTER
COADREAD	DBT	0.0186748	0.504532	0.281884	0.903041	146	95	1.61315	NK_high	NK cell_MCPCOUNTER
COADREAD	AGL	0.0423139	0.533214	0.280867	1.01228	88	153	2.4074	NK_high	NK cell_MCPCOUNTER
COADREAD	FRRS1	0.0358263	2.31558	1.0348	5.18159	168	73	1.04618	NK_high	NK cell_MCPCOUNTER
COADREAD	DPYD	0.000225121	2.94856	1.61459	5.38465	49	192	2.10923	NK_high	NK cell_MCPCOUNTER
COADREAD	ALG14	0.00418827	0.382839	0.193419	0.757764	112	129	1.42042	NK_high	NK cell_MCPCOUNTER
COADREAD	GCLM	0.000833934	0.366539	0.198337	0.677389	189	52	2.15261	NK_high	NK cell_MCPCOUNTER
COADREAD	HS2ST1	0.000207342	0.350278	0.196192	0.62538	167	74	2.65448	NK_high	NK cell_MCPCOUNTER
COADREAD	DDAH1	0.00104583	0.39266	0.219696	0.701795	159	82	4.49059	NK_high	NK cell_MCPCOUNTER
COADREAD	CTBS	0.0177673	0.48749	0.265311	0.895727	179	62	1.86634	NK_high	NK cell_MCPCOUNTER
COADREAD	AK5	0.169478	0.682822	0.386315	1.20691	142	99	0.0496163	NK_high	NK cell_MCPCOUNTER
COADREAD	PIGK	0.0617701	1.89519	0.969059	3.70644	40	201	3.06405	NK_high	NK cell_MCPCOUNTER
COADREAD	ST6GALNAC5	0.073149	1.79169	0.946271	3.39241	143	98	0.539378	NK_high	NK cell_MCPCOUNTER
COADREAD	ST6GALNAC3	0.17063	1.64493	0.809298	3.34338	39	202	0.612408	NK_high	NK cell_MCPCOUNTER
COADREAD	ACADM	0.000234027	0.336735	0.183163	0.619067	195	46	2.71829	NK_high	NK cell_MCPCOUNTER
COADREAD	CRYZ	0.129813	1.71205	0.849319	3.45115	161	80	2.78736	NK_high	NK cell_MCPCOUNTER
COADREAD	FPGT	0.00175121	0.305293	0.135934	0.685657	75	166	2.4505	NK_high	NK cell_MCPCOUNTER
COADREAD	CTH	0.00182474	2.54454	1.38618	4.67089	47	194	2.57556	NK_high	NK cell_MCPCOUNTER
COADREAD	RPE65	0.000599558	3.04748	1.56736	5.92536	27	214	0.210047	NK_high	NK cell_MCPCOUNTER
COADREAD	PDE4B	0.0471817	0.508739	0.257788	1.00399	202	39	0.861085	NK_high	NK cell_MCPCOUNTER
COADREAD	AK4	0.00762769	0.45803	0.254229	0.825207	184	57	1.60933	NK_high	NK cell_MCPCOUNTER
COADREAD	PGM1	0.162151	1.47924	0.830726	2.63403	119	122	4.30291	NK_high	NK cell_MCPCOUNTER
COADREAD	ALG6	0.000497456	0.358365	0.196354	0.65405	142	99	2.09061	NK_high	NK cell_MCPCOUNTER
COADREAD	CYP2J2	0.00152723	0.387376	0.211559	0.709308	197	44	2.70365	NK_high	NK cell_MCPCOUNTER
COADREAD	DHCR24	0.0331244	0.495847	0.255745	0.961365	199	42	5.46268	NK_high	NK cell_MCPCOUNTER
COADREAD	ACOT11	1.04037e-05	0.274296	0.148633	0.506199	203	38	1.33633	NK_high	NK cell_MCPCOUNTER
COADREAD	CYB5RL	0.00445795	0.40501	0.212815	0.770778	205	36	0.551	NK_high	NK cell_MCPCOUNTER
COADREAD	DIO1	0.0449337	0.503763	0.255872	0.991812	79	162	0.0677674	NK_high	NK cell_MCPCOUNTER
COADREAD	CPT2	0.000622051	0.37585	0.209894	0.673023	166	75	3.32652	NK_high	NK cell_MCPCOUNTER
COADREAD	SCP2	5.90234e-05	0.301852	0.162878	0.559404	195	46	3.58336	NK_high	NK cell_MCPCOUNTER
COADREAD	ECHDC2	0.286781	1.58588	0.669181	3.75834	199	42	1.42706	NK_high	NK cell_MCPCOUNTER
COADREAD	GPX7	0.0429365	1.81519	1.00789	3.26913	98	143	2.25799	NK_high	NK cell_MCPCOUNTER
COADREAD	CYP4Z1	0.203108	0.584174	0.259689	1.31411	61	180	0.100979	NK_high	NK cell_MCPCOUNTER
COADREAD	CYP4X1	0.0876885	0.41084	0.146212	1.15442	46	195	3.53949	NK_high	NK cell_MCPCOUNTER
COADREAD	CYP4B1	0.00858879	2.068	1.16568	3.66877	79	162	0.115738	NK_high	NK cell_MCPCOUNTER
COADREAD	FAAH	0.00326862	0.403359	0.216488	0.751536	199	42	3.45991	NK_high	NK cell_MCPCOUNTER
COADREAD	UQCRH	0.192419	0.544559	0.214596	1.38187	43	198	7.20653	NK_high	NK cell_MCPCOUNTER
COADREAD	POMGNT1	0.149955	1.63132	0.847039	3.14179	159	82	3.39358	NK_high	NK cell_MCPCOUNTER
COADREAD	PIK3R3	0.0109362	0.467582	0.256583	0.852092	183	58	1.61892	NK_high	NK cell_MCPCOUNTER
COADREAD	AKR1A1	0.271516	1.45346	0.745885	2.83227	54	187	6.01871	NK_high	NK cell_MCPCOUNTER
COADREAD	PRDX1	0.255921	1.41325	0.796275	2.50829	121	120	7.55771	NK_high	NK cell_MCPCOUNTER
COADREAD	MMACHC	0.000695472	0.380326	0.212475	0.680776	158	83	2.07116	NK_high	NK cell_MCPCOUNTER
COADREAD	HPDL	0.0253806	2.05595	1.08725	3.88773	46	195	4.58546	NK_high	NK cell_MCPCOUNTER
COADREAD	UROD	0.148885	1.6523	0.833898	3.27388	42	199	4.34222	NK_high	NK cell_MCPCOUNTER
COADREAD	B4GALT2	0.139873	2.12968	0.762968	5.94461	204	37	3.84102	NK_high	NK cell_MCPCOUNTER
COADREAD	ST3GAL3	0.257266	0.641656	0.297187	1.3854	59	182	1.22468	NK_high	NK cell_MCPCOUNTER
COADREAD	HYI	0.0178495	2.08691	1.11664	3.90029	64	177	2.12694	NK_high	NK cell_MCPCOUNTER
COADREAD	ELOVL1	0.0543587	0.561016	0.308934	1.01879	121	120	5.60808	NK_high	NK cell_MCPCOUNTER
COADREAD	PPCS	0.126101	0.648535	0.361314	1.16407	128	113	4.51888	NK_high	NK cell_MCPCOUNTER
COADREAD	CTPS1	0.00562176	0.404961	0.208467	0.786661	202	39	2.88349	NK_high	NK cell_MCPCOUNTER
COADREAD	OXCT2	0.00907168	2.20144	1.2018	4.03257	119	122	0.184598	NK_high	NK cell_MCPCOUNTER
COADREAD	NDUFS5	0.24797	0.664496	0.328819	1.34285	198	43	7.54736	NK_high	NK cell_MCPCOUNTER
COADREAD	INPP5B	0.0568729	1.77312	0.973597	3.2292	75	166	1.61199	NK_high	NK cell_MCPCOUNTER
COADREAD	MANEAL	0.195571	1.54605	0.816364	2.92795	50	191	3.69859	NK_high	NK cell_MCPCOUNTER
COADREAD	AZIN2	0.0151392	1.96751	1.10785	3.49424	103	138	0.853207	NK_high	NK cell_MCPCOUNTER
COADREAD	AK2	0.010467	0.444789	0.23061	0.857888	98	143	4.76796	NK_high	NK cell_MCPCOUNTER
COADREAD	MECR	0.00391101	0.434618	0.243171	0.77679	177	64	2.39486	NK_high	NK cell_MCPCOUNTER
COADREAD	SMPDL3B	0.012467	0.429158	0.218453	0.843097	97	144	3.85076	NK_high	NK cell_MCPCOUNTER
COADREAD	PIGV	0.0433109	3.14553	0.974082	10.1576	201	40	2.26151	NK_high	NK cell_MCPCOUNTER
COADREAD	DHDDS	0.154156	0.607163	0.30903	1.19292	80	161	3.15084	NK_high	NK cell_MCPCOUNTER
COADREAD	EXTL1	0.00094618	2.65151	1.45785	4.8225	85	156	0.0450689	NK_high	NK cell_MCPCOUNTER
COADREAD	MAN1C1	0.0479539	0.528569	0.279764	0.998646	190	51	0.469931	NK_high	NK cell_MCPCOUNTER
COADREAD	FUCA1	0.000923878	0.390008	0.218593	0.695843	166	75	5.07718	NK_high	NK cell_MCPCOUNTER
COADREAD	HMGCL	0.0140641	0.477036	0.261088	0.871598	181	60	2.9757	NK_high	NK cell_MCPCOUNTER
COADREAD	GALE	0.00161723	0.399953	0.222333	0.719473	165	76	4.3871	NK_high	NK cell_MCPCOUNTER
COADREAD	LYPLA2	0.163856	1.55986	0.830558	2.92954	148	93	5.26629	NK_high	NK cell_MCPCOUNTER
COADREAD	DDOST	0.00408096	0.425929	0.233692	0.776301	191	50	6.72283	NK_high	NK cell_MCPCOUNTER
COADREAD	CDA	0.00438073	0.398898	0.207814	0.765682	197	44	2.19778	NK_high	NK cell_MCPCOUNTER
COADREAD	PLA2G2C	0.0367109	0.544815	0.300147	0.988925	120	121	0.011246	NK_high	NK cell_MCPCOUNTER
COADREAD	PLA2G2F	0.0751402	0.581103	0.320922	1.05222	120	121	0.0338281	NK_high	NK cell_MCPCOUNTER
COADREAD	PLA2G2D	0.0026045	0.386539	0.202928	0.736281	204	37	0.217452	NK_high	NK cell_MCPCOUNTER
COADREAD	PLA2G5	0.00248151	3.82882	1.51073	9.70384	169	72	0.158509	NK_high	NK cell_MCPCOUNTER
COADREAD	PLA2G2A	0.0006171	0.356576	0.193253	0.657927	136	105	6.47844	NK_high	NK cell_MCPCOUNTER
COADREAD	AKR7A2	0.00617671	0.452013	0.252772	0.8083	161	80	4.77641	NK_high	NK cell_MCPCOUNTER
COADREAD	AKR7A3	0.00355409	0.376163	0.189497	0.746707	208	33	3.11387	NK_high	NK cell_MCPCOUNTER
COADREAD	ALDH4A1	0.00138474	0.308555	0.144242	0.660045	92	149	3.00609	NK_high	NK cell_MCPCOUNTER
COADREAD	SDHB	0.0151327	0.204546	0.0494407	0.846245	43	198	5.7943	NK_high	NK cell_MCPCOUNTER
COADREAD	ATP13A2	0.00186232	0.373498	0.196437	0.710155	200	41	3.72494	NK_high	NK cell_MCPCOUNTER
COADREAD	AGMAT	2.79899e-05	0.244359	0.120147	0.496986	116	125	4.18771	NK_high	NK cell_MCPCOUNTER
COADREAD	DHRS3	0.000728274	0.378614	0.211374	0.678172	156	85	4.44743	NK_high	NK cell_MCPCOUNTER
COADREAD	MTHFR	0.00401951	0.208849	0.0647091	0.674061	59	182	2.2026	NK_high	NK cell_MCPCOUNTER
COADREAD	SRM	0.0469183	0.489861	0.239645	1.00133	204	37	4.99108	NK_high	NK cell_MCPCOUNTER
COADREAD	PGD	1.11579e-05	0.28831	0.160109	0.519162	200	41	5.2798	NK_high	NK cell_MCPCOUNTER
COADREAD	NMNAT1	0.000170444	0.330878	0.181008	0.604836	149	92	2.03218	NK_high	NK cell_MCPCOUNTER
COADREAD	PIK3CD	0.0120754	2.0738	1.16327	3.69704	63	178	2.01567	NK_high	NK cell_MCPCOUNTER
COADREAD	H6PD	0.0129669	0.480508	0.266948	0.864917	148	93	3.30226	NK_high	NK cell_MCPCOUNTER
COADREAD	CA6	0.0825851	0.52364	0.253055	1.08355	70	171	0.0259755	NK_high	NK cell_MCPCOUNTER
COADREAD	ENO1	0.000962167	0.382684	0.211417	0.692692	197	44	8.0439	NK_high	NK cell_MCPCOUNTER
COADREAD	ACOT7	0.00156314	0.37447	0.199043	0.704511	202	39	3.70494	NK_high	NK cell_MCPCOUNTER
COADREAD	MMEL1	0.00328181	0.408015	0.221045	0.753132	198	43	0.36667	NK_high	NK cell_MCPCOUNTER
COADREAD	PANK4	0.18687	0.650368	0.341647	1.23806	191	50	2.17934	NK_high	NK cell_MCPCOUNTER
COADREAD	PLCH2	0.000511822	2.7727	1.52041	5.05647	56	185	0.740005	NK_high	NK cell_MCPCOUNTER
COADREAD	NADK	0.00486155	0.441288	0.246073	0.79137	160	81	3.90456	NK_high	NK cell_MCPCOUNTER
COADREAD	B3GALT6	0.0119686	0.464467	0.252738	0.853573	192	49	3.00803	NK_high	NK cell_MCPCOUNTER
