# Supplementary material for: Nuclear mitochondrial acetyl-CoA acetyltransferase 1 orchestrates natural killer cell-dependent antitumor immunity in colorectal cancer
Source: Signal Transduct Target Ther. 2025 Apr 28;10:138. doi: 10.1038/s41392-025-02221-y (PMC12034769; doi:10.1038/s41392-025-02221-y)
Supplement: Supplementary file 13 — Supplementary Table3 [file 41392_2025_2221_MOESM13_ESM.xls]

## Sheet: Sheet1
Supplementary Table 3. Differentially expressed genes (pvalue.wilcox<0.001)
gene	log2FC.median	log2FC.mean	pvalue.wilcox
PLCXD1	0.0794613	0.0298158	0.339357
PIK3R2	0.493641	0.639945	9.62008e-12
PI4K2B	0.172722	0.149416	1.12205e-07
NDUFA7	0.175321	0.179799	2.70242e-05
MTHFS	-0.0146869	-0.0162391	0.678867
MAN2C1	0.118887	0.0933896	0.00485646
IDS	-0.212155	-0.189106	1.94593e-07
DHRSX	0.157513	0.145326	1.66738e-05
CBS	0.284409	1.25683	0.107886
ASMTL	0.0333284	0.0424996	0.138611
ASMT	0.197449	0.57005	0.575237
TMLHE	0.00015557	0.0305015	0.728241
G6PD	0.254684	0.268242	1.31108e-19
TKTL1	-1.29805	1.34585	8.34517e-07
RENBP	-0.298386	-0.205924	0.000208326
IDH3G	0.0657039	0.104109	1.25337e-05
NSDHL	0.38661	0.371618	4.69236e-26
HPRT1	0.269037	0.25733	1.9394e-18
HS6ST2	2.22502	2.12737	7.11432e-09
ENOX2	0.421339	0.43264	1.09464e-19
GLUD2	-0.391574	-0.408821	1.37687e-09
NDUFA1	-0.0860822	-0.0850978	3.4537e-09
ALG13	0.0842604	0.0671074	0.0492462
ACSL4	0.40119	0.344013	7.79194e-12
PRPS1	0.339708	0.332148	2.54554e-21
GLA	0.406689	0.396401	2.02441e-26
NOX1	0.142465	0.107047	0.000528332
PGK1	0.163276	0.163642	1.91355e-18
PGAM4	-0.0343524	0.158513	0.977352
COX7B	-0.0319794	-0.0460156	0.0263827
UPRT	-0.0247131	-0.029142	0.225306
GDPD2	-2.09165	-1.83913	3.76699e-29
FAAH2	0.392623	0.44972	9.23854e-18
ALAS2	-1.25891	-1.2751	4.54206e-07
PFKFB1	-0.00138015	0.00588559	0.796221
HSD17B10	0.19997	0.20343	6.45311e-22
NUDT11	-0.978248	-1.11065	3.69977e-12
NUDT10	-1.95069	-1.62229	2.88084e-18
DGKK	-0.233727	0.904162	0.696358
GLOD5	-0.855556	-0.755734	1.48518e-19
EBP	0.185493	0.18961	1.30713e-14
NDUFB11	0.101662	0.103822	2.97378e-10
CHST7	-0.363463	-0.278318	1.49944e-05
MAOB	-1.55309	-1.21298	5.44825e-22
MAOA	-0.572571	-0.586618	1.33464e-29
OTC	-1.95897	-1.11017	1.40346e-15
CYBB	-0.392691	-0.391458	1.71616e-09
GK	-0.192126	-0.196568	0.00189138
PCYT1B	-1.50636	-0.877602	7.96065e-10
SAT1	0.0478617	0.0699277	0.00128099
ACOT9	0.335769	0.298891	7.23867e-19
PRDX4	0.358328	0.343315	7.30118e-26
SMS	0.193258	0.196806	2.29288e-20
PDHA1	0.0190333	0.0428371	0.0559721
CTPS2	0.384077	0.37493	2.97326e-23
CA5B	0.141837	0.180466	0.084622
ACE2	-0.00356239	-0.0562577	0.861035
PIGA	0.2145	0.215179	9.58117e-08
PRPS2	0.190038	0.205355	5.80816e-17
HCCS	-0.0515459	-0.0306248	0.0751289
PNPLA4	0.0924593	0.050004	0.163082
STS	-0.400467	-0.370161	1.3088e-12
ARSH	1.65705	1.78054	9.72995e-09
ARSE	0.261146	0.243355	1.36824e-07
ARSD	-0.00595302	-0.0236715	0.4345
GYG2	0.523244	0.430738	2.91904e-08
ARSA	-0.275174	-0.258791	8.77941e-15
CPT1B	0.714561	0.701414	1.18576e-05
TYMP	0.240752	0.161505	0.00295696
MIOX	2.42996	2.94655	8.71692e-15
ALG12	-0.150419	-0.123606	2.09627e-06
CERK	-0.232603	-0.277282	1.3976e-15
PNPLA3	2.25146	3.10364	3.50192e-13
SULT4A1	-3.3684	-1.27047	4.04337e-17
MCAT	0.235277	0.235268	4.88387e-14
A4GALT	-0.300968	-0.27201	7.38485e-05
CYB5R3	-0.0731848	-0.0823625	8.51709e-07
CYP2D6	-0.0924128	-0.111911	0.971347
NDUFA6	-0.0987483	-0.104799	6.04797e-09
NAGA	-0.13604	-0.128563	5.07105e-12
PMM1	-0.260201	-0.260865	4.16248e-12
ACO2	-0.251585	-0.255467	3.34485e-25
ADSL	0.236462	0.237058	4.65322e-15
MGAT3	-0.406921	-0.293385	0.000684683
PLA2G6	0.115545	0.129357	0.0507487
GCAT	0.304529	0.316467	3.00096e-12
PDXP	-0.522967	-0.287231	8.09384e-05
MFNG	-0.497757	-0.45262	6.11398e-17
MPST	-0.0414782	0.00288764	0.800312
TST	-0.304593	-0.275075	1.03807e-23
FOXRED2	0.487252	0.541388	3.04156e-19
HMOX1	-0.465486	-0.483135	1.55312e-21
PISD	0.246297	0.241144	5.32947e-19
PLA2G3	3.72352	3.48717	1.01617e-09
INPP5J	-0.400094	-0.344382	1.49169e-07
GAL3ST1	-0.259567	-0.234582	0.00605909
GGT1	-0.179306	-0.231629	0.00544677
UPB1	-0.29784	0.322726	0.0142476
GGT5	-0.0692749	0.0565493	0.914189
DDT	-0.239603	-0.248193	1.30643e-10
PI4KA	-0.182079	-0.168777	1.50124e-10
COMT	0.334524	0.35641	4.25456e-27
TXNRD2	0.159781	0.197551	6.79532e-08
PRODH	0.32009	0.489284	0.290273
MICAL3	-0.448895	-0.405004	1.3383e-11
LSS	0.119848	0.107008	0.000947549
FTCD	-0.827949	0.186038	0.00464665
POFUT2	0.253256	0.238827	4.85564e-14
PFKL	-0.0416367	-0.0219698	0.0974841
AGPAT3	-0.123195	-0.0839962	4.59257e-05
PDXK	0.147769	0.182081	2.51293e-09
NDUFV3	0.0331824	0.0199751	0.165145
PDE9A	-0.957697	-1.04504	2.25769e-30
B3GALT5	-1.83494	-1.50675	5.37233e-25
PIGP	0.186053	0.125689	0.00437638
HLCS	0.39771	0.395309	1.26324e-20
CBR3	0.147763	0.194962	0.0651901
CBR1	-0.0887466	-0.120317	0.000166778
CRYZL1	-0.221569	-0.297426	1.17689e-15
GART	0.424328	0.39614	7.30118e-26
SYNJ1	-0.488631	-0.479439	7.1653e-19
SOD1	0.00933026	0.0130924	0.411093
UCKL1	0.434042	0.45034	2.46987e-27
PCK1	-1.27525	-1.12684	1.76816e-24
GCNT7	0.56572	0.725464	0.0009009
CYP24A1	3.1105	1.86534	3.29578e-12
MOCS3	0.56179	0.563134	4.63253e-22
DPM1	0.262895	0.23261	9.26426e-17
B4GALT5	-0.0189595	0.00219473	0.924393
PTGIS	-1.39532	-1.05193	1.16968e-15
SULF2	0.171355	0.148804	5.90768e-07
ACOT8	-0.0396896	-0.00394272	0.68608
PIGT	0.0826694	0.0851243	6.02069e-09
ADA	0.602168	0.612172	2.37036e-14
LPIN3	0.303877	0.308905	9.89508e-10
PLCG1	0.4536	0.457607	5.54932e-21
MANBAL	0.176088	0.145286	1.51291e-13
NFS1	0.332281	0.340188	1.18976e-19
EDEM2	0.143657	0.169902	6.11969e-14
GSS	0.116371	0.144007	1.50434e-13
ACSS2	-0.239071	-0.231017	3.65896e-18
GGT7	0.0847914	0.00022092	0.208424
PIGU	0.288003	0.30587	5.68318e-20
AHCY	0.387394	0.384694	4.2816e-29
POFUT1	0.252392	0.239208	4.26024e-10
COX4I2	-0.00404865	0.155041	0.314367
NANP	0.787604	0.780987	1.56055e-25
ABHD12	0.121345	0.146664	1.14555e-07
PYGB	-0.029489	-0.011381	0.659592
ENTPD6	0.144041	0.161768	4.07866e-10
ACSS1	0.180406	0.221255	1.66747e-06
SPTLC3	-1.22168	-0.901351	1.59151e-17
PLCB4	0.430557	0.378306	9.00006e-08
PLCB1	0.644942	0.358179	0.00450285
CRLS1	0.272802	0.284654	2.13064e-15
CDS2	-0.0836437	-0.0750695	0.00738913
SMOX	1.17729	1.16839	1.95259e-31
PANK2	0.112223	0.0929209	0.00214799
ITPA	0.243613	0.249097	2.6214e-18
IDH3B	0.0363863	0.0328607	0.0658541
SRXN1	0.63587	0.60381	2.7773e-10
NAT14	0.596269	0.489928	3.19937e-10
COX6B2	-1.18733	-0.795943	5.73694e-11
RDH13	0.116063	0.139279	7.96718e-05
MBOAT7	-0.0470129	-0.0171555	0.105044
NDUFA3	0.0454333	0.0528869	0.0522894
HAS1	-0.404166	-0.425312	0.0408947
ETFB	-0.135198	-0.114439	1.66632e-07
CPT1C	0.142089	0.168724	0.635679
ALDH16A1	0.0498877	0.08672	0.015643
GYS1	-0.00208452	0.00131971	0.886653
DHDH	0.8331	0.700827	1.14279e-08
HSD17B14	-0.361684	-0.329839	2.21693e-06
BCAT2	-0.0662777	-0.0769232	0.00454574
FUT1	2.22783	2.1661	1.06582e-31
FUT2	-0.0845268	-0.0609521	0.0210695
CA11	-0.378404	-0.425202	2.01183e-06
SPHK2	-0.142562	-0.0516177	0.100188
SULT2B1	2.1953	1.92792	3.21043e-28
PLA2G4C	-0.14483	-0.201964	0.0371221
SULT2A1	0.147112	-0.205354	0.344528
CKM	-0.761102	-0.845291	0.0783901
LIPE	0.402783	0.309818	2.48194e-07
B3GNT8	-0.451197	-0.448006	7.20794e-20
BCKDHA	-0.207647	-0.214803	1.57812e-08
CYP2S1	0.380206	0.403327	7.60869e-21
CYP2F1	1.45094	1.8777	7.03997e-10
CYP2B6	0.421385	0.449096	0.0001546
CYP2A6	-1.48258	-0.818139	8.49868e-08
ITPKC	0.0538769	0.0725713	0.00393028
BLVRB	-0.0960382	-0.0745739	4.60752e-05
PLD3	-0.0402705	-0.0379734	0.0231809
CLC	-1.94501	-0.883933	3.10661e-06
ECH1	-0.169304	-0.174802	9.17785e-19
COX7A1	-0.601534	-0.606016	5.54718e-14
COX6B1	-0.0156805	-0.0156928	0.0624824
GPI	0.170453	0.186133	1.02389e-22
CHST8	-2.83094	-1.97178	2.15773e-24
NUDT19	0.278919	0.285767	9.39375e-20
UQCRFS1	-0.200666	-0.198397	1.4461e-20
ATP13A1	0.167145	0.22555	4.43685e-18
NDUFA13	0.0192864	0.0210087	0.829663
CERS1	-2.02813	-1.19596	3.64853e-14
ISYNA1	0.190182	0.317846	0.00013559
PDE4C	-0.950912	-0.783784	1.36565e-13
B3GNT3	-0.0316228	-0.0131101	0.176963
COLGALT1	0.282036	0.289471	6.32643e-28
PGLS	0.129849	0.151522	5.02021e-10
ABHD8	-0.380098	-0.332001	2.34426e-09
CYP4F11	0.127102	0.212358	0.0585958
CYP4F2	-0.0418312	-0.0637494	0.46672
CYP4F12	-0.510406	-0.515081	1.29941e-14
CYP4F3	0.913799	0.773919	9.0315e-12
CYP4F8	1.83537	2.85301	1.47519e-09
CYP4F22	-0.966014	-0.583792	1.21054e-06
ILVBL	0.018368	0.0325903	0.194291
NDUFB7	-0.0231928	-0.0219991	0.0282851
GCDH	0.142278	0.152029	1.4578e-08
PRDX2	0.11591	0.102099	5.09812e-12
MAN2B1	-0.144498	-0.152406	2.63189e-09
PDE4A	0.102953	0.112435	0.0135945
RDH8	Inf	1.58933	0.0545806
CERS4	-0.899947	-0.515915	9.57209e-10
PNPLA6	-0.0372172	0.000265607	0.35173
ACSBG2	0.30502	0.79553	0.010792
NDUFA11	0.082363	0.0685435	0.00237584
FUT3	-0.0948794	-0.126768	4.82169e-05
FUT6	-0.122319	-0.14656	0.00537116
HSD11B1L	0.301132	0.342348	2.69342e-05
PIP5K1C	-0.123635	-0.172535	4.91115e-07
GAMT	-0.726704	-0.520446	7.91633e-12
NDUFS7	-0.132489	-0.106237	1.92369e-05
GPX4	0.161272	0.154408	5.67696e-14
ZADH2	-0.368253	-0.351969	1.79324e-22
CNDP1	0.177344	1.52408	0.77136
CNDP2	-0.15212	-0.118879	4.1592e-06
CYB5A	-0.163876	-0.193037	2.40169e-08
DSEL	-1.65542	-1.39942	3.40799e-23
KDSR	-0.0062949	-0.0247004	0.623862
PIGN	-0.226446	-0.245973	1.39642e-09
FECH	-0.468316	-0.438798	3.56112e-19
ME2	-0.347838	-0.358991	1.313e-18
ACAA2	-0.42465	-0.420205	5.50084e-25
LIPG	0.749122	0.817631	1.70552e-19
ST8SIA5	-1.2341	-0.41493	9.58234e-08
PIK3C3	-0.276265	-0.315164	8.97531e-16
MOCOS	0.488658	0.501168	4.75691e-12
GALNT1	-0.154867	-0.174792	4.97206e-10
B4GALT6	0.165958	0.220874	0.0083039
ABHD3	-0.682073	-0.650263	9.84111e-28
IMPA2	-0.287851	-0.258993	2.81804e-15
NDUFV2	-0.302202	-0.313821	5.50971e-13
LPIN2	-0.212007	-0.201012	1.01307e-10
ENOSF1	-0.126265	-0.082131	0.0425132
TYMS	0.115517	0.171854	0.000259455
B3GNTL1	1.17717	1.25007	1.64916e-31
FN3K	-0.0837906	-0.0580321	0.143099
FN3KRP	0.0504579	0.0524159	0.0198367
HEXDC	0.2347	0.261073	7.645e-09
FASN	0.44081	0.477718	5.86455e-22
DCXR	0.0972602	0.113469	8.1194e-05
PYCR1	0.546515	0.589027	1.13113e-30
PCYT2	0.1547	0.187175	4.72043e-08
PDE6G	-1.20082	-0.961937	8.81626e-13
SGSH	0.0547979	0.0612902	0.021538
GAA	-0.06926	-0.110076	0.0174154
ENPP7	-0.268518	-1.19515	0.765169
CANT1	-0.125519	-0.105999	6.2322e-10
PGS1	0.212728	0.218199	3.71995e-12
AFMID	0.468068	0.463014	1.80998e-24
TK1	0.285757	0.275044	1.56051e-15
MGAT5B	-1.58331	-0.841174	2.88853e-15
ST6GALNAC1	-0.457176	-0.487567	1.26093e-18
ST6GALNAC2	-0.670622	-0.281974	2.57891e-05
AANAT	1.45528	1.45824	1.45925e-08
SPHK1	0.98082	1.04597	2.14366e-15
PRPSAP1	0.0618629	0.0787217	0.000109278
ACOX1	-0.428484	-0.401707	2.15654e-19
GALK1	0.623034	0.61272	3.68426e-26
NT5C	0.00640123	0.0258583	0.354081
FDXR	0.339625	0.364382	1.35243e-12
ARSG	-0.180962	-0.11707	0.00647631
ACE	-0.100162	-0.158138	0.0558751
CYB561	0.12263	0.139454	2.73841e-12
CA4	-2.81472	-2.00236	1.53428e-30
GDPD1	0.0713138	0.0521409	0.569337
MPO	0.604518	0.816353	0.00774141
LPO	3.21691	4.52125	7.21211e-21
EPX	0.0120894	0.233961	0.912974
DGKE	0.245761	0.253636	5.8324e-05
COX11	0.00180304	-0.00209818	0.783995
CA10	-3.55392	-2.30325	3.5893e-28
NME2	1.03332	1.06055	4.51521e-15
NME1	0.665343	0.652536	7.57408e-29
ACSF2	-0.569749	-0.511534	9.48474e-18
XYLT2	0.188677	0.196305	9.49266e-11
PHOSPHO1	-0.417665	-0.122238	0.00540883
B4GALNT2	-4.26743	-2.53295	5.29252e-27
PNPO	0.258575	0.286283	4.34268e-19
ACBD4	-0.210589	-0.229369	6.74001e-09
PLCD3	-0.489485	-0.451199	7.81113e-22
G6PC3	0.305306	0.306679	4.88738e-25
NAGS	-0.443165	-0.27363	0.00367397
AOC3	-1.01762	-1.01577	4.93656e-23
AOC2	0.609938	0.830393	1.33122e-06
COASY	0.122468	0.147795	1.29174e-14
HSD17B1	-0.240907	-0.149768	7.19985e-05
NAGLU	0.0520242	0.0763198	0.00291355
CNP	0.0514664	0.0599021	0.00701417
ACLY	0.222717	0.213989	2.19239e-22
NT5C3B	0.48146	0.401741	6.60271e-17
PNMT	0.596062	1.10538	0.00619766
PIP4K2B	0.126374	0.105087	4.0442e-05
ACACA	0.408377	0.390383	3.0793e-16
DHRS11	-0.831862	-0.777031	4.74304e-29
PIGW	0.407226	0.343274	2.01219e-12
PIPOX	0.209026	0.648325	0.167227
DHRS13	0.310313	0.369128	7.37919e-07
ALDOC	0.396732	0.331718	2.06945e-10
PIGS	-0.228959	-0.226778	9.09868e-21
NOS2	-0.0151046	-0.0123968	0.826716
DHRS7B	-0.135853	-0.140222	8.92114e-07
ALDH3A1	-0.23945	-0.128135	0.0275849
ALDH3A2	-0.221671	-0.220584	7.35926e-14
PRPSAP2	-0.0458683	-0.0745666	0.0158063
SHMT1	-0.0498719	-0.0147707	0.561665
PEMT	0.334533	0.364432	6.31497e-21
NT5M	-0.110952	-0.138943	0.0310047
PLD6	0.71658	0.575357	4.92982e-13
PIGL	0.42944	0.439211	4.48813e-15
HS3ST3B1	-0.262824	-0.284564	0.000281703
COX10	-0.165595	-0.156825	1.52373e-10
HS3ST3A1	0.635356	0.825947	6.46142e-05
PIK3R5	-0.913632	-0.725548	6.8679e-14
PIK3R6	-0.620755	-0.500625	6.48741e-08
PFAS	0.397415	0.421675	1.38573e-18
ALOXE3	1.98892	2.85837	2.76895e-13
ALOX12B	-0.616549	-0.17025	0.00143244
ALOX15B	-0.629832	-0.181851	0.00655078
GUCY2D	0.499668	1.27179	0.00405378
CYB5D1	-0.321692	-0.29492	1.1334e-05
SAT2	-0.0778327	-0.110516	5.59197e-06
ACADVL	-0.169958	-0.142985	1.63631e-14
ALOX12	-0.368371	-0.237221	4.99656e-05
ENO3	0.74773	0.740717	6.87303e-15
PLD2	0.0697659	0.0729889	0.0184785
ALOX15	0.0416777	0.400227	0.686636
GGT6	-0.495406	-0.53916	4.09162e-26
CYB5D2	-0.237896	-0.207882	7.87682e-10
ASPA	-3.81658	-3.30083	4.07601e-32
SRR	-0.287991	-0.301283	1.45669e-09
INPP5K	-0.279847	-0.257445	3.49244e-17
GLOD4	-0.10607	-0.0986097	5.00892e-07
DPEP1	2.94618	2.42195	3.10949e-26
ACSF3	-0.0222815	0.0319125	0.659044
GALNS	-0.0144768	0.0148686	0.940024
APRT	0.154845	0.17032	1.60193e-17
MVD	0.231885	0.191892	2.48194e-07
CYBA	0.0487339	0.0791351	0.0124612
CA5A	1.4476	2.13029	4.19389e-08
MTHFSD	0.258555	0.237348	4.42795e-11
COX4I1	-0.0476045	-0.0465441	0.000707733
ADAD2	-1.90135	-0.13259	4.2956e-08
HSDL1	0.224794	0.200475	4.69248e-10
MLYCD	-0.172742	-0.150031	7.62436e-06
HSD17B2	-2.08524	-1.77758	1.58252e-28
SDR42E1	-0.268557	-0.411667	3.19747e-06
PLCG2	-1.43695	-1.20571	3.39617e-24
BCO1	-0.547344	-0.382634	1.84569e-06
GCSH	0.39729	0.410802	2.31705e-10
WWOX	0.365237	0.369534	2.45749e-10
NUDT7	-0.356348	-0.362338	7.59695e-13
CHST5	-2.15523	-1.61738	6.20342e-24
CHST6	-1.00961	-0.570503	1.18665e-11
LDHD	-1.20172	-1.17778	1.92935e-30
FA2H	-0.147699	-0.106567	0.00120222
DHODH	0.459911	0.472579	3.4339e-23
TAT	-3.71943	-3.33896	2.06264e-28
CHST4	2.52922	3.79155	4.81554e-09
FUK	0.140088	0.206028	1.80041e-08
ST3GAL2	0.517417	0.525172	5.50959e-21
NQO1	0.346551	0.258706	4.70644e-12
CYB5B	0.190957	0.201345	3.58951e-14
HAS3	0.0611508	0.069694	0.536457
SMPD3	-0.562943	-0.535246	2.60395e-20
PLA2G15	0.21371	0.201333	7.42207e-11
DPEP2	-1.25935	-1.05485	7.83745e-20
DPEP3	-2.59967	-2.06194	1.77431e-21
LCAT	0.32746	0.245338	0.00589364
GFOD2	-0.142578	-0.128861	4.64064e-08
HSD11B2	-0.53956	-0.518503	2.49484e-28
B3GNT9	0.281628	0.249757	4.77291e-06
CES3	-0.803986	-0.830771	2.41965e-26
CES2	-0.514872	-0.518812	4.32508e-27
CA7	-3.58703	-2.96491	2.70337e-32
TK2	0.0574936	0.0218163	0.463486
GOT2	0.09845	0.10124	1.49324e-11
COQ9	-0.102797	-0.107763	9.21158e-11
OGFOD1	0.332127	0.320768	4.77309e-25
NUDT21	0.157618	0.146245	8.69386e-14
CES1	-1.14247	-0.705332	5.10545e-11
LPCAT2	0.306325	0.349672	1.15598e-11
ADCY7	-0.171507	-0.131095	0.0161039
VKORC1	0.129429	0.108039	2.68444e-05
HSD3B7	0.333619	0.271206	1.03354e-10
SEPHS2	-0.145442	-0.123632	1.12435e-09
SULT1A3	0.740979	0.851539	0.000545899
GDPD3	-0.860779	-0.847099	1.82169e-26
ALDOA	0.0263607	0.0257148	0.0498603
CDIPT	-0.0236834	-0.00186798	0.627075
QPRT	0.420047	0.231887	4.72111e-07
SULT1A1	-1.14142	-1.03737	4.58845e-25
SULT1A2	-2.47736	-2.19429	3.15207e-31
HS3ST4	0.810508	3.21067	0.0334469
NDUFAB1	0.0249213	0.0310803	0.0483799
HS3ST2	0.0810075	0.0572868	0.566772
UQCRC2	-0.10182	-0.107081	5.57126e-13
CRYM	-0.457781	-0.309884	2.5703e-05
ACSM1	-0.877039	-0.871038	3.7996e-11
ACSM3	-0.578873	-0.473423	5.29007e-11
ACSM5	-3.01849	-2.47051	1.85301e-27
GDE1	-0.166575	-0.176709	6.5456e-21
COQ7	-0.114471	-0.119205	9.58117e-08
XYLT1	-0.459219	-0.420296	1.33845e-14
PLA2G10	-0.835054	-0.766569	2.83973e-19
PMM2	0.241426	0.22007	5.78048e-09
ABAT	-0.329704	-0.29112	0.000105938
ALG1	0.233763	0.251105	6.11398e-17
NAGPA	-0.0591851	-0.0246593	0.113751
NUDT16L1	-0.0371839	0.00146854	0.582754
HMOX2	0.127889	0.123018	2.12545e-11
ADCY9	-0.705047	-0.68923	3.68426e-26
NAA60	-0.196045	-0.169029	2.19522e-10
AMDHD2	0.16664	0.188208	0.000688476
ECI1	-0.08061	-0.068536	0.00603123
NDUFB10	-0.0423325	-0.0410103	0.00279371
MSRB1	0.108247	0.0761896	0.00113095
FAHD1	-0.0880838	-0.104437	4.72147e-06
HAGH	-0.0177396	-0.0206673	0.100736
NME3	0.0946307	0.0862676	0.00272533
GNPTG	-0.0118725	-0.0162779	0.311466
HAGHL	2.62347	2.58483	2.10542e-30
PIGQ	0.180741	0.21964	8.43367e-12
DECR2	0.0769789	0.110764	0.00467663
NME4	0.32964	0.204859	3.54757e-07
CHSY1	0.253291	0.216301	2.15407e-07
ALDH1A3	0.140595	0.200819	0.126358
CERS3	-0.811406	0.696739	0.259066
ST8SIA2	-1.07589	-0.315706	3.78363e-06
MAN2A2	0.234787	0.18482	1.84552e-07
IDH2	0.0993758	0.10178	1.05261e-06
ABHD2	0.186393	0.226753	1.81627e-08
PDE8A	-0.45029	-0.440234	2.21082e-23
FAH	0.119447	0.138047	0.00199044
ACSBG1	-0.932566	-0.945455	7.50889e-12
IDH3A	-0.357644	-0.362568	2.21082e-23
ETFA	-0.167211	-0.166547	1.22549e-13
PPCDC	-0.0351517	-0.0553513	0.166531
COX5A	-0.123629	-0.113147	5.07105e-12
MPI	-0.384367	-0.357892	1.91355e-18
CYP1A1	-1.27598	0.02014	0.00346646
CYP11A1	-2.43353	-1.70091	1.13274e-23
ADPGK	0.200789	0.198361	3.03091e-14
HEXA	-0.0173041	-0.0478054	0.222426
PKM	0.194857	0.197772	6.57383e-23
GLCE	0.205367	0.202265	7.50883e-09
NOX5	-1.09017	-0.222837	5.0054e-06
LCTL	0.605822	0.646988	9.14531e-05
CA12	-0.731461	-0.714974	1.49888e-26
GCNT3	-0.737515	-0.795894	1.61108e-25
LDHAL6B	-1.1718	-0.902222	1.23462e-07
LIPC	-3.25474	-2.14997	6.82883e-27
ALDH1A2	-1.21553	-0.0356268	1.69026e-05
PIGB	-0.122376	-0.162506	0.000164272
CYP19A1	1.23847	1.37067	2.76611e-09
HDC	-1.59213	-1.16694	5.81829e-16
GALK2	0.123614	0.12108	0.000294345
DUT	0.112459	0.120857	7.50274e-05
GATM	-0.614033	-0.466127	2.58572e-08
DUOX1	0.446657	0.608077	0.000360687
DUOX2	0.596624	0.380454	0.00691921
SORD	0.667087	0.673175	1.39512e-27
CKMT1B	-0.498012	-0.464598	1.12856e-16
ADAL	-0.323454	-0.334326	1.97787e-07
GANC	-0.168352	-0.153018	5.87967e-06
PLA2G4F	-0.394977	-0.340625	9.78282e-08
PLA2G4D	0.467207	1.22277	0.00111
PLA2G4E	1.64499	1.73913	4.95381e-14
ITPKA	-0.635978	-0.571405	1.66591e-17
NDUFAF1	-0.0169436	-0.0469	0.112547
CHST14	0.180196	0.209724	7.88253e-07
IVD	-0.0762846	-0.0820098	0.000749813
PLCB2	-0.131375	-0.0856475	0.070896
LPCAT4	-0.295301	-0.254363	9.5473e-18
NUDT14	0.370618	0.354235	4.56525e-16
PLD4	-1.24291	-0.929939	4.70644e-12
ADSSL1	-0.857387	-0.474123	1.62295e-11
ASPG	-2.8751	-2.11282	3.95619e-21
CKB	-0.388763	-0.3923	1.7924e-16
DIO3	0.208534	0.352053	0.168626
DEGS2	0.0381848	0.0882138	0.137006
CYP46A1	-1.09385	-0.864132	2.12334e-12
AK7	-0.58582	-0.394914	9.93697e-07
GLRX5	-0.0780962	-0.0783824	3.58186e-05
ITPK1	-0.0873252	-0.0760691	4.80609e-05
NDUFB1	-0.165344	-0.186234	1.51347e-15
GALC	-0.232096	-0.253855	0.000232575
DIO2	1.32813	1.44143	1.42476e-19
SPTLC2	-0.107004	-0.0808042	0.0023998
GSTZ1	-0.44945	-0.371243	2.08991e-10
POMT2	0.231082	0.236991	1.43162e-07
ACYP1	0.388399	0.413537	1.24946e-17
ISCA2	-0.0901178	-0.0895264	0.00671741
ALDH6A1	-0.468113	-0.446916	1.17336e-19
ENTPD5	-0.983834	-0.929264	1.75748e-29
COQ6	-0.162712	-0.177538	5.9116e-08
PTGR2	-0.132987	-0.153768	0.00990976
ACOT4	-0.445048	-0.437411	6.8626e-09
ACOT2	-0.19915	-0.220912	1.65707e-11
ACOT1	-0.448417	-0.392229	2.78189e-09
COX16	-0.0306717	-0.0488765	0.121736
GALNT16	-2.92781	-2.25767	2.60247e-26
RDH12	0.92616	1.26023	2.11591e-08
RDH11	0.268189	0.223798	3.08009e-11
ARG2	1.0938	0.738676	1.16792e-14
PIGH	0.0589976	0.0578846	0.0214093
GPHN	0.111	0.178096	0.00031845
FUT8	0.337976	0.365479	1.03001e-11
GPX2	0.225385	0.205257	4.52036e-17
MTHFD1	0.336627	0.309351	3.21767e-20
SGPP1	-0.383525	-0.422302	3.83675e-20
DHRS7	-0.117334	-0.112657	5.70288e-07
GCH1	-0.0798911	-0.0768323	0.00427346
DDHD1	0.259392	0.213058	0.0002312
GNPNAT1	0.279045	0.235185	5.02826e-11
ABHD12B	-1.70891	0.245016	0.00495874
PYGL	-0.239973	-0.173275	0.00823009
L2HGDH	0.210101	0.220272	1.39979e-05
MGAT2	-0.291367	-0.32331	1.84839e-08
SDR39U1	0.103099	0.106283	0.0123026
ADCY4	0.0874517	0.0924114	0.544461
DHRS1	-0.289064	-0.259429	1.16671e-12
GMPR2	-0.0322353	-0.0416102	0.0183659
PCK2	-0.191471	-0.159027	1.67651e-09
DHRS4L1	-0.408374	-0.377956	0.00140058
DHRS4L2	-0.21922	-0.221745	4.54399e-09
DHRS4	-0.21911	-0.215704	5.21741e-10
DHRS2	2.97715	3.47238	1.16218e-27
THTPA	-0.259266	-0.281001	3.83868e-11
OXA1L	-0.00836229	-0.0179147	0.420408
ABHD4	-0.225878	-0.219707	7.38479e-11
DAD1	0.0362444	0.0235441	0.0172023
ABHD13	0.136536	0.0874877	0.000576314
PCCA	-0.123018	-0.0306427	0.0662999
CLYBL	-0.39111	-0.368107	2.5464e-11
HS6ST3	-3.38022	-1.77324	1.38044e-19
TGDS	0.609291	0.544765	1.60351e-22
DCT	-1.35109	1.1569	0.000370379
ALG11	0.150387	0.143547	0.0151938
DHRS12	0.0966297	0.0894467	0.068108
EBPL	0.368715	0.369339	1.65005e-25
CDADC1	0.23271	0.189666	3.20923e-06
NUDT15	0.138217	0.13122	7.67941e-09
SUCLA2	0.00342234	-0.0148397	0.528018
ESD	0.092441	0.0662894	4.01072e-06
ENOX1	-0.725145	-0.884507	6.73373e-06
DGKH	0.392407	0.404903	6.09566e-07
ALG5	0.257083	0.217625	7.25306e-15
KL	-1.8509	-1.38292	4.30289e-22
ALOX5AP	-0.196866	-0.155587	0.00155081
CRYL1	-0.134017	-0.119497	2.30092e-05
PGAM5	0.380136	0.373656	5.97327e-26
GALNT9	-0.7941	1.0251	0.0105297
GLT1D1	-0.610748	-0.353891	0.000504832
AACS	0.0968367	0.135803	0.000227118
OGFOD2	0.0796915	0.127108	0.0503028
B3GNT4	0.952822	1.13732	4.8035e-11
HPD	-0.787475	-0.698861	3.0777e-09
OASL	-0.494758	-0.517159	4.884e-08
ACADS	-0.610839	-0.553407	5.76969e-29
COQ5	-0.0483317	-0.0420082	0.0388744
COX6A1	-0.0873901	-0.0725479	2.96298e-07
PLA2G1B	-0.677067	-0.295593	0.00117814
NOS1	-2.99536	-2.74075	2.83295e-16
SDSL	-0.243848	-0.191688	1.78985e-09
SDS	0.00278452	0.0354948	0.970141
OAS2	0.324826	0.285878	0.00971623
OAS3	0.425053	0.354886	1.28351e-11
OAS1	-0.0568537	-0.0601328	0.0458576
ALDH2	-0.107432	-0.103717	1.2915e-07
ACAD10	-0.130715	-0.11235	0.00043956
GLTP	-0.470686	-0.453121	7.19361e-32
MVK	0.309987	0.263215	1.20044e-10
MMAB	0.309579	0.273477	2.05476e-13
ACACB	-0.945342	-1.00871	7.42223e-30
DAO	-5.73646	-4.75519	6.50149e-31
ALDH1L2	-0.159093	0.0332082	0.187875
CHST11	-0.19457	-0.0781933	0.0285585
TXNRD1	0.0358165	0.00414027	0.438065
GLT8D2	-0.278882	-0.288585	0.000111674
NT5DC3	0.0860561	-0.052138	0.46487
PAH	4.59455	4.91683	3.26341e-17
GNPTAB	-0.330357	-0.343566	8.34424e-22
CHPT1	-0.0810067	-0.0880458	0.00102445
LTA4H	0.103789	0.122011	3.05057e-09
HAL	-0.00275319	0.469405	0.356837
AMDHD1	0.0975838	0.50768	0.199
NDUFA12	0.0208719	0.0218508	0.217874
NUDT4	0.149	0.149482	1.10998e-05
GALNT4	-0.0235349	0.0997822	0.935813
MGAT4C	-5.5852	-3.66482	8.10892e-33
ACSS3	-0.968454	-0.581826	2.98666e-11
LYZ	0.0744323	0.0818659	0.204351
MSRB3	-1.06837	-1.00791	4.43685e-18
GNS	0.0114406	0.0144159	0.306074
CYP27B1	1.58824	1.57582	8.02283e-30
B4GALNT1	-0.61405	-0.590223	3.12155e-07
PIP4K2C	-0.0928366	-0.0764733	6.45197e-06
NDUFA4L2	0.789536	0.949835	1.29974e-20
SHMT2	0.422577	0.46017	4.33363e-31
RDH16	1.68184	2.11631	2.12114e-20
HSD17B6	-0.621103	-0.850365	4.85564e-14
PTGES3	0.118628	0.106395	1.99543e-16
GLS2	2.19693	2.41034	2.11096e-27
CS	-0.0560023	-0.0391364	0.00258025
COQ10A	0.158546	0.170674	0.00498369
SUOX	-0.142402	-0.117907	1.24472e-05
DGKA	-0.485681	-0.424566	3.4873e-13
RDH5	-1.61835	-1.48663	1.19685e-31
PDE1B	-1.34804	-1.05243	6.82287e-18
CSAD	0.343627	0.364591	4.95004e-07
SOAT2	-0.099128	0.223399	0.803891
GALNT6	0.904992	0.911931	6.5726e-27
CERS5	0.273261	0.250986	2.41927e-18
GPD1	0.525191	0.243118	0.112718
ADCY6	-0.295702	-0.261937	4.46118e-15
PFKM	0.273879	0.239401	3.04863e-11
ALG10B	0.0214473	0.0795994	0.430509
ALG10	0.359146	0.37011	1.81627e-08
FAR2	-0.194687	-0.192725	2.60767e-09
BCAT1	-0.306066	-0.0741253	0.0179584
ETNK1	-0.14766	-0.255021	0.000113417
ST8SIA1	-1.54721	-1.54626	1.09409e-21
CMAS	-0.0952635	-0.113897	7.76498e-10
LDHB	0.22264	0.177147	1.11055e-12
GYS2	-0.744406	-0.468977	0.034038
PYROXD1	-0.360115	-0.381227	1.1204e-15
PDE3A	-1.24801	-1.12296	3.55015e-27
MGST1	-0.183625	-0.167348	6.90349e-06
DERA	-0.201504	-0.188739	2.26187e-13
GUCY2C	-0.117433	-0.14378	8.92265e-05
ACSM4	-1.54427	-0.886696	2.75689e-10
LPCAT3	-0.466438	-0.465792	1.44442e-22
ENO2	0.141097	0.128652	0.0713696
TPI1	0.0558292	0.0646819	6.62566e-08
GAPDH	0.102136	0.108292	2.37484e-19
GALNT8	-1.20599	-0.602303	8.6302e-11
NDUFA9	-0.0480695	-0.0407893	0.0395947
B4GALNT3	-0.349419	-0.298071	1.94176e-13
B3GAT1	-0.589639	-0.0649853	4.71327e-05
GLB1L2	0.190935	0.189847	3.4915e-06
GLB1L3	-1.58487	-1.28145	1.15049e-09
ACAD8	-0.178916	-0.176094	8.30131e-12
ST3GAL4	-0.550914	-0.462545	3.10097e-08
FOXRED1	0.203011	0.224096	2.64408e-09
SIAE	-0.494791	-0.500363	1.60634e-27
SC5D	0.0796122	0.0421214	0.0442384
DPAGT1	0.241346	0.246365	6.91221e-20
HMBS	0.33895	0.351042	2.87901e-19
TREH	-1.21999	-0.934029	3.15295e-10
NNMT	0.28054	0.280356	7.52654e-05
PTS	0.24132	0.208849	1.27682e-11
BCO2	-0.709562	-0.514517	6.95597e-09
SDHD	-0.241801	-0.289192	5.25213e-26
DLAT	-0.0703398	-0.0822484	0.000715575
ALG9	0.155456	0.136034	0.000509341
FDX1	-0.118657	-0.121672	2.15407e-07
ACAT1	-0.456989	-0.436568	1.5284e-27
GUCY1A2	0.00499206	0.160258	0.196378
AASDHPPT	0.327032	0.280425	1.16968e-15
FUT4	0.226571	0.206452	1.14279e-08
NAALAD2	-1.3913	-1.31011	2.10711e-21
NOX4	2.6844	2.57519	4.49777e-22
ME3	0.109901	0.112674	0.00958909
ALG8	0.280684	0.289737	2.19758e-20
NDUFC2	0.00491321	-0.0267803	0.703959
GDPD4	0.22451	0.509609	0.312579
B3GNT6	-1.79936	-1.35525	1.04892e-21
ACER3	-0.283015	-0.265714	9.58398e-14
DGAT2	1.5368	1.2676	1.91944e-25
MOGAT2	-1.23314	-1.21227	1.62667e-29
GDPD5	1.69751	1.73322	7.41357e-28
NEU3	0.590665	0.555081	8.16265e-22
PGM2L1	0.145953	0.182113	0.0151306
PDE2A	-1.97994	-1.75983	6.33584e-29
INPPL1	0.13832	0.121892	2.70872e-11
NADSYN1	0.0368294	0.0475205	0.205702
DHCR7	0.513514	0.491147	4.55675e-24
CPT1A	-0.312892	-0.302965	1.75359e-22
CHKA	-0.0404123	-0.0587124	0.0766268
NDUFS8	0.0917936	0.104923	0.000290073
ALDH3B1	0.166147	0.164784	0.000362774
ALDH3B2	2.99885	3.08727	3.77245e-19
ACY3	0.0501946	0.125468	0.0324467
NUDT8	0.197039	0.221024	0.000165771
NDUFV1	-0.0604922	-0.0481911	0.000424778
GSTP1	0.215776	0.219323	6.64473e-25
PC	-0.464005	-0.45769	6.13394e-15
B4GAT1	-0.148093	-0.134187	5.22778e-08
TM7SF2	0.487068	0.50297	1.05727e-19
NAALADL1	-1.55172	-1.45924	6.11855e-28
PYGM	-2.75258	-2.61658	2.07633e-27
PRDX5	0.0475064	0.0447679	0.00889626
PLCB3	0.03082	0.06988	0.0178852
NUDT22	-0.154924	-0.123323	1.02865e-06
COX8A	-0.0738534	-0.0794722	1.46243e-11
PLA2G16	0.554874	0.467874	3.5092e-10
GANAB	0.0753359	0.0775134	1.00802e-10
B3GAT3	0.154077	0.173482	9.63904e-14
ASRGL1	-0.28757	-0.155062	0.00586647
FADS3	0.569945	0.636018	1.15414e-14
FADS1	0.967321	0.873758	4.99066e-12
FADS2	0.636274	0.794827	3.26563e-08
DAGLA	0.0641637	0.104925	0.0177395
CYB561A3	-0.419898	-0.366202	2.75666e-21
GLYATL1	2.66335	2.75596	1.16487e-16
GLYATL2	0.716403	0.829356	0.0892718
PRG2	-1.33333	-0.199108	0.000378745
FOLH1	0.455349	0.581341	0.000419954
NDUFS3	-0.0767078	-0.0661787	7.8672e-05
DGKZ	0.34139	0.345892	9.18199e-24
CHST1	0.599733	0.702299	3.2361e-07
EXT2	0.0742269	0.0647604	2.67906e-06
HSD17B12	0.20976	0.16794	2.01914e-10
PDHX	0.00899818	0.0014294	0.729946
CAT	-0.208596	-0.206765	3.49236e-18
NAT10	0.435856	0.432456	1.16281e-29
BBOX1	1.1565	0.827196	0.0908384
UEVLD	-0.195752	-0.221076	4.99837e-14
LDHAL6A	-0.766513	-0.551558	1.2039e-06
LDHC	-0.0625023	0.00343455	0.518099
LDHA	0.141727	0.128534	7.23327e-14
TPH1	-3.82377	-2.85896	2.81637e-29
PIK3C2A	0.107906	0.034095	0.0187815
CYP2R1	0.168057	0.137308	0.000114474
PDE3B	-0.337616	-0.409052	4.68141e-12
FAR1	-0.0947306	-0.134687	1.30197e-05
MICAL2	-0.250976	-0.24627	1.11353e-15
GALNT18	0.219717	0.183739	0.0626955
AMPD3	0.202303	0.205831	0.000107596
CYB5R2	0.581097	0.665909	1.85689e-10
SMPD1	-0.551862	-0.553994	2.99057e-29
RRM1	0.171925	0.1625	1.86499e-12
TH	3.16341	3.11996	3.89571e-18
CHID1	0.243162	0.245089	7.52694e-23
PNPLA2	-0.0749163	-0.0508773	0.0149735
TALDO1	0.149188	0.157866	1.20723e-22
PTDSS2	0.308556	0.336951	1.81351e-18
B4GALNT4	1.29871	1.52807	8.12519e-06
CYP2E1	0.273227	0.650595	0.0520145
PAOX	-0.303353	-0.316417	9.52679e-10
ECHS1	-0.0855916	-0.0738652	2.4225e-07
INPP5A	-0.258806	-0.29837	1.19334e-26
DPYSL4	-0.114314	0.178063	0.641622
GLRX3	0.349613	0.321279	3.06278e-20
UROS	0.223902	0.220294	1.16413e-13
OAT	-0.0445998	-0.107349	0.013652
ACADSB	-0.380657	-0.393325	2.97957e-19
INPP5F	-0.0720793	-0.08284	0.0319598
PRDX3	0.0415993	0.0193624	0.078149
PNLIPRP2	-1.80405	-1.19672	5.12372e-12
PNLIPRP1	-0.980491	-0.58553	1.36034e-05
ACSL5	-0.0220603	-0.0359313	0.122833
GPAM	0.0891869	0.0213651	0.128055
GSTO2	0.487926	0.458592	3.87809e-11
GSTO1	0.144443	0.094946	5.73901e-08
NT5C2	-0.0976807	-0.125407	2.19495e-05
AS3MT	-1.06146	-0.790547	2.6953e-07
CYP17A1	-0.150505	0.549533	0.363313
ELOVL3	0.690259	0.864022	0.00527717
NDUFB8	-0.0747719	-0.104892	4.52026e-07
SCD	0.852625	0.71936	3.89834e-26
COX15	-0.00841977	-0.00859356	0.871743
ENTPD7	0.109299	0.0545715	0.089935
GOT1	-0.211192	-0.189391	3.72543e-17
HPSE2	-3.26049	-2.77654	5.74524e-32
PI4K2A	0.0833014	0.0710023	0.000290923
PGAM1	-0.0336956	-0.0539751	0.0213666
ENTPD1	0.0510904	0.0460155	0.345121
ALDH18A1	-0.0232452	0.00227464	0.749357
CYP2C8	-0.939541	-1.25761	6.65217e-07
CYP2C9	-1.06605	-0.61914	0.00416357
CYP2C18	-1.13039	-1.07492	8.71981e-13
PLCE1	-1.0991	-1.02007	1.44214e-29
PDE6C	0.12002	0.16091	0.701098
CYP26A1	1.35849	2.40976	3.73175e-06
CYP26C1	0.490947	1.3751	0.0170311
PANK1	-0.116865	-0.129743	0.0216673
LIPA	-0.141234	-0.158882	9.98566e-05
CH25H	0.206892	0.0387433	0.481193
LIPM	0.819087	0.681562	9.39805e-11
LIPN	-0.127255	0.384508	0.774149
LIPJ	-1.84497	-1.10229	1.01847e-10
PTEN	-0.226418	-0.268225	9.86257e-20
PAPSS2	-0.556514	-0.549826	3.40475e-28
MINPP1	-0.0668921	-0.0723739	0.00691921
GLUD1	-0.0589094	-0.0638048	1.09463e-05
MAT1A	2.06176	2.42082	5.94329e-11
COMTD1	0.123622	0.176387	0.000477291
ADK	0.415854	0.370032	6.80933e-19
NDST2	0.0697419	0.0415829	0.482135
FUT11	0.17472	0.185321	2.18756e-05
NUDT13	-0.0230176	-0.0103894	0.792725
PLA2G12B	-0.661345	-0.362768	0.0142374
CHST3	0.175852	-0.00501044	0.915989
PCBD1	0.222022	0.200308	6.6235e-23
SGPL1	-0.0216845	-0.0319653	0.111693
PPA1	0.341555	0.331845	1.63319e-27
HK1	-0.0351194	-0.0376173	0.0762501
HKDC1	0.576434	0.428428	2.24981e-11
ADO	0.24414	0.252996	2.75597e-23
IPMK	-0.271297	-0.317372	5.2633e-11
A1CF	-0.590491	-0.663841	1.18976e-19
ASAH2B	0.400948	0.343202	2.77847e-07
SGMS1	-0.0886766	-0.077793	0.0755011
ASAH2	0.243106	-0.00419799	0.0711324
OGDHL	-1.49487	-0.492355	1.23724e-08
ALOX5	-0.0213514	0.0516443	0.947848
CSGALNACT2	0.0590895	0.0961095	0.0643133
ACBD5	-0.0230248	-0.0149686	0.682192
PDSS1	0.103785	0.113086	8.18275e-06
THNSL1	0.462401	0.433399	7.59623e-16
MSRB2	0.0457787	0.0351026	0.162172
PIP4K2A	-0.159762	-0.156889	2.95981e-06
ST8SIA6	-1.66243	-1.06862	7.91014e-14
CUBN	-0.72913	-1.5698	7.40825e-09
PTER	-0.0272354	-0.0259923	0.79856
ACBD7	1.69554	1.749	9.16348e-21
OLAH	1.3565	1.6179	0.000278935
SEPHS1	0.176727	0.178471	7.15241e-22
PHYH	-0.325801	-0.32104	7.05181e-18
NUDT5	0.341193	0.322086	8.41082e-25
DHTKD1	-0.0140512	-0.0200664	0.540452
ECHDC3	-1.00218	-0.377932	0.000161312
PFKFB3	0.256717	0.239142	2.97378e-10
AKR1C4	Inf	5.05412	9.10431e-27
AKR1C3	-0.335257	-0.353737	6.15809e-11
AKR1C1	-1.46531	-0.932869	2.15789e-14
AKR1C2	-1.70836	-1.33879	6.15617e-24
PFKP	0.0399864	0.0537705	0.0210274
IDI1	-0.00440697	-0.0229026	0.803235
PNPLA7	-0.872764	-0.662226	3.24225e-13
ENTPD8	-1.10389	-1.01261	1.01524e-24
NDOR1	0.176415	0.227379	1.04242e-09
MAN1B1	0.122698	0.148993	3.14396e-11
UAP1L1	0.393333	0.414722	1.84928e-09
ENTPD2	0.291518	0.300753	1.47721e-08
FUT7	0.687339	0.907015	2.30086e-05
PTGDS	-0.68331	-0.627916	1.5244e-14
AGPAT2	-0.0172529	-0.000369485	0.674994
INPP5E	0.436766	0.420143	2.29983e-21
SARDH	-0.341284	-0.132046	0.0086434
DBH	-0.478984	0.268471	0.00469947
ABO	-0.375995	-0.300967	1.75365e-08
GBGT1	-0.0642884	0.0146976	0.534465
CEL	3.48842	3.35172	7.18494e-21
UCK1	-0.0628223	-0.0547564	0.00221974
POMT1	-0.0532175	-0.0372012	0.0925438
ASS1	0.0262798	-0.010045	0.899808
PTGES	0.313794	0.321274	7.10251e-06
CRAT	-0.344761	-0.318599	2.32901e-14
DOLPP1	-0.260787	-0.230614	3.93035e-16
DOLK	0.167212	0.174122	1.19879e-15
PHYHD1	-1.16719	-1.03689	1.17072e-18
PTGES2	0.194245	0.213849	4.20728e-18
DPM2	0.328021	0.348443	6.98614e-30
PIP5KL1	0.829694	1.03203	7.87097e-06
ST6GALNAC4	-0.0622086	-0.0591681	0.128244
ST6GALNAC6	-0.937494	-0.879347	1.73505e-26
AK1	-0.256641	-0.216056	4.51852e-05
FPGS	0.359373	0.387787	4.58399e-29
PTGS1	-1.06193	-1.12888	2.97667e-28
NDUFA8	0.034446	0.0155718	0.136806
ALAD	-0.228907	-0.227668	1.14333e-20
HSDL2	-0.0386559	-0.0399602	0.0961163
UGCG	-0.206391	-0.223347	6.0146e-14
PTGR1	-0.221951	-0.276086	3.30585e-12
ALDOB	0.610778	0.385008	0.000764348
BAAT	2.90907	3.66418	8.1828e-19
ALG2	0.0945956	0.107537	1.70019e-09
GALNT12	-0.450808	-0.450875	2.1777e-26
NANS	-0.227263	-0.206973	2.45637e-16
HSD17B3	0.265907	0.428348	0.470427
FBP1	0.0272939	0.00649119	0.224439
FBP2	0.907117	0.325739	0.000123559
IPPK	0.204908	0.208646	6.22581e-06
SPTLC1	0.00205197	-0.0117273	0.931003
AUH	-0.224003	-0.229362	8.3036e-14
ISCA1	-0.0839549	-0.150007	5.31362e-07
GCNT1	0.00135832	0.0317401	0.588474
RFK	-0.254656	-0.239319	2.08191e-11
ALDH1A1	-0.517356	-0.500118	1.79818e-14
GDA	-0.207364	-0.199491	0.00511394
FXN	0.397693	0.412513	4.87727e-19
PIP5K1B	-0.348107	-0.352742	2.06257e-21
PGM5	-2.11367	-1.70788	1.62397e-25
ALDH1B1	0.149897	0.163287	9.57209e-10
GRHPR	0.0817237	0.0996069	1.51496e-05
GNE	-0.380734	-0.387794	2.16197e-13
NPR2	-0.195572	-0.31034	3.19106e-05
GBA2	-0.20024	-0.187606	6.58778e-16
CA9	2.37179	2.4047	1.33049e-25
PIGO	0.0642575	0.08004	0.00875929
GALT	-0.0132822	-0.00166071	0.854504
NUDT2	0.0253879	0.0170085	0.607373
B4GALT1	-0.136259	-0.110025	8.06796e-07
NDUFB6	-0.00727013	-0.0303819	0.236191
ACO1	-0.0626127	-0.0606983	0.00634415
MTAP	0.589184	0.564293	1.84955e-21
ACER2	-0.386312	-0.2874	0.000170346
GLDC	-1.58621	-0.290908	4.22467e-08
AK3	-0.138024	-0.14448	3.59188e-11
GPT	-1.50458	-1.30389	1.16722e-28
DGAT1	-0.0206717	-0.0149285	0.59894
CYC1	0.0226884	0.04153	0.0810036
TSTA3	0.362775	0.354707	2.16002e-22
NAPRT	0.0406251	0.0556411	0.0517412
ST3GAL1	0.130075	0.267872	0.0184785
SQLE	0.711129	0.636868	2.65863e-21
NDUFB9	-0.0307752	-0.0203404	0.0968742
HAS2	-0.081219	0.0167522	0.666726
ENPP2	-0.848147	-0.827829	2.22771e-23
EXT1	-0.276454	-0.21915	1.95635e-15
RRM2B	-0.0626904	-0.0864402	0.0678798
COX6C	-0.0462178	-0.0489928	0.00062311
PTDSS1	0.267661	0.29611	6.52515e-26
UQCRB	-0.0176206	-0.0590643	0.0401057
DECR1	-0.162115	-0.171293	4.56e-13
CA2	-1.37286	-1.26611	2.90711e-30
CA3	-0.21246	0.0738937	0.378548
CA1	-5.07859	-2.90246	6.12964e-31
CA13	0.0669997	0.0690949	0.398936
IMPA1	-0.423437	-0.421232	1.93201e-21
RDH10	0.303232	0.30924	4.78993e-17
SULF1	0.779018	0.599832	5.48122e-11
ADHFE1	-2.6337	-2.3406	6.61735e-31
PDE7A	0.442662	0.478604	1.8499e-16
CYP7B1	-0.305611	-0.27754	0.00107217
GGH	0.334053	0.319896	4.88541e-12
CA8	-0.508956	0.119046	0.129578
IMPAD1	0.107424	0.0702723	0.000400019
SDR16C5	0.0944068	0.220111	0.586391
LYPLA1	0.220575	0.182127	4.26298e-09
HGSNAT	-0.0470461	-0.0255225	0.205973
IDO2	-0.91399	-0.332703	0.000685596
IDO1	0.254204	0.271672	0.187115
DDHD2	-0.0337887	-0.079066	0.170505
FUT10	0.202551	0.224866	0.000255659
GSR	-0.110213	-0.112513	2.80053e-06
MBOAT4	-1.22472	-1.02013	1.22609e-14
EXTL3	0.172372	0.186519	6.31857e-05
EPHX2	-0.555345	-0.528361	4.80987e-24
DPYSL2	0.0589964	0.055164	0.32652
ENTPD4	-0.216005	-0.200963	6.03795e-08
NUDT18	-0.163064	-0.129313	0.00049938
LPL	0.143939	0.125187	0.212002
CSGALNACT1	0.139263	0.234497	0.138208
NAT2	-0.885224	-0.852372	5.91604e-23
NAT1	-0.75969	-0.678872	2.03522e-22
ASAH1	-0.12225	-0.124848	3.4093e-08
FDFT1	0.0776382	0.0686574	0.00589364
MSRA	-0.426251	-0.428118	2.79443e-20
AGPAT5	0.0783161	0.0825755	0.0249805
GALNT11	0.186827	0.155558	2.03513e-08
CHPF2	0.106818	0.111369	3.06108e-08
NOS3	0.611454	0.568192	3.03302e-11
AOC1	-0.403413	-0.394425	1.75858e-25
TPK1	-0.482483	-0.444504	1.50125e-10
GSTK1	-0.0266598	-0.0115716	0.423906
MGAM	-1.82798	-2.00619	3.88329e-15
AGK	0.329506	0.328628	3.6782e-20
NDUFB2	-0.0696591	-0.0675263	2.11496e-05
TBXAS1	0.382349	0.417084	2.04404e-08
DGKI	0.092091	0.27733	0.583791
BPGM	-0.0215287	-0.0705454	0.134823
AKR1B10	-1.27715	-1.22074	1.68355e-29
AKR1B1	-0.315683	-0.316588	1.47735e-09
AHCYL2	-0.843457	-0.812992	7.88533e-30
IMPDH1	0.551034	0.565828	3.767e-29
HYAL4	-1.68226	-0.528393	2.53152e-05
NDUFA5	-0.176251	-0.288249	1.25965e-12
AASS	-0.169792	-0.170303	0.0235501
PNPLA8	0.0287231	-0.0226486	0.770084
DLD	-0.108513	-0.113199	8.74634e-10
PIK3CG	-1.65526	-1.38141	3.8144e-24
MOGAT3	-0.111298	-0.124445	0.0865491
ACHE	-0.693309	-0.632522	4.66279e-13
GAL3ST4	-0.295464	-0.255428	1.54624e-06
CYP3A4	-2.73024	-2.18164	3.82031e-14
CYP3A7	-0.107759	0.0877518	0.589516
CYP3A5	0.0074075	-0.0811556	0.395984
ASNS	0.550237	0.565311	7.80523e-27
PON2	0.0345817	0.0434928	0.0498603
PON3	-0.0688272	0.134322	0.61002
PON1	-0.717791	0.672249	0.0255218
CYP51A1	0.253597	0.176192	0.00119269
CROT	-0.593311	-0.570786	1.23881e-21
MDH2	0.0910373	0.100668	8.03098e-16
POR	0.108501	0.13245	5.61407e-07
ABHD11	0.154067	0.166442	1.83487e-13
ASL	-0.0993049	-0.077838	0.000496568
GUSB	0.0386498	0.0541071	0.0177758
VKORC1L1	0.172486	0.184586	2.85606e-16
PSPH	0.659446	0.650662	9.92334e-28
DDC	-0.0505078	-0.104147	0.251797
UPP1	-0.264877	-0.253562	8.43793e-09
ADCY1	-0.457099	0.289631	0.0332515
OGDH	-0.150728	-0.126517	2.23528e-14
GCK	-1.1744	-0.840341	4.11652e-14
BLVRA	-0.0652925	-0.0940569	0.148546
AOAH	-0.0213653	0.0227306	0.638918
NT5C3A	-0.0431916	-0.10321	0.00208894
PDE1C	-1.59676	-1.39418	2.04551e-25
INMT	-0.187401	-0.19971	0.00618591
HIBADH	0.140114	0.116173	4.77736e-09
CYCS	-0.139237	-0.147619	5.09329e-10
DGKB	-2.42496	-1.12119	2.42534e-16
NDUFA4	0.124544	0.0899242	6.19303e-08
C1GALT1	0.26653	0.211135	1.5087e-10
DAGLB	0.146548	0.192822	3.59188e-11
CHST12	0.0486503	0.08362	0.225595
NUDT1	0.491212	0.485871	5.35265e-28
CYP2W1	1.96848	1.57052	4.22976e-12
COX19	0.390313	0.414817	7.75665e-23
PDE10A	0.453263	0.882969	0.00381851
AGPAT4	-0.381511	-0.225228	0.00198538
ACAT2	0.0217801	-0.00468963	0.890835
SOD2	0.0298926	0.0170705	0.762003
SYNJ2	0.139576	0.0942738	0.00128776
MTHFD1L	1.2811	1.21095	3.26618e-32
IYD	0.0273581	0.0365156	0.367995
UST	-1.59396	-1.20883	6.67187e-19
FUCA2	0.0700259	0.0852797	1.86661e-09
PDE7B	-2.1607	-1.8306	8.09247e-30
ALDH8A1	-0.381275	-0.0184375	0.0281211
ENPP1	-0.936377	-0.735554	3.85686e-13
ENPP3	-0.823556	-0.668006	4.82202e-08
ARG1	-0.793946	-0.64924	4.38945e-09
ECHDC1	-0.13855	-0.181044	1.80069e-11
SMPDL3A	-0.897997	-0.859951	5.34113e-30
MAN1A1	-0.440317	-0.473921	2.59575e-25
DSE	-0.447553	-0.224913	8.45871e-05
NT5DC1	0.0889889	0.0642756	0.00201082
HS3ST5	-1.95347	-0.626907	8.44723e-12
AMD1	0.0790323	0.0335925	0.0120164
DDO	-0.780373	-0.387663	0.000153663
FIG4	-0.121496	-0.124517	1.06479e-06
MICAL1	0.105131	0.138467	9.41057e-05
SMPD2	0.160049	0.174877	4.58558e-09
PDSS2	-0.090313	-0.0681532	0.00257383
COQ3	0.0563586	0.0341331	0.113924
MANEA	-0.00855183	-0.0209247	0.999095
NT5E	-0.182159	-0.170504	0.00136092
CYB5R4	-0.105102	-0.170833	0.000158884
ME1	0.51325	0.425116	1.94114e-10
PGM3	0.244593	0.24768	3.70878e-13
BCKDHB	-0.0643271	-0.0755351	0.0343296
ELOVL4	-1.2138	-1.28666	2.46073e-20
COX7A2	-0.066181	-0.0677997	3.96556e-05
B3GAT2	-0.0669036	-0.191757	0.0381652
LGSN	-2.96124	0.0740191	8.30089e-11
HMGCLL1	-3.0109	-2.74141	6.66981e-31
GCLC	0.11945	0.112479	3.51714e-06
ELOVL5	0.431841	0.346159	1.89561e-12
GSTA4	-0.103489	-0.154219	0.00259961
GSTA1	-2.33653	-1.66472	1.34063e-20
GSTA2	-1.50703	-1.65924	2.38399e-09
MUT	-0.234915	-0.245178	5.32916e-22
PLA2G7	-0.217735	-0.120961	0.0617411
CYP39A1	0.703844	0.691281	3.25301e-12
ENPP5	0.452559	0.425276	1.48558e-07
ENPP4	-0.175632	-0.214154	1.20115e-09
GNMT	0.985582	1.17668	1.85693e-11
MOCS1	-0.891979	-0.867347	8.50352e-24
GLO1	0.229187	0.197443	1.54002e-16
PNPLA1	0.863741	1.19445	5.55758e-05
NUDT3	0.254186	0.238244	8.67361e-11
IP6K3	-1.15656	-1.30435	4.15688e-11
B3GALT4	-0.595138	-0.599368	5.48234e-29
HSD17B8	-0.100403	-0.0820683	0.00673274
AGPAT1	-0.0748019	-0.077885	8.03676e-07
CYP21A2	-0.449556	-0.340593	0.00167013
NEU1	0.20731	0.211405	3.14396e-11
DDAH2	-0.0229834	-0.0530907	0.089221
ALDH5A1	0.117995	0.104495	0.00605909
GPLD1	-0.856435	-0.947405	6.63446e-14
MBOAT1	-0.368395	-0.346281	1.10313e-17
TPMT	-0.16969	-0.190141	4.17565e-14
GMPR	0.379185	0.410774	0.000462637
GFOD1	-0.457177	-0.393327	1.82961e-10
ELOVL2	0.148061	0.15697	0.749918
GCNT2	-3.43267	-2.85392	7.52268e-32
ECI2	-0.58929	-0.588092	1.80696e-26
BPHL	0.116057	0.106728	0.00259314
NQO2	0.671173	0.640151	3.60138e-20
GMDS	0.0993647	0.122971	1.21069e-05
MGAT1	-0.0869488	-0.0807853	5.70288e-07
GFPT2	-0.281657	-0.173415	0.0137678
MGAT4B	-0.0850313	-0.0529074	0.000406952
PHYKPL	-0.373282	-0.333793	8.74746e-17
B4GALT7	0.296934	0.347843	2.14402e-22
HK3	0.315551	0.226958	0.446147
PANK3	-0.346731	-0.396171	5.48407e-24
MAT2B	-0.112427	-0.119962	1.78469e-08
GALNT10	-0.00904291	-0.0183954	0.485441
GPX3	-0.909308	-0.850915	4.36078e-27
NDST1	-0.273509	-0.280651	6.11398e-17
ARSI	0.203575	0.545454	0.0304783
PDE6A	-3.61168	-2.78491	1.40669e-27
PCYOX1L	0.344423	0.383394	5.24258e-10
DPYSL3	-0.256798	-0.343742	5.31778e-06
GNPDA1	0.387715	0.374229	1.07333e-26
NDUFA2	-0.0675263	-0.0701068	7.2918e-05
NME5	-0.804122	-0.541563	4.14139e-07
PCBD2	0.168072	0.202538	6.88003e-07
UQCRQ	-0.00879681	0.00148794	0.964113
ACSL6	3.01925	3.25179	9.26003e-14
CHSY3	1.18867	1.20196	1.99915e-14
ALDH7A1	0.0101063	0.0188461	0.389285
HSD17B4	0.00558952	-0.00872632	0.973156
CDO1	-1.97731	-1.59432	6.29858e-19
MAN2A1	-0.205885	-0.221799	1.8753e-10
NUDT12	-0.372107	-0.475608	1.59229e-13
PAM	0.0683851	-0.00171755	0.520137
ST8SIA4	-0.899412	-0.73972	1.87341e-16
LNPEP	-0.0779443	-0.122589	0.00432464
GLRX	-0.0541721	-0.0997018	0.0275317
ARSK	0.0827786	0.0295314	0.462564
COX7C	-0.0768095	-0.0951416	5.26359e-12
CKMT2	0.985175	1.59801	0.000164272
DHFR	0.167309	0.140317	0.00201082
BHMT	-1.95163	-0.240039	6.25399e-09
BHMT2	-2.0339	-1.76401	2.85752e-21
DMGDH	-1.21925	-1.02393	7.47045e-15
ARSB	-0.143726	-0.0624184	0.0683368
PDE8B	-0.39029	-0.333089	3.45438e-05
HMGCR	-0.0954468	-0.110093	0.000401167
GCNT4	-1.97177	-1.58525	1.6102e-24
HEXB	0.0880996	0.0834211	1.567e-07
MCCC2	0.161696	0.152716	2.43095e-11
PIK3R1	-0.213897	-0.205736	9.98858e-08
NDUFAF2	0.273492	0.208829	3.36062e-11
ELOVL7	0.012134	-0.0207672	0.967127
PDE4D	-0.882283	-0.930566	1.56074e-24
GPX8	0.412212	0.283055	0.000286698
NDUFS4	-0.0996516	-0.117616	1.30745e-09
MOCS2	-0.0166983	-0.0741437	0.165837
NNT	-0.203913	-0.223186	4.3028e-15
HMGCS1	0.101522	0.0315746	0.0900784
OXCT1	-0.23627	-0.254247	2.15824e-05
PLCXD3	-4.81873	-2.7895	5.04678e-27
UGT3A2	-2.09225	-1.25731	4.59406e-13
AMACR	-0.230118	-0.150763	0.00967368
NPR3	-1.75325	-0.972665	9.43652e-10
CMBL	-0.491618	-0.502849	1.09991e-26
MTRR	0.0920213	0.06326	0.00432464
ADCY2	-1.82518	-1.87634	9.93112e-18
SRD5A1	0.370951	0.416047	1.21714e-17
NDUFS6	0.0635866	0.0762548	6.93056e-05
LPCAT1	0.467814	0.477951	1.89168e-19
SDHA	-0.221783	-0.209759	2.46831e-18
CYP4V2	-0.459591	-0.435977	5.0105e-17
ACSL1	0.213273	0.1061	0.0213239
ENPP6	-3.51872	-3.01742	6.9827e-32
DCTD	0.244189	0.247855	2.2133e-26
AGA	-0.0645763	-0.07234	0.0310047
HPGD	-1.25426	-1.17796	6.35168e-30
GALNT7	-0.311585	-0.27426	1.16792e-14
GALNTL6	-1.06985	0.533657	0.000151012
AADAT	0.668562	0.650961	2.93066e-13
CBR4	-0.115436	-0.144244	0.000466591
MSMO1	0.226083	0.161148	1.5289e-07
ETFDH	-0.736151	-0.746091	5.90744e-32
TDO2	0.934509	1.16475	1.90592e-08
GUCY1B3	-0.0474712	-0.303702	0.0204861
GUCY1A3	-0.601505	-0.627535	2.05748e-06
LRAT	-2.89744	-2.83572	5.72413e-21
INPP4B	-0.0889825	-0.0495217	0.21844
MGST2	-0.0250979	-0.0449187	0.126921
NDUFC1	-0.131547	-0.143532	1.26094e-13
NUDT6	-0.412896	-0.297753	1.06453e-05
PDE5A	-1.02194	-1.00322	8.19774e-27
NDST3	-0.234931	0.106368	0.257743
UGT8	-0.0306173	-0.0103902	0.539951
ARSJ	0.22209	0.205466	0.21929
ELOVL6	-0.352407	-0.374622	9.48614e-15
PLA2G12A	-0.0314212	-0.0229091	0.312189
HADH	-0.207214	-0.201869	2.71047e-18
CYP2U1	-0.333615	-0.406934	6.56011e-09
SGMS2	-0.353808	-0.374585	1.36654e-11
PAPSS1	0.139054	0.141565	1.12511e-10
GSTCD	0.428834	0.418517	2.76028e-14
PPA2	-0.0244791	-0.0407463	0.10011
BDH2	-0.406963	-0.415459	4.88268e-15
MANBA	0.127575	0.168524	7.02724e-06
MTTP	-0.139891	0.422373	0.42456
ADH1C	-1.52008	-1.40984	2.05947e-31
ADH1B	-3.86954	-2.81168	2.16437e-31
ADH6	-1.13211	-0.91249	1.98646e-17
ADH4	-0.899652	0.0603757	0.011394
ADH5	-0.131556	-0.150477	1.11376e-14
NUDT9	-0.149804	-0.161879	8.20876e-14
HSD17B11	-0.287885	-0.298302	6.64473e-25
HSD17B13	-0.669342	-0.593811	2.53441e-09
CDS1	-0.231051	-0.222041	3.26048e-13
HPSE	-0.636819	-0.551218	1.07478e-14
COQ2	0.00925271	0.0122423	0.677759
SCD5	-0.0555626	-0.148837	0.0635541
ENOPH1	0.347938	0.329949	1.63688e-28
MTHFD2L	0.216369	0.194733	0.00183414
COX18	0.162222	0.179578	2.81275e-05
DCK	0.0533665	-0.00211677	0.454314
SULT1E1	-0.448411	0.877913	0.760096
SULT1B1	-1.06456	-1.07032	4.29956e-30
UGT2B7	-0.924115	-0.597971	7.01889e-09
UGT2A3	-2.19019	-1.70652	6.61079e-29
UGT2B10	-2.27741	-0.620139	7.97168e-12
UGT2B15	-2.28603	-1.66299	1.40562e-17
PAICS	0.444908	0.427103	1.22287e-26
PPAT	0.827518	0.864162	8.47136e-28
AASDH	0.111449	0.0733994	0.0216673
SRD5A3	0.367772	0.336978	2.65352e-11
GNPDA2	0.0833007	-0.0458472	0.965921
UGDH	-0.501418	-0.496578	1.46666e-28
LIAS	-0.0707604	-0.0706534	0.0475265
KLB	-2.18011	-1.98948	4.10258e-29
PGM2	0.152479	0.110789	1.93015e-07
SOD3	0.0977497	0.120661	0.021495
QDPR	0.17148	0.162654	1.75679e-12
BST1	-0.834143	-0.7119	7.1757e-17
HS3ST1	0.4244	0.492707	2.55297e-12
ACOX3	-0.0901634	-0.10765	0.000106268
MAN2B2	-0.137679	-0.129098	4.20925e-07
NAT8L	-1.29248	-0.423234	3.13558e-09
IDUA	0.418095	0.457491	5.29329e-10
DGKQ	-0.103134	-0.0739797	0.00653585
PDE6B	-1.24372	-0.865918	1.77428e-15
PIGG	0.0149663	0.0078754	0.891433
BDH1	-0.28457	-0.244217	1.28049e-12
PIGZ	-0.577317	-0.578435	2.10621e-20
PIGX	0.207325	0.192663	2.63698e-12
PCYT1A	-0.145256	-0.138944	2.07812e-13
ATP13A3	0.198206	0.166994	1.52665e-09
ATP13A4	-2.93974	-2.17556	9.26445e-26
ST6GAL1	0.0932096	0.0523444	0.0659653
DGKG	0.493529	0.176472	0.338974
LIPH	-0.391816	-0.398907	2.56405e-21
EHHADH	-0.491294	-0.477122	4.40244e-19
ALG3	0.350361	0.372763	1.93161e-29
B3GNT5	-0.404478	-0.429739	3.77384e-17
MCCC1	-0.00684574	-0.0190739	0.508431
NDUFB5	-0.0739851	-0.094592	0.00041046
PIK3CA	-0.0845444	-0.141001	0.00742256
NAALADL2	-0.131813	-0.0679715	0.336688
PLD1	-0.633471	-0.58063	3.50141e-20
BCHE	-4.03639	-3.01475	9.09868e-30
SI	-2.20172	-1.67924	7.57346e-24
B3GALNT1	0.106752	0.0806562	0.917189
GMPS	0.407808	0.404402	6.00609e-27
PLCH1	0.156391	0.173233	0.0047996
MME	1.2909	1.23228	6.36458e-13
AADAC	2.10624	0.843081	9.65198e-10
CP	-2.79399	-2.02343	1.45089e-26
GYG1	0.130085	-0.00287403	0.194291
CHST2	-0.353802	-0.320688	6.49813e-06
GK5	-0.135411	-0.161569	6.39983e-05
NMNAT3	0.31831	0.31655	2.08523e-07
PIK3CB	-0.0906556	-0.0825644	0.00247922
PCCB	-0.0247947	-0.0198135	0.61108
ACAD11	-0.136505	-0.0230634	0.33667
NUDT16	-0.245154	-0.239776	4.74127e-18
PIK3R4	0.00346917	0.043087	0.0751289
ACAD9	0.156906	0.174024	1.53299e-18
MGLL	-0.396785	-0.396665	3.77454e-26
CHST13	-0.245052	-0.0230667	0.187368
UROC1	Inf	2.89772	3.76278e-07
ALDH1L1	-1.29523	-0.638271	2.2161e-07
UMPS	0.349664	0.33729	5.2468e-25
ADCY5	-2.40601	-1.95719	1.33643e-28
HGD	-0.697058	-0.632506	4.5087e-16
NDUFB4	-0.00599781	-0.01999	0.227337
COX17	-0.0171662	-0.0200413	0.497824
PLA1A	0.562225	0.494934	8.40565e-05
B4GALT4	-0.17459	-0.153845	6.82573e-10
ABHD10	0.162585	0.143943	1.02707e-08
PLCXD2	-0.523735	-0.411094	2.86929e-07
NIT2	0.534817	0.511236	3.80512e-26
ST3GAL6	-0.715614	-0.604609	6.85845e-10
CPOX	0.383648	0.409702	1.2947e-27
GBE1	0.00073576	-0.0164955	0.924994
SUCLG2	-0.283395	-0.308844	1.25241e-27
FHIT	0.221745	0.209265	0.000244583
ACOX2	0.0138715	-0.0418467	0.799728
PDHB	-0.0468457	-0.0612534	0.00155484
ABHD6	-0.371663	-0.363137	6.8259e-23
PDE12	0.118788	0.0961054	5.34722e-05
CHDH	0.329084	0.259591	6.63258e-10
TKT	0.324606	0.345741	4.46819e-29
GLT8D1	0.168366	0.158367	1.65574e-14
NT5DC2	0.65607	0.654879	5.35265e-28
GLYCTK	0.0659835	0.124	0.0192833
ALAS1	-0.129429	-0.116765	7.02436e-10
ACY1	0.0938262	0.122196	0.0155782
ABHD14A	0.0693309	0.110144	0.0274255
ABHD14B	-0.029922	-0.0236557	0.325031
HYAL2	0.324254	0.342971	6.77473e-23
HYAL1	-0.525274	-0.198565	0.000106598
NAT6	0.500009	0.512871	1.28627e-23
HYAL3	0.860122	0.890499	5.81265e-25
IP6K1	-0.0450811	-0.0340741	0.0455298
GMPPB	-0.0849806	-0.0685503	0.0160706
APEH	0.0585745	0.0759639	1.04613e-05
AMT	-0.499772	-0.489293	7.16492e-11
GPX1	0.175287	0.169487	1.40453e-18
IMPDH2	0.209102	0.222155	3.92991e-26
IP6K2	0.0321472	0.0333709	0.136607
UQCRC1	-0.0725097	-0.0741264	3.39516e-07
PFKFB4	0.533501	0.504883	3.57806e-10
NME6	0.153699	0.144167	4.4013e-09
ABHD5	-0.428423	-0.443362	2.6533e-23
CYP8B1	-2.5952	-1.56146	8.05282e-18
ENTPD3	-2.52741	-1.89092	4.25771e-26
XYLB	0.208717	0.238445	1.81818e-06
ACAA1	-0.300474	-0.278689	4.26355e-18
PLCD1	-0.876858	-0.819104	1.96506e-29
GLB1	0.100636	0.115828	3.76102e-11
GPD1L	-0.418359	-0.448554	3.87391e-30
GADL1	0.420915	1.43713	0.109622
OXSM	0.101437	0.0961124	0.000429653
PLCL2	-1.65886	-1.4286	8.59704e-30
GALNT15	-1.83202	-1.53533	1.13483e-21
BTD	-0.378611	-0.389582	9.58765e-26
HACL1	0.209438	0.179682	1.5162e-10
EDEM1	-0.11394	-0.115481	2.55315e-05
NEU4	-1.32901	-1.18676	4.66144e-25
GAL3ST2	-0.329925	-0.324459	4.63755e-05
D2HGDH	0.193637	0.215367	2.57891e-05
DTYMK	0.412713	0.409309	6.64473e-25
AGXT	-0.683638	-0.517255	1.12916e-05
NDUFA10	-0.0796335	-0.0606921	0.000134349
SCLY	1.32377	1.30883	1.71276e-29
UGT1A1	-3.87083	-2.3619	4.83329e-22
UGT1A6	1.03012	1.50011	3.19557e-06
UGT1A7	-2.06884	-1.25438	1.62062e-10
UGT1A10	-2.25849	-1.93108	7.28672e-31
UGT1A8	-3.58105	-2.83335	2.36012e-31
DGKD	-0.0956949	-0.0712304	0.0239716
INPP5D	0.623425	0.517119	6.91426e-15
PDE6D	0.0934041	0.0664294	0.000957828
B3GNT7	-1.19717	-1.14077	1.72729e-24
ACSL3	0.0595339	0.0551608	0.00574558
MOGAT1	0.609653	1.66097	0.00360272
SGPP2	-0.250755	-0.25146	8.65887e-12
CHPF	0.500727	0.520201	1.92935e-30
GMPPA	0.103178	0.115575	7.97181e-08
GLB1L	0.147728	0.173309	0.00847213
CYP27A1	-0.275303	-0.293154	6.2322e-10
PLCD4	-0.638688	-0.91704	3.27821e-10
PECR	-0.396407	-0.409729	6.77403e-17
ATIC	0.337576	0.342224	1.92935e-30
CPS1	0.328909	1.00128	0.413033
RPE	0.185741	0.165422	2.43095e-11
IDH1	-0.0402694	-0.0394251	0.0152891
MDH1B	0.082442	-0.0755416	0.55151
NDUFS1	-0.175629	-0.174684	3.25793e-16
CYP20A1	-0.00240769	-0.00991163	0.671682
NDUFB3	-0.0871751	-0.111375	2.29053e-09
AOX1	-1.78586	-1.42338	4.43179e-22
PLCL1	-0.923255	-0.92922	8.29813e-13
COQ10B	-0.145621	-0.169652	1.77623e-10
PGAP1	0.0765411	0.109681	0.540452
GLS	0.166197	0.127123	7.78793e-06
INPP1	0.00770878	-0.0234757	0.583273
HIBCH	-0.300963	-0.298323	8.92009e-16
ASNSD1	0.203374	0.166016	2.80181e-13
PDE1A	-1.20221	-1.16004	6.60271e-17
CERKL	-0.451117	-0.390851	1.12266e-08
PDE11A	-0.520024	-0.188272	0.0036123
AGPS	-0.0399356	-0.0517571	0.0843496
CYBRD1	-0.750363	-0.752413	1.91944e-25
GAD1	4.29968	4.82657	1.23153e-27
PHOSPHO2	0.104619	0.015663	0.410448
DHRS9	-1.89489	-1.60289	3.45852e-29
CERS6	0.128985	0.118949	4.83735e-05
B3GALT1	-3.29092	-2.46756	1.16902e-29
GALNT3	0.0276788	0.0402186	0.113578
UPP2	0.587676	0.502793	0.452665
GALNT5	-0.0434197	-0.0698902	0.176479
GPD2	-0.191951	-0.207409	4.40998e-13
GALNT13	-2.96253	-1.08882	1.73201e-20
MMADHC	0.0233666	0.00703803	0.067086
GTDC1	-0.0981975	-0.101707	0.0288895
KYNU	0.30013	0.694338	0.00684096
HNMT	-0.106628	-0.135053	0.00053581
LCT	0.619302	0.207015	0.128403
ACMSD	-0.0158231	1.12468	0.763579
MGAT5	0.283977	0.322055	7.36481e-16
SMPD4	0.270354	0.288779	1.74584e-23
HS6ST1	-0.160215	-0.141917	3.28749e-05
CYP27C1	-1.15409	-0.905504	1.11237e-10
ACOXL	-0.720609	-0.11873	0.000200374
SULT1C4	-0.902401	-0.250117	3.34436e-09
SULT1C2	2.11805	1.71966	4.91959e-16
SULT1C3	1.16619	1.23661	0.00703669
ST6GAL2	-0.80549	-0.409821	0.0101066
UXS1	0.219478	0.21634	2.8393e-17
CHST10	-0.317439	-0.273144	0.00044713
LYG1	0.688078	0.855952	7.61234e-08
LIPT1	0.144806	0.0657116	0.0178852
MGAT4A	-0.488129	-0.477036	1.7408e-24
INPP4A	-0.218078	-0.235869	3.24907e-07
COX5B	-0.0224114	-0.0151293	0.365986
FAHD2B	0.191332	0.199607	0.0166795
FAHD2A	0.0897244	0.0953109	0.0055105
RPIA	0.266828	0.286961	6.04603e-25
THNSL2	0.175979	0.164642	0.0734116
ST3GAL5	-0.4331	-0.332999	8.03676e-07
MAT2A	0.10085	0.0685882	2.05854e-05
RETSAT	-0.453224	-0.429537	2.02119e-28
SUCLG1	-0.164115	-0.163483	2.66548e-16
HK2	-0.335043	-0.292558	2.74418e-14
MTHFD2	0.559659	0.542202	2.23132e-26
DGUOK	0.131813	0.115286	2.13647e-11
NAT8B	-2.31728	-1.1939	4.05228e-14
NAT8	-2.23974	-0.656778	3.24896e-08
SPR	0.014284	0.0360143	0.0439997
CYP26B1	-1.26662	-1.01421	1.03898e-16
MCEE	-0.0640548	-0.108124	0.0197967
NAGK	-0.0938922	-0.102455	0.000205852
PCYOX1	-0.121459	-0.132943	9.59889e-07
GFPT1	-0.0407379	-0.0267579	0.300745
UGP2	-0.561314	-0.579279	3.04238e-31
MDH1	-0.107745	-0.119073	2.18653e-13
B3GNT2	-0.0863773	-0.0901017	0.000378787
ACYP2	-0.00295323	0.0102513	0.936414
PIGF	0.117945	0.090217	0.00436599
HAAO	-0.0423349	-0.128029	0.160362
COX7A2L	0.0494551	0.0259145	0.024737
GALM	-0.253712	-0.241499	4.90565e-20
CYP1B1	-1.36018	-0.716026	2.07965e-10
SRD5A2	Inf	2.2655	0.000251443
XDH	-1.07884	-1.02613	3.62023e-25
GALNT14	0.250633	0.498693	0.585348
PLB1	0.00880969	-0.185291	0.21844
RBKS	-0.717492	-0.69158	1.03935e-22
CAD	0.625311	0.63515	4.04593e-30
ABHD1	0.945977	1.20379	9.43662e-10
KHK	0.398338	0.337893	1.16205e-11
DPYSL5	-3.6839	-2.38408	1.35661e-26
HADHB	-0.236652	-0.238365	2.64617e-28
HADHA	-0.175912	-0.169347	1.36273e-25
ADCY3	0.513481	0.506904	1.36063e-22
NT5C1B	-0.695004	-0.520064	9.17751e-08
RDH14	-0.00424843	-0.014661	0.680529
LPIN1	0.298036	0.316101	2.93168e-08
ODC1	0.321632	0.281814	4.94628e-21
RRM2	0.525748	0.541266	8.12053e-24
IAH1	0.152526	0.130789	2.403e-07
MBOAT2	-0.134885	-0.120019	0.0181057
ADI1	0.0205971	0.0034353	0.850946
TPO	-2.03369	-1.62373	1.45604e-19
SCCPDH	0.0827149	0.070828	0.00014591
ADSS	0.0963498	0.0854525	2.68861e-08
KMO	-0.864482	-0.620938	2.08916e-08
FH	-0.0662732	-0.0643068	1.09083e-05
MTR	0.24002	0.176548	2.78477e-05
B3GALNT2	0.376704	0.378435	2.85903e-12
GGPS1	0.143268	0.102635	2.65811e-07
GNPAT	0.0998004	0.0698463	1.37491e-06
GALNT2	0.114505	0.126288	8.50033e-10
GUK1	0.194651	0.184136	2.1202e-14
ITPKB	-0.275017	-0.340205	1.45138e-08
ACBD3	0.0349781	0.017681	0.168159
PYCR2	0.206883	0.234712	1.15154e-21
EPHX1	-0.265188	-0.243096	1.27806e-18
LBR	0.173623	0.13059	3.16858e-08
DEGS1	0.100958	0.0672294	0.0142993
2024-03-01	-0.0740693	-0.0783133	0.176721
BPNT1	-0.214098	-0.185953	1.75679e-12
LYPLAL1	0.214093	0.154363	8.84209e-06
LPGAT1	0.307266	0.252127	2.43186e-12
HSD11B1	-0.277695	-0.106202	0.0391612
PFKFB2	-0.281456	-0.245168	1.55058e-08
PIK3C2B	-0.0514147	-0.0252834	0.194291
ETNK2	-0.0935191	0.205271	0.794474
CHIT1	0.276815	0.362182	0.128052
CHI3L1	2.64329	1.79966	1.46615e-22
CYB5R1	-0.0113657	-0.0273227	0.242837
B3GALT2	-1.40562	-0.820751	1.33416e-13
GLRX2	0.138412	0.152356	4.59232e-07
PLA2G4A	-0.694049	-0.449702	6.80599e-06
PTGS2	0.156346	0.180707	0.368397
EDEM3	-0.194738	-0.207344	9.89508e-10
COLGALT2	-1.28675	-0.575165	4.94618e-08
NMNAT2	-1.29916	-0.567951	5.57125e-08
NPL	0.00846795	-0.00700629	0.761427
GLUL	-0.0541925	-0.0614232	0.0149735
SOAT1	-0.231847	-0.277082	5.5009e-08
PRDX6	-0.276547	-0.267903	1.23177e-27
PIGC	0.185023	0.152063	3.40647e-09
FMO4	-0.985995	-0.964329	1.27338e-27
FMO1	0.647417	0.256797	0.000197999
FMO2	-2.58805	-1.72569	2.00158e-18
FMO3	0.804381	0.993216	7.58044e-08
NME7	0.293846	0.31022	1.62588e-07
ADCY10	-0.402391	-0.00795468	0.0121854
UCK2	0.105559	0.0982582	0.000281703
ALDH9A1	-0.0934822	-0.0915623	4.843e-09
MGST3	-0.26903	-0.25645	4.84218e-22
HSD17B7	0.650456	0.608262	5.50959e-21
UAP1	-0.231099	-0.21573	4.14515e-20
SDHC	-0.0773869	-0.0942041	4.43983e-06
NDUFS2	-0.108206	-0.0873742	6.60942e-11
B4GALT3	0.168224	0.198226	1.30806e-17
PPOX	0.43705	0.467007	6.26799e-20
NIT1	-0.208101	-0.209219	9.17799e-18
PIGM	0.18974	0.195801	4.36451e-10
FDPS	0.143936	0.13256	6.41217e-11
PKLR	-0.361128	0.153254	0.20785
GBA	-0.260632	-0.242135	1.25766e-19
DPM3	0.0134095	0.02314	0.632985
FLAD1	0.297054	0.310669	6.57776e-26
PMVK	-0.0740412	-0.0751578	4.6655e-07
NPR1	-1.28179	-1.10319	2.73677e-21
THEM4	0.30945	0.368723	8.23198e-16
THEM5	-0.163744	0.0210412	0.278034
PI4KB	-0.0420608	-0.0326341	0.00308316
PIP5K1A	0.0953491	0.0874803	3.59514e-06
CERS2	0.058347	0.0658059	9.98858e-08
CA14	-1.27605	-1.60276	6.03555e-17
FMO5	-1.03436	-0.962069	1.70708e-26
NUDT17	0.153712	0.152386	0.0364403
HMGCS2	-0.598249	-0.681083	1.02439e-21
PHGDH	0.768562	0.666916	3.41266e-11
HSD3B1	-0.880133	-0.336372	0.0364291
HSD3B2	-6.04735	-3.63241	5.11293e-25
HAO2	-1.21503	-0.309199	9.72266e-05
MAN1A2	0.00830582	-0.0513642	0.540452
AMPD1	-3.97726	-3.10759	3.08453e-30
CHI3L2	-1.38841	-1.06046	2.6062e-10
CEPT1	0.0414216	0.0357975	0.0780212
AHCYL1	-0.044622	-0.0547628	0.000285024
GSTM3	-0.408682	-0.500897	6.73831e-08
GSTM5	-2.58152	-2.36524	5.12496e-31
GSTM1	-2.22276	-0.913322	6.52326e-05
GSTM2	-1.2192	-1.11646	1.22856e-23
GSTM4	-0.338772	-0.366376	4.49615e-18
AMPD2	0.54874	0.532488	2.93983e-29
AMY2B	-0.170502	0.218442	0.738489
EXTL2	0.191539	0.0826254	0.03294
DBT	-0.207909	-0.250749	3.68269e-09
AGL	-0.366284	-0.396892	1.77734e-18
FRRS1	-0.68728	-0.594013	1.2123e-12
DPYD	-1.30158	-1.1375	1.78199e-24
ALG14	-0.0613179	-0.0843562	0.0201186
GCLM	0.177422	0.167723	2.62239e-05
HS2ST1	0.303048	0.260188	1.14731e-14
DDAH1	0.0170645	0.0119359	0.370414
CTBS	-0.249906	-0.280251	9.93007e-11
AK5	-1.72981	-1.38801	1.47484e-19
PIGK	-0.0341453	-0.0788331	0.0630164
ST6GALNAC5	0.302118	0.376314	0.111352
ST6GALNAC3	-1.31629	-1.11916	1.47494e-19
ACADM	-0.439357	-0.476578	1.7408e-24
CRYZ	0.222062	0.158723	0.000120645
FPGT	-0.0942492	-0.134367	0.00382771
CTH	-0.257197	-0.199182	9.99676e-06
RPE65	-1.03074	0.78099	0.000253705
PDE4B	-0.296079	-0.218055	0.00428365
AK4	0.061072	-0.00405108	0.368397
PGM1	-0.405046	-0.418641	6.44455e-29
ALG6	0.114859	0.0801408	0.0010272
CYP2J2	-0.194987	-0.209006	3.2386e-09
DHCR24	0.000965965	-0.0100548	0.730514
ACOT11	-0.424762	-0.405779	1.75277e-15
CYB5RL	0.247302	0.30091	9.8619e-05
DIO1	-0.823287	-0.444957	8.61665e-05
CPT2	-0.461619	-0.442357	1.37076e-28
SCP2	-0.308198	-0.33433	1.47911e-28
ECHDC2	-0.139628	-0.196767	6.20362e-06
GPX7	0.256254	0.189178	0.0210695
CYP4Z1	1.21405	2.31671	0.000287951
CYP4X1	1.10789	1.45738	5.31882e-10
CYP4B1	-2.40813	-2.24613	5.21081e-21
FAAH	0.0604371	0.0729279	0.00679439
UQCRH	-0.000913298	-0.00862537	0.937016
POMGNT1	0.272632	0.266255	7.82974e-21
PIK3R3	0.101359	0.153649	0.0109535
AKR1A1	0.0614139	0.0599927	0.000458714
PRDX1	0.127853	0.116788	2.38313e-17
MMACHC	0.185126	0.235184	1.20889e-07
HPDL	0.638547	0.522521	1.1575e-13
UROD	-0.0395178	-0.0406051	0.0326925
B4GALT2	0.210043	0.227308	4.21114e-17
ST3GAL3	-0.376774	-0.5473	7.39001e-13
HYI	-0.135611	-0.155113	2.06551e-05
ELOVL1	-0.0299026	-0.0158899	0.0685663
PPCS	-0.0697322	-0.0896791	7.76121e-07
CTPS1	0.702695	0.59693	2.43275e-24
OXCT2	-0.178943	-0.0308965	0.23678
NDUFS5	0.0668112	0.0615936	6.05037e-06
INPP5B	-0.0945516	-0.0714601	0.0666359
MANEAL	0.411242	0.459169	3.77155e-13
AZIN2	-0.566205	-0.438069	1.08543e-07
AK2	0.0205356	0.0174242	0.226175
MECR	0.198079	0.238097	6.28273e-15
SMPDL3B	-0.250345	-0.248389	7.63902e-13
PIGV	-0.0603852	-0.0649203	0.0142095
DHDDS	-0.419659	-0.421086	1.81134e-28
EXTL1	-2.03237	-1.54655	8.99406e-19
MAN1C1	-0.845093	-0.751662	3.38265e-16
FUCA1	-0.411923	-0.389188	3.37096e-29
HMGCL	-0.269835	-0.270172	1.64758e-19
GALE	0.0516972	0.0565297	0.0255235
LYPLA2	0.0023636	0.0228865	0.23649
DDOST	0.0893723	0.0977986	5.29631e-14
CDA	-0.357238	-0.377964	6.35282e-10
PLA2G2C	-2.76358	-3.05277	1.37476e-14
PLA2G2F	0.826696	2.1394	0.0651443
PLA2G2D	-1.81901	-1.20035	6.39304e-13
PLA2G5	-1.65291	-1.64929	1.24659e-14
PLA2G2A	-0.318875	-0.355905	0.000106598
AKR7A2	-0.0787046	-0.07845	8.95068e-05
AKR7A3	-0.238879	-0.212922	3.70658e-07
ALDH4A1	0.868253	0.879996	4.77309e-25
SDHB	-0.11307	-0.120432	7.83319e-12
ATP13A2	0.128338	0.170423	5.57481e-09
AGMAT	0.258303	0.260171	5.94807e-12
DHRS3	-0.0554583	-0.0560559	0.0355698
MTHFR	-0.378931	-0.380434	1.51048e-17
SRM	0.4412	0.432192	1.29197e-28
PGD	0.168563	0.16945	6.34718e-16
NMNAT1	-0.371463	-0.372118	2.21319e-20
PIK3CD	-0.691473	-0.610338	1.86631e-13
H6PD	-0.073592	-0.04952	0.0726855
CA6	-0.14562	3.14354	0.135919
ENO1	0.152895	0.153473	1.70731e-21
ACOT7	0.102855	0.107771	4.17856e-05
MMEL1	-0.149479	0.0985047	0.499263
PANK4	-0.0865062	-0.0845072	0.000328791
PLCH2	0.274003	0.664991	0.0456116
NADK	-0.113225	-0.0895058	3.47749e-07
B3GALT6	0.393861	0.434931	9.8995e-26
