# Supplementary material for: Nuclear mitochondrial acetyl-CoA acetyltransferase 1 orchestrates natural killer cell-dependent antitumor immunity in colorectal cancer
Source: Signal Transduct Target Ther. 2025 Apr 28;10:138. doi: 10.1038/s41392-025-02221-y (PMC12034769; doi:10.1038/s41392-025-02221-y)
Supplement: Supplementary file 14 — Supplementary Table4 [file 41392_2025_2221_MOESM14_ESM.xls]

## Sheet: Sheet1
Supplementary Table 4. Differentially expressed proteins (pvalue<0.01)
genenames	log2FC (tumor/normal)	pvalue
A1CF	-0.178405	0.0649353
AACS	0.232507	4.01613e-06
AASDHPPT	0.0409787	0.183174
AASS	-0.410325	1.13245e-14
ABAT	-0.226738	0.00126742
ABHD10	0.0650966	0.351152
ABHD11	0.283633	4.07612e-05
ABHD12	0.286141	8.47592e-08
ABHD14B	-0.337687	1.51415e-09
ABHD3	-0.338953	0.00164214
ABHD6	-0.323708	1.08225e-07
ABO	-0.609202	0.000227533
ACAA1	0.00823114	0.89164
ACAA2	-0.401868	3.95097e-12
ACACA	0.0722229	0.0389531
ACAD10	-0.251502	1.94286e-06
ACAD8	-0.335922	1.73936e-12
ACAD9	0.179678	1.45894e-06
ACADM	-0.512642	2.27642e-17
ACADS	-1.01589	9.13626e-26
ACADSB	-0.213764	3.96815e-06
ACADVL	-0.461668	1.25829e-17
ACAT1	-0.733965	1.51174e-30
ACAT2	-0.299712	2.54685e-05
ACBD3	0.224165	1.32702e-09
ACBD5	0.253031	2.04198e-07
ACE	-0.536786	7.57376e-15
ACE2	0.384255	0.00244888
ACLY	0.36569	1.01263e-18
ACO1	-0.418476	8.97786e-24
ACO2	-0.588927	2.14251e-22
ACOT1	-0.686066	7.96813e-20
ACOT11	-0.286814	2.21336e-07
ACOT7	0.0131572	0.816177
ACOT8	0.239651	0.00110135
ACOT9	0.0899974	0.0604883
ACOX1	-0.29599	5.57728e-06
ACOX2	-0.16358	0.138694
ACOX3	0.0378845	0.682769
ACSF2	-0.613061	4.73655e-13
ACSF3	-0.047181	0.142641
ACSL1	-0.25278	0.00234983
ACSL3	0.28874	1.3466e-14
ACSL4	0.563738	1.30906e-22
ACSL5	0.208612	0.0029462
ACSL6	-1.01585	0.0634921
ACSM3	-0.406352	7.67871e-09
ACSS1	0.131368	0.681852
ACSS2	-0.409068	3.38726e-14
ACY1	0.103881	0.188999
ACYP1	-0.487018	1.10668e-15
ACYP2	-0.24954	4.74531e-05
ADA	-0.208649	0.000489165
ADCY6	-0.694379	3.86995e-22
ADH1A	-1.25513	9.52977e-08
ADH1B	-2.73013	3.79259e-31
ADH1C	-2.11049	1.96926e-28
ADH4	-1.32223	7.65365e-15
ADH5	-1.16483	1.04123e-32
ADH6	-0.763383	9.8931e-09
ADI1	-0.0539258	0.728428
ADK	0.039535	0.410863
ADO	-0.236012	8.63146e-07
ADPGK	0.236525	1.04714e-08
ADSL	-0.262288	1.09533e-13
ADSS	0.00717518	0.524677
AFMID	-0.0849385	0.335901
AGK	0.0706344	0.0255222
AGL	-0.701443	8.69672e-33
AGMAT	0.274219	0.00197122
AGPAT1	-0.2406	5.7183e-07
AGPAT2	0.15568	0.000332972
AGPAT3	0.0737268	0.03168
AGPAT5	0.196415	9.73054e-06
AGPS	0.182763	3.70865e-08
AHCY	0.312234	2.79579e-07
AHCYL1	-0.484361	9.77225e-17
AHCYL2	-1.01341	8.07108e-23
AK1	-1.07625	4.41548e-27
AK2	0.156118	0.000354312
AK3	-0.241979	2.02895e-06
AK4	-0.217854	0.116471
AKR1A1	-0.279354	2.00409e-08
AKR1B1	-0.717997	5.0767e-20
AKR1B10	-1.60594	2.86423e-23
AKR1C1	-0.560893	5.63782e-05
AKR1C2	-1.57148	3.45676e-23
AKR1C3	-0.603748	2.00427e-08
AKR1C4	-0.646833	0.166667
AKR1D1	-0.516631	5.23199e-06
AKR7A2	-0.688472	4.7909e-28
AKR7A3	-0.30602	8.8772e-05
ALAD	-0.649575	4.7283e-23
ALAS1	0.188044	0.208539
ALDH16A1	-0.279391	1.1045e-17
ALDH18A1	0.611747	3.06837e-25
ALDH1A1	-2.0608	3.18529e-31
ALDH1A2	-0.842191	0.00237439
ALDH1A3	0.244265	0.00228248
ALDH1B1	-0.103143	0.265459
ALDH1L1	-0.618502	7.49353e-10
ALDH1L2	-0.417834	9.57862e-13
ALDH2	-0.13181	0.0237647
ALDH3A1	-0.280722	0.190527
ALDH3A2	-0.596285	1.03242e-23
ALDH3B1	-0.0814755	0.207619
ALDH4A1	0.224683	0.0290044
ALDH5A1	0.163371	0.0537984
ALDH6A1	-0.662093	1.86465e-24
ALDH7A1	-0.27025	6.89651e-07
ALDH9A1	-0.614549	7.90537e-27
ALDOA	-0.138623	0.000766867
ALDOB	0.190163	0.00896406
ALDOC	-0.0677462	0.0594685
ALG1	0.253873	6.65883e-06
ALG10B	-0.083855	0.285714
ALG11	0.0822435	0.0472943
ALG12	-0.352192	7.225e-10
ALG13	-0.175311	0.0214871
ALG14	-0.0958198	0.0995981
ALG2	0.0126924	0.487904
ALG5	0.34057	1.34654e-14
ALG6	-0.115884	0.229535
ALG8	0.220695	0.00200818
ALG9	-0.145911	0.0102162
ALOX15	-0.351858	0.000149484
ALOX5	0.150101	0.0830092
ALOX5AP	-0.0667587	0.716422
AMACR	0.645818	1.0246e-06
AMDHD2	-0.11807	0.0151835
AMPD2	0.20997	3.83494e-11
AMPD3	0.252582	1.04944e-07
AMT	-0.676181	1.47755e-15
AMY2A	-1.23875	5.59319e-05
AMY2B	-2.1596	0.031746
AOC1	-0.805653	2.38358e-20
AOC3	-2.19888	7.74798e-31
AOX1	-0.70882	2.75042e-07
APEH	-0.23322	3.89754e-08
APRT	0.149475	0.0052981
ARG1	0.211213	0.0745087
ARSA	-0.684219	2.58529e-16
ARSB	-0.302652	3.10367e-08
ARSD	-0.437272	4.12742e-08
ARSE	0.148104	0.256248
ASAH1	-0.122006	0.0197587
ASL	-0.185866	0.000541236
ASMTL	-0.178657	9.45283e-06
ASNS	0.631817	4.96636e-17
ASPA	-1.27211	9.07508e-13
ASRGL1	-0.154521	0.0128695
ASS1	0.274268	0.00081325
ATIC	0.116229	0.000386009
ATP13A1	0.213451	3.65745e-14
AUH	-0.299641	5.54577e-10
B3GALT5	-1.46751	1.38058e-18
B3GALT6	0.271851	0.0620422
B3GAT2	-0.506975	0.015873
B3GAT3	-0.0522701	0.676894
B3GNT2	0.383014	0.00555698
B3GNT3	0.124189	0.00409421
B3GNT6	-0.815866	3.17067e-19
B3GNT7	-0.857732	1.12174e-07
B3GNT8	-0.352508	0.0179288
B4GALNT2	-0.967543	7.56125e-12
B4GALT1	0.530806	6.55031e-20
B4GALT3	0.205745	0.0982735
B4GALT4	-0.19585	9.28941e-06
B4GALT7	0.185929	0.027591
B4GAT1	-0.266192	0.00114863
BCAT1	-0.0477813	0.250221
BCAT2	-0.363439	1.72195e-16
BCHE	-1.73937	5.07526e-27
BCKDHA	-0.0478495	0.031979
BCKDHB	-0.219502	2.7922e-06
BDH1	-0.258161	0.000981582
BDH2	-0.653025	6.62509e-20
BLVRA	-0.670948	1.3359e-19
BLVRB	-1.0127	5.13589e-29
BPGM	-0.90408	5.59771e-21
BPHL	0.0715182	0.432524
BPNT1	-0.402171	1.73919e-12
BST1	-0.0798199	0.264385
BTD	-0.764107	7.29858e-29
C1GALT1	0.192344	0.0247863
CA1	-2.0514	4.03477e-25
CA12	-1.25638	2.0429e-25
CA13	0.309286	3.73808e-05
CA2	-2.14452	1.72731e-29
CA3	-0.880646	3.59026e-08
CA4	-1.7406	2.50253e-30
CA7	-1.07953	4.11353e-05
CA8	-0.457801	0.00401611
CA9	0.20736	0.850092
CAD	0.464223	3.71082e-29
CANT1	0.157476	0.0150103
CAT	-0.659292	6.81406e-16
CBR1	-0.86034	1.79935e-19
CBR3	-0.624892	1.04765e-18
CBR4	-0.1708	0.000315815
CDA	0.124353	0.699427
CDIPT	-0.313174	3.29874e-10
CDS1	-0.322375	0.000123103
CDS2	-0.362642	7.50431e-12
CEL	0.60266	0.107217
CEPT1	0.0457679	0.0823457
CERS2	0.566179	4.28484e-17
CERS6	0.691649	2.53941e-24
CES1	-1.42822	1.34119e-22
CES2	-1.01273	1.37181e-17
CES3	-0.63715	8.37556e-21
CHDH	0.10379	0.115023
CHI3L1	0.365318	0.00197592
CHID1	-0.178143	2.2255e-06
CHIT1	0.310511	0.226891
CHPF2	-0.265234	0.000144093
CHST14	0.27978	0.0321122
CHST5	-0.660817	6.51334e-06
CKB	-2.19173	3.67842e-28
CKM	-1.62535	8.30256e-12
CKMT2	0.232189	0.789867
CLC	-0.650408	8.1258e-05
CLYBL	-0.344272	6.39813e-10
CMAS	-0.207813	3.33409e-05
CMBL	-1.02208	7.16045e-25
CNDP2	-0.259235	0.00370716
CNP	-0.457778	2.00421e-21
COASY	-0.0616528	0.0309923
COLGALT1	0.469588	1.17123e-22
COMT	0.200066	1.7158e-06
COMTD1	-0.266453	9.54347e-11
COQ10B	-0.798146	3.50913e-21
COQ3	-0.322572	8.3454e-17
COQ5	-0.231782	5.35046e-06
COQ6	-0.300739	6.56634e-15
COQ7	-0.236692	6.5559e-08
COQ9	-0.479872	1.37205e-17
COX11	-0.0344322	0.274026
COX15	0.281109	1.08523e-06
COX16	0.113335	0.555556
COX17	-0.0565103	0.731074
COX18	-0.0247727	0.64797
COX19	-0.139589	0.00604762
COX4I1	-0.298907	1.3478e-09
COX5A	-0.443087	4.1294e-12
COX5B	-0.406658	1.42675e-12
COX6A1	0.162824	0.134323
COX6B1	-0.708842	3.51807e-19
COX6C	-0.347199	7.02324e-09
COX7A1	-1.24629	2.89204e-12
COX7A2	-0.305216	2.41087e-06
COX7A2L	-0.236618	8.60493e-05
COX7B	-0.40291	1.93884e-09
COX7C	-0.160336	0.0115004
COX8A	-0.173697	0.000668997
CP	-1.15159	2.91329e-17
CPOX	0.535214	1.37677e-29
CPS1	-0.350146	0.0275634
CPT1A	-0.363635	3.11607e-09
CPT2	-0.236441	3.89702e-06
CRAT	-0.257487	1.95388e-09
CROT	-0.477102	7.73187e-16
CRYL1	-0.464476	1.20638e-16
CRYM	-0.557624	3.07886e-13
CRYZ	-0.370801	2.38819e-10
CRYZL1	-0.357728	2.39008e-25
CS	0.0193013	0.399579
CTBS	-0.320882	0.0026302
CTH	-0.237976	3.28385e-07
CTPS1	-0.234956	9.99717e-05
CTPS2	0.0464418	0.506115
CYB5A	-0.604297	5.04017e-25
CYB5B	0.460563	1.64892e-09
CYB5R1	-0.356007	5.71578e-15
CYB5R2	-0.0504468	0.370504
CYB5R3	-0.30139	2.55405e-11
CYB5R4	0.0528286	0.135473
CYBA	0.503239	1.7709e-12
CYBB	0.518323	5.19447e-11
CYBRD1	-1.05206	9.45465e-16
CYC1	-0.0428315	0.0814667
CYCS	-0.156111	0.0309924
CYP1B1	0.418923	0.204947
CYP20A1	-0.112859	0.00158706
CYP27A1	-0.0795393	0.149224
CYP2J2	-0.437639	4.64033e-06
CYP2S1	0.63517	3.64019e-19
CYP2W1	0.240343	0.872079
CYP3A4	-1.28995	0.0275319
CYP3A5	-0.226149	0.0340747
CYP4F11	-0.360457	0.00113266
CYP4F12	-0.866487	7.03658e-13
CYP4F3	0.58414	0.000152889
CYP4F8	1.29693	0.111111
CYP4X1	0.304529	1
CYP51A1	0.15777	0.00663581
CYP7B1	0.0520177	0.434948
D2HGDH	-0.325715	7.42323e-11
DAD1	0.225847	6.6951e-08
DAGLB	-0.0452057	0.277597
DBT	-0.37295	2.83804e-16
DCK	0.168991	2.3611e-05
DCTD	0.456444	1.4048e-15
DCXR	-0.0044526	0.494199
DDAH1	-0.535667	6.19277e-11
DDAH2	-0.623805	5.52687e-19
DDC	-0.752424	6.2706e-17
DDHD2	-0.417037	5.89191e-13
DDOST	0.236187	6.18149e-13
DDT	-0.692911	9.54954e-16
DECR1	-0.0210825	0.433991
DECR2	0.192884	0.00146885
DEGS1	-0.186882	0.0638891
DERA	-0.200307	9.7774e-14
DGAT1	-0.146185	0.00364572
DGKA	-0.238114	1.17897e-11
DGKQ	-0.590993	2.10619e-09
DGUOK	-0.0864034	0.341219
DHCR24	0.274976	3.67742e-05
DHCR7	0.740116	2.61957e-19
DHFR	0.262684	5.29192e-05
DHODH	0.119877	0.010292
DHRS1	-0.429242	4.16298e-10
DHRS11	-1.38969	4.69292e-32
DHRS2	0.03851	0.190476
DHRS3	0.027553	0.525478
DHRS4	-0.285535	3.04705e-05
DHRS4L2	-0.757126	2.18601e-06
DHRS7	-0.0799797	0.0322798
DHRS7B	-0.204402	7.73508e-09
DHRS9	-1.40309	4.66827e-24
DHRSX	-0.457701	0.00187493
DHTKD1	-0.119961	0.0308687
DLAT	-0.0486878	0.335244
DLD	-0.395751	7.91855e-10
DOLPP1	-0.23633	6.31961e-06
DPAGT1	-0.0442195	0.38369
DPEP1	0.851038	1.66293e-06
DPM1	0.138323	7.02022e-06
DPM3	0.299783	6.25566e-14
DPYD	-0.657878	1.32825e-17
DPYSL2	-0.873059	2.29669e-27
DPYSL3	-0.857041	1.3887e-12
DPYSL4	0.0689545	0.853859
DTYMK	0.427093	5.26293e-24
DUOX2	0.174116	0.225016
DUT	-0.000230412	0.637513
EBP	0.277549	0.00182708
ECH1	-0.468323	1.97214e-12
ECHDC1	-0.484849	9.01614e-26
ECHDC2	-0.830707	1.73903e-12
ECHDC3	-0.797146	2.5852e-11
ECHS1	-0.316675	1.14404e-08
ECI1	-0.607534	1.06239e-19
ECI2	-0.636892	1.94788e-19
EDEM3	-0.0939177	0.121723
EHHADH	-0.431809	2.0626e-12
ELOVL1	0.317918	8.78389e-11
ELOVL5	0.560753	0.0160846
ENO1	0.227159	7.02314e-09
ENO2	-1.40877	3.24022e-26
ENO3	0.0154226	0.137273
ENOPH1	0.0697792	0.0375549
ENOSF1	-0.683759	8.58375e-19
ENPP1	-0.0509639	0.0929264
ENPP4	0.0643055	0.515634
ENPP7	-1.31267	0.0952381
ENTPD1	-0.585039	7.23113e-18
ENTPD2	-0.310379	0.000130701
ENTPD5	-1.05988	1.6341e-22
ENTPD6	0.278329	0.0768117
EPHX1	-0.798181	9.29856e-27
EPHX2	-1.05289	4.09023e-25
EPX	-0.43207	4.05421e-05
ESD	-0.817174	3.40784e-25
ETFA	-0.165746	1.61899e-05
ETFB	-0.208423	1.50537e-06
ETFDH	-0.751256	1.03557e-29
ETNK1	-0.383677	2.42798e-08
EXT2	-0.077726	0.478947
EXTL2	0.111864	0.184881
FA2H	0.237963	0.0145571
FAAH	-0.31924	2.43426e-07
FAH	-0.531729	1.51329e-18
FAHD1	-0.426137	2.34841e-08
FAHD2A	-0.0731831	0.138401
FAHD2B	-1.04255	0.031746
FAR1	0.126686	0.232273
FAR2	-0.224244	0.0442529
FASN	0.524294	6.75531e-17
FBP1	0.0545481	0.494989
FBP2	0.384543	0.000176981
FDFT1	0.286353	0.00424217
FDPS	0.229127	0.000125859
FDX1	-0.116919	0.00282839
FDXR	0.107941	0.0485872
FECH	-0.872312	1.90425e-30
FH	-0.305817	6.31475e-14
FHIT	-0.314986	0.00234223
FLAD1	0.160619	4.58222e-06
FMO5	-1.03485	1.63521e-18
FN3K	-0.591048	2.95056e-25
FN3KRP	-0.755611	7.81981e-22
FOXRED1	0.110743	0.0145002
FPGS	0.256393	0.000417086
FPGT	-0.21187	3.18815e-09
FUCA1	-1.47601	9.25635e-26
FUCA2	-0.110769	0.0083928
FUK	-0.166016	1.01215e-06
FUT3	-0.252538	0.0344577
FUT6	-0.0590182	0.761967
FUT8	0.343545	1.11902e-08
FXN	-0.127135	0.000371611
G6PD	0.332044	2.66848e-13
GAA	-0.415974	1.86044e-06
GAL3ST2	-0.416357	3.53338e-07
GAL3ST4	-0.470143	2.47989e-05
GALC	-0.223237	0.000140916
GALE	0.181359	0.000972872
GALK1	-0.0371734	0.117344
GALK2	0.121929	0.0077082
GALM	-0.495473	4.35432e-11
GALNS	-0.096166	0.0108231
GALNT1	0.0586405	0.621534
GALNT10	0.0670972	0.261083
GALNT12	-0.436263	3.22203e-12
GALNT2	0.404318	6.6773e-22
GALNT3	0.325902	5.5117e-06
GALNT5	0.217724	0.00122927
GALNT6	0.984166	1.10737e-22
GALNT7	0.0794509	0.819089
GALT	-0.811934	1.40187e-22
GAMT	-0.969906	2.11098e-15
GANAB	0.10967	1.37017e-07
GAPDH	-0.157496	6.55452e-05
GAPDHS	-0.221079	1.80865e-06
GART	0.408946	5.77138e-23
GATM	-0.962768	1.55456e-28
GBA	-0.0601701	0.0316801
GBA2	-1.06047	7.7107e-17
GBE1	-0.292673	3.05932e-06
GCAT	-0.279178	0.161497
GCDH	-0.0848311	0.110208
GCLC	-0.499751	2.81824e-27
GCLM	-0.00989708	0.79393
GCNT3	-0.518872	1.39935e-08
GCSH	-0.0191643	0.983049
GDA	0.140954	0.412287
GDE1	-0.0515319	0.349642
GDPD1	-0.24	0.179703
GDPD3	-1.01974	4.84692e-20
GFOD2	-0.589081	0.000901093
GFPT1	0.183561	0.00339444
GFPT2	0.465939	0.0479807
GGH	0.609794	4.79549e-09
GGPS1	-0.232706	9.3002e-05
GGT1	-0.243061	2.03301e-05
GGT5	-0.132875	0.0186658
GGT6	-0.805608	1.31597e-13
GGT7	-1.02468	3.21043e-06
GK	0.380368	2.57099e-13
GK2	0.705776	6.652e-11
GLA	-0.0485438	0.558608
GLB1	0.0408284	0.296096
GLB1L2	-0.355344	0.0244344
GLCE	0.153314	0.00169946
GLO1	-0.579658	1.87778e-08
GLOD4	-0.447648	1.37291e-14
GLRX	-0.0755035	0.110208
GLRX3	0.379016	4.6279e-20
GLRX5	-0.0483037	0.159343
GLS	0.2957	2.01842e-08
GLS2	-0.339879	0.000854592
GLT8D1	-0.0129002	0.494562
GLTP	-0.561184	1.74637e-27
GLUD1	-0.0902308	0.00161444
GLUL	0.474608	3.0017e-11
GMDS	-0.123128	0.0284579
GMPPA	-0.2782	1.62079e-14
GMPPB	-0.243044	1.37e-07
GMPR	-0.370536	0.000104735
GMPR2	-0.394391	2.83943e-20
GMPS	0.444232	8.07387e-23
GNE	-0.342575	8.36646e-06
GNPAT	0.119841	0.0197569
GNPDA1	-0.330144	1.07846e-06
GNPDA2	-0.892486	9.87571e-23
GNPNAT1	0.183104	0.0209077
GNPTAB	-0.293517	0.00576411
GNPTG	0.0704137	0.149202
GNS	-0.0495532	0.685523
GOT1	-0.93466	1.16453e-30
GOT2	0.177348	0.000955722
GPD1	-0.892532	1.13525e-08
GPD1L	-0.789137	4.4542e-30
GPD2	0.179011	9.89487e-05
GPHN	-0.138201	1.10481e-05
GPI	-0.132445	0.000116595
GPT	-1.34566	2.48591e-27
GPX1	-0.0260363	0.205493
GPX2	0.585749	5.41605e-10
GPX3	-0.810424	6.90018e-17
GPX4	-0.202056	1.03813e-06
GPX6	1.01867	0.047619
GPX7	0.347424	5.73142e-07
GPX8	0.406455	2.97622e-11
GRHPR	-0.537242	3.77956e-21
GSR	-0.280629	2.36514e-08
GSS	-0.216018	0.0148557
GSTA1	-0.589997	1.11334e-06
GSTCD	-0.28298	0.000139398
GSTK1	0.299743	1.5054e-06
GSTM1	-0.581581	0.00636497
GSTM2	-1.85178	2.98031e-33
GSTM3	-1.58163	1.51065e-28
GSTM4	-0.636449	0.000922303
GSTO1	-0.227004	0.000687583
GSTP1	-0.256483	0.0425156
GSTZ1	-0.458858	1.03401e-09
GUCY1A3	-0.642347	3.3132e-17
GUCY1B3	-0.480449	1.61566e-10
GUCY2C	0.108678	0.0546855
GUK1	-0.00169158	0.845872
GUSB	-0.243865	0.00321741
GYG1	-0.847659	5.84148e-22
GYG2	-0.353343	0.333333
GYS1	-0.0279553	0.0836774
H6PD	0.0404733	0.278549
HAAO	-0.923716	4.58846e-29
HACL1	0.144288	0.000804529
HADH	-0.404965	1.80246e-12
HADHA	-0.396704	5.70093e-20
HADHB	-0.436971	3.67453e-22
HAGH	-0.808498	2.53476e-29
HCCS	0.353213	7.31983e-16
HEXA	-0.346246	8.07601e-08
HEXB	0.0711703	0.212283
HGD	-0.524126	0.00024758
HIBADH	-0.141146	0.00142512
HIBCH	-0.334771	2.87651e-10
HK1	-0.229886	2.38827e-10
HK2	-0.0117852	0.632168
HK3	0.377402	9.23621e-06
HKDC1	0.679542	8.76027e-08
HLCS	0.0273375	0.0327233
HMBS	-0.188637	0.00144369
HMGCL	-0.324814	1.14453e-10
HMGCS1	0.20372	0.0153242
HMGCS2	-1.36014	3.87555e-14
HMOX1	-0.265236	1.55899e-07
HMOX2	0.296952	2.53159e-16
HNMT	-0.331146	6.71628e-09
HPDL	0.50711	0.00260803
HPGD	-1.31108	4.3939e-31
HPRT1	-0.0277758	0.287516
HPSE	-0.340656	0.025957
HS2ST1	0.474803	3.00986e-20
HSD11B1	-0.37685	0.190476
HSD11B2	-1.62452	3.07096e-26
HSD17B10	0.262764	7.22947e-06
HSD17B11	-0.269553	5.13214e-08
HSD17B12	0.363609	1.0436e-14
HSD17B2	-1.3941	2.90231e-23
HSD17B4	0.346459	3.73569e-08
HSD17B7	0.522117	1.73421e-09
HSD17B8	-0.275432	3.98146e-08
HSD3B7	-0.90095	0.015873
HSDL1	-0.0884098	0.0426445
HSDL2	-0.105179	0.0786656
HYI	-1.11909	1.63346e-25
IAH1	-0.432985	3.76525e-14
IDH1	-0.134344	0.0256873
IDH2	-0.262937	1.75936e-06
IDH3A	-0.290952	9.96424e-14
IDH3B	-0.128538	5.13222e-06
IDH3G	-0.141805	3.44465e-05
IDI1	0.177414	0.00238921
IDO1	0.671207	0.00430978
IDUA	-0.282102	4.52188e-08
ILVBL	-0.0778427	0.0131984
IMPA1	-0.720207	5.22731e-15
IMPA2	-0.475378	1.50254e-09
IMPAD1	0.556997	2.35517e-20
IMPDH1	0.355368	1.57657e-10
IMPDH2	0.408135	2.08604e-19
INPP1	-0.200633	6.37439e-09
INPP4A	-0.750399	2.82778e-24
INPP4B	-0.177967	0.00708347
INPP5A	-0.993503	5.47052e-25
INPP5B	-0.325157	0.000177485
INPP5D	0.234485	4.51532e-09
INPP5K	-0.207191	1.38759e-09
INPPL1	-0.00626763	0.674532
IP6K1	-0.109916	0.338333
ISCA1	0.196694	0.00129433
ISCA2	-0.366076	9.66024e-14
ISYNA1	-0.455362	2.2601e-10
ITPA	0.017366	0.953158
ITPK1	-0.153755	0.00039903
ITPKA	-0.870522	0.000156165
ITPKB	-1.23988	1.06761e-17
ITPKC	-0.0444567	0.607148
IVD	-0.196749	1.37036e-06
IYD	-0.322758	0.0345662
KDSR	-0.285279	1.58623e-09
KHK	-0.367588	6.32785e-07
KYNU	0.398006	8.78136e-07
L2HGDH	-0.0451319	0.0247099
LBR	0.342651	8.6678e-13
LDHA	0.467499	5.2373e-17
LDHAL6B	0.317214	0.000420369
LDHB	-0.426792	4.58446e-09
LDHD	-1.02639	1.3234e-25
LIAS	0.06505	0.761826
LIPA	-0.182003	0.0504707
LIPE	-0.833751	3.37967e-11
LNPEP	-0.27293	4.38064e-16
LPCAT1	0.487194	1.81897e-12
LPCAT2	0.32242	9.63541e-10
LPCAT3	-0.233678	1.01218e-06
LPCAT4	-0.323099	4.95906e-13
LPGAT1	0.414482	8.43803e-15
LPIN1	-0.214841	0.0038004
LPIN2	-0.221516	0.0492971
LPIN3	-0.304883	5.21416e-05
LPO	0.719067	0.0107928
LSS	-0.0701412	0.0328897
LTA4H	-0.219206	4.52177e-13
LTC4S	-0.624082	0.00205677
LYPLA1	0.228163	0.00270389
LYPLA2	0.0689306	0.0896494
LYPLAL1	0.0691919	0.354389
LYZ	0.943631	2.06648e-14
MAN1A1	-0.416338	2.5766e-18
MAN1A2	-0.0366047	0.608594
MAN1B1	0.226137	4.45791e-08
MAN2A1	0.0432067	0.330876
MAN2B1	-0.291115	1.51477e-06
MAN2C1	-0.554753	8.45949e-27
MANBA	-0.207311	0.00455336
MANBAL	-0.141519	0.0821983
MAOA	-1.16282	8.68995e-27
MAOB	-1.39561	2.67322e-31
2024-03-01	-0.435995	7.25718e-12
MAT2A	0.0315573	0.0749151
MAT2B	-0.123235	0.0459391
MBOAT1	-0.319376	5.80286e-05
MBOAT2	-0.0397998	0.628447
MBOAT7	-0.0648085	0.00739876
MCAT	0.107335	0.00409418
MCCC1	-0.161335	1.51265e-05
MCCC2	0.179401	0.00989122
MCEE	-0.427316	5.21828e-14
MDH1	-1.04597	1.05899e-31
MDH2	0.328432	3.43318e-10
ME1	-0.172757	0.00030982
ME2	-0.299793	8.78374e-11
ME3	-0.243717	9.4985e-07
MECR	0.0876119	0.194527
MGAM	-0.252213	0.31636
MGAT1	0.0991433	0.00347724
MGAT2	0.11469	0.0864903
MGAT5	0.805205	2.9118e-25
MGLL	-0.504155	3.58695e-18
MGST1	-0.21979	0.00252117
MGST2	-0.0883442	0.0331977
MGST3	0.0568441	0.627728
MICAL1	0.0418005	0.431057
MICAL2	-0.0360508	0.914929
MICAL3	-0.329961	8.3955e-13
MINPP1	0.152866	0.00343665
MLYCD	-0.219514	1.85627e-10
MMAB	0.113675	0.0780304
MMACHC	0.102029	0.765197
MME	0.133577	0.844277
MOCS2	-0.500859	4.80829e-15
MOCS3	0.143423	0.0232286
MOGAT2	-1.04847	3.65842e-12
MPI	-0.675603	2.33104e-30
MPO	1.01744	9.75269e-13
MPST	-0.190204	0.00851695
MSMO1	0.690871	1.30414e-13
MSRA	-0.299687	4.03203e-07
MSRB2	-0.293524	3.7213e-10
MSRB3	-1.74064	5.24545e-25
MTAP	-0.526975	2.83049e-10
MTHFD1	0.229835	6.55056e-10
MTHFD1L	0.8364	8.84342e-31
MTHFD2	0.715996	2.43468e-23
MTHFD2L	0.940701	2.29386e-07
MTHFR	-0.294256	0.161497
MTHFS	0.0191549	0.656483
MTHFSD	-0.444548	0.0542545
MTR	-0.503894	5.88093e-12
MTTP	-0.504734	0.000408828
MUT	-0.208788	5.54299e-08
MVD	-0.127952	0.00138856
MVK	-0.0759492	0.109931
NAALADL2	-0.177523	0.033154
NADK	0.0845999	0.405057
NADSYN1	-0.420549	1.05213e-16
NAGA	-0.519299	7.82084e-11
NAGK	-0.351409	2.72303e-16
NAGLU	-0.242662	0.000700254
NAGPA	0.516612	0.0147214
NANP	-0.0555269	0.830077
NANS	-0.30657	8.6947e-05
NAPRT	-0.119988	0.00458873
NAT1	-0.267737	5.79314e-07
NAT10	0.700638	3.07495e-33
NAT14	-0.378489	0.00219925
NAT6	-0.442878	0.00275607
NDOR1	-0.232343	0.00773496
NDUFA1	-0.240014	0.00273352
NDUFA10	-0.473953	2.13483e-18
NDUFA11	-0.377476	5.64853e-11
NDUFA12	-0.510936	1.11712e-17
NDUFA13	-0.491352	5.31706e-20
NDUFA2	-0.632269	3.00176e-19
NDUFA3	-0.279724	4.36761e-10
NDUFA4	0.110995	0.0225542
NDUFA4L2	0.488423	0.011676
NDUFA5	-0.367321	1.28575e-17
NDUFA6	-0.563497	1.34213e-20
NDUFA7	-0.655413	2.73952e-22
NDUFA8	-0.39581	1.58636e-15
NDUFA9	-0.5405	3.21155e-22
NDUFAB1	0.120076	0.00890047
NDUFAF1	0.161857	0.0150617
NDUFAF2	0.302159	1.54363e-08
NDUFB1	-0.385562	1.25719e-14
NDUFB10	-0.368146	1.18124e-16
NDUFB11	-0.269711	1.1717e-09
NDUFB2	-0.51819	1.00999e-14
NDUFB3	-0.477625	4.01414e-17
NDUFB4	-0.437902	5.83124e-15
NDUFB5	-0.325966	2.84445e-12
NDUFB6	-0.228022	4.15629e-09
NDUFB7	-0.553738	4.21629e-19
NDUFB8	-0.498543	1.15861e-15
NDUFB9	-0.488744	2.87016e-21
NDUFC1	0.0662256	0.668292
NDUFC2	-0.478944	8.33077e-18
NDUFS1	-0.664384	4.72395e-27
NDUFS2	-0.409037	3.98437e-19
NDUFS3	-0.451101	1.56874e-19
NDUFS4	-0.700494	4.4238e-25
NDUFS5	-0.506304	1.52883e-17
NDUFS6	-0.629056	9.37379e-23
NDUFS7	-0.410758	3.9169e-15
NDUFS8	-0.456738	9.80186e-20
NDUFV1	-0.590833	1.24846e-23
NDUFV2	-0.625408	1.8879e-25
NDUFV3	-0.411193	2.18272e-19
NEU1	-0.138265	0.00557003
NFS1	-0.0809136	0.030992
NIT1	-0.68588	1.99051e-25
NIT2	-0.0153096	0.991025
NME1	0.250598	3.73954e-05
NME3	-0.201751	1.49929e-08
NME4	-0.796467	0.00440232
NME6	-0.152325	0.334071
NME7	-0.407752	3.24436e-13
NMNAT1	-0.205913	3.3819e-08
NMNAT3	-0.0255603	0.0114189
NNMT	1.00762	1.11991e-18
NNT	-0.286433	7.95206e-11
NOS1	-0.977174	3.53382e-11
NOS2	0.293341	0.52826
NOS3	-0.399792	0.00117128
NOX1	0.343982	0.0014397
NPL	-0.0902104	0.185185
NQO1	0.388783	0.00203866
NQO2	-0.234426	0.0105569
NSDHL	0.497053	1.23593e-20
NT5C	-0.533836	5.26485e-24
NT5C2	0.279532	1.73797e-11
NT5C3A	0.123382	0.00953909
NT5C3B	-0.380448	0.0044112
NT5DC1	-0.242191	0.00250039
NT5DC2	0.400253	5.71394e-10
NT5DC3	-0.621894	4.17758e-10
NT5E	-0.483474	1.08927e-10
NUDT1	-0.00483917	0.481522
NUDT12	-0.474938	1.49148e-07
NUDT14	0.0285105	0.577027
NUDT15	0.258132	0.0109622
NUDT16	-0.349187	1.07883e-15
NUDT16L1	-0.152054	2.11835e-06
NUDT18	-0.174674	0.17911
NUDT19	0.224165	5.24591e-05
NUDT2	-0.224039	3.50166e-05
NUDT21	0.473537	2.00112e-26
NUDT3	-0.699805	1.61768e-15
NUDT4	0.294832	8.14959e-07
NUDT5	0.0773039	0.0175661
NUDT6	-0.524652	3.5616e-06
NUDT8	0.0532046	0.609184
NUDT9	-0.244651	2.2787e-09
OAS1	0.0751917	0.42017
OAS2	0.504165	7.49228e-10
OAS3	0.679666	1.20174e-23
OASL	-0.11211	0.0607748
OAT	0.207491	0.0107458
OGDH	-0.491068	1.28262e-24
OGDHL	-0.838771	1.08742e-13
OGFOD1	0.306892	0.00708612
OGFOD2	-0.675412	7.84253e-07
OTC	-0.854042	1.14868e-12
OXA1L	0.247569	2.12613e-07
OXCT1	-0.829375	4.62767e-21
OXSM	-0.101061	0.00689059
PAICS	0.497455	1.21728e-23
PANK1	0.41143	0.0634921
PANK2	-0.600621	0.00222275
PANK4	-0.590353	4.21605e-29
PAPSS1	0.329866	5.93889e-18
PAPSS2	-0.690565	2.14399e-16
PC	-0.240891	5.01707e-09
PCBD1	-0.4258	7.16832e-07
PCBD2	-0.19614	3.65129e-08
PCCA	-0.591943	8.28272e-19
PCCB	-0.654511	1.31338e-23
PCK1	-1.32153	8.78118e-28
PCK2	-0.117335	0.0148044
PCYOX1	-0.721375	9.09939e-24
PCYOX1L	-0.150633	0.00383015
PCYT1A	0.0553865	0.0311873
PCYT1B	0.210664	0.0840599
PCYT2	-0.121452	0.000909909
PDE12	0.0600021	0.0112569
PDE3A	-0.988334	1.55448e-28
PDE4D	-1.01365	1.20692e-25
PDE5A	-1.01535	1.67259e-30
PDE6D	-0.264662	3.26072e-05
PDHA1	-0.178064	0.000144299
PDHB	-0.0618614	0.320419
PDHX	-0.121778	0.00210831
PDSS1	0.433927	0.125727
PDSS2	0.0585702	0.438009
PDXK	0.0566408	0.0134781
PDXP	-0.546769	1.49679e-20
PECR	-0.392349	3.9161e-12
PEMT	-0.547357	1.59576e-05
PFAS	-0.231522	3.17381e-05
PFKFB2	-0.146669	0.0062696
PFKFB3	0.158059	0.17796
PFKL	-0.0581043	0.0175655
PFKM	-0.86772	1.48214e-27
PFKP	-0.375651	2.07806e-09
PGAM1	-0.688161	1.25297e-11
PGAM5	0.602976	1.84653e-26
PGD	0.314654	1.3054e-10
PGK1	0.0124557	0.538616
PGK2	-0.0591618	0.658269
PGLS	-0.0275501	0.192383
PGM1	-0.917143	1.27716e-22
PGM2	-0.359932	2.09787e-07
PGM2L1	0.0433778	0.727316
PGM3	0.149579	0.00715389
PGM5	-2.38559	1.1254e-27
PGS1	-0.486497	0.0137195
PHGDH	-0.423887	4.11384e-06
PHYH	-0.133337	0.0213078
PHYHD1	-1.14788	1.40907e-10
PHYKPL	-0.459661	8.36304e-10
PI4K2A	0.176635	1.13339e-06
PI4K2B	-0.000651429	0.820745
PI4KA	-0.361496	2.3353e-22
PI4KB	0.0426719	0.450911
PIGG	-0.259837	0.00369783
PIGK	0.0413695	0.161576
PIGO	0.127497	0.000192269
PIGS	0.00047801	0.185652
PIGT	0.103888	6.48606e-05
PIGU	0.254001	1.17796e-08
PIGX	-0.303472	0.172814
PIK3C2A	0.0796	0.00548874
PIK3C2B	-0.0283133	0.477619
PIK3C3	-0.224544	4.13449e-10
PIK3CA	-0.276504	0.000228205
PIK3CB	-0.0288962	0.262679
PIK3CD	-0.374033	1.41178e-05
PIK3R1	-0.257382	2.2038e-13
PIK3R2	-0.206614	4.76145e-05
PIK3R4	-0.213205	5.66729e-16
PIP4K2A	-0.387721	9.74149e-15
PIP4K2B	-0.401183	1.40459e-15
PIP4K2C	0.0722545	0.0336125
PIP5K1A	-0.236004	0.0181221
PIP5K1C	-1.20994	2.08393e-25
PISD	0.00241332	0.82285
PKLR	-0.552847	1.11262e-05
PKM	0.270907	2.05388e-06
PLA2G12A	0.14205	0.26782
PLA2G1B	-1.17352	1.75692e-06
PLA2G2A	-1.27767	1.59617e-13
PLA2G4A	-0.56016	9.92518e-13
PLCB1	-1.01919	1.9303e-21
PLCB2	-0.183339	0.010617
PLCB3	-0.0347417	0.133027
PLCB4	-0.19665	0.00205937
PLCD1	-0.941321	5.60534e-32
PLCD3	-0.574312	6.05114e-24
PLCG1	0.0750009	0.0169798
PLCG2	-0.424736	1.18023e-12
PLD1	-0.16241	0.000805351
PLD3	-0.601314	3.47934e-19
PMM1	-0.646728	4.15025e-06
PMM2	0.237053	1.57386e-05
PMVK	-0.664535	1.90881e-20
PNLIP	-1.21693	0.01554
PNPLA4	-0.14346	0.131443
PNPLA6	-0.102071	0.000451098
PNPLA8	-0.103927	0.0117303
PNPO	-0.143652	0.0265266
POFUT1	0.395909	1.34788e-09
POFUT2	-0.104142	0.0525676
PON1	-0.858569	1.94128e-15
PON2	0.293448	2.24927e-08
PON3	-0.933193	6.89966e-13
POR	0.299677	3.7136e-16
PPA1	0.55933	5.02285e-11
PPA2	-0.0913052	0.0455333
PPAT	0.17901	2.19848e-07
PPCDC	-0.230398	0.356191
PPCS	-0.146073	1.44079e-06
PPOX	-0.0862324	0.00556981
PRDX1	0.0662414	0.0314821
PRDX2	-0.774679	3.4982e-24
PRDX3	-0.0986108	0.000938797
PRDX4	0.253225	3.45457e-08
PRDX5	0.114063	0.126385
PRDX6	-0.840566	1.29213e-27
PRG2	-0.410911	0.00105839
PRODH	0.660685	0.00785
PRPS1	-0.2496	5.0544e-09
PRPS2	0.310546	3.33683e-09
PRPSAP1	-0.0698468	0.000376946
PRPSAP2	-0.323747	2.75205e-18
PSPH	0.11505	0.167168
PTDSS1	0.201309	4.77816e-06
PTDSS2	-0.148826	0.00594945
PTEN	-0.353426	7.14376e-09
PTER	-0.549997	2.66663e-11
PTGDS	-0.805966	2.19736e-16
PTGES	-0.217406	0.000938875
PTGES2	0.118561	0.0092991
PTGES3	0.460554	1.63402e-25
PTGIS	-0.820471	6.43821e-14
PTGR1	-0.865952	1.80398e-22
PTGR2	-0.423235	1.47162e-07
PTGS1	-1.51783	1.012e-31
PTGS2	1.30321	2.8707e-06
PTS	0.286909	0.0688645
PYCR1	0.974774	5.60232e-30
PYCR2	0.81464	3.31517e-29
PYGB	-0.525732	8.04714e-12
PYGL	-0.201045	0.000226967
PYGM	-1.68381	1.03111e-29
PYROXD1	-0.400485	0.0110247
QDPR	-0.739461	3.58963e-24
QPRT	0.0643808	0.920356
RBKS	-0.877238	5.43845e-16
RDH10	0.35306	4.40578e-09
RDH11	0.0582192	0.413714
RDH13	-0.0314498	0.698429
RDH14	-0.319421	3.58394e-20
RENBP	-0.497739	5.49565e-14
RETSAT	-0.637129	1.32115e-19
RFK	0.169801	0.0101594
RPE	-0.211099	4.39442e-06
RPIA	0.0539582	0.953158
RRM1	0.531296	3.8015e-15
RRM2	0.771502	2.70542e-22
RRM2B	-0.0772156	0.0412566
SARDH	-0.354172	0.00257438
SAT2	-0.595104	2.47971e-05
SC5D	0.148083	0.0647117
SCCPDH	-0.176992	0.000339398
SCD5	-0.452538	5.74839e-06
SCLY	-0.183511	5.44544e-05
SCP2	0.00166855	0.922341
SDHA	-0.385962	3.1773e-18
SDHB	-0.36668	3.69221e-13
SDHC	-0.358846	2.89109e-08
SDHD	-0.169715	0.0277746
SDR16C5	0.477607	0.0332471
SDR39U1	-0.56125	1.69157e-18
SDS	0.311695	0.119992
SDSL	-0.384106	8.6678e-13
SEPHS1	-0.0412572	0.594435
SEPHS2	-0.311367	1.23526e-10
SGPL1	0.382876	4.07339e-20
SGPP1	0.0831419	0.885453
SHMT1	-0.497787	2.18291e-18
SHMT2	0.873137	3.09342e-31
SI	-0.998108	1.60611e-06
SIAE	-0.583105	1.46602e-12
SMPD2	0.0125778	0.94162
SMPD3	-0.701447	7.53868e-17
SMPD4	0.288577	1.03017e-16
SMPDL3A	-0.941618	8.06871e-08
SMPDL3B	0.341179	8.80818e-06
SMS	-0.113402	0.0123016
SOAT1	0.394761	2.2762e-12
SOD1	-0.831214	5.57862e-14
SOD2	0.330063	1.33636e-06
SOD3	-1.28564	1.7973e-26
SORD	0.700438	6.71115e-25
SPR	-0.0528105	0.0176257
SPTLC1	0.192986	8.3307e-09
SPTLC2	0.179759	0.000320418
SQLE	0.806544	4.02537e-13
SRD5A3	0.46162	3.30098e-06
SRM	0.227872	6.70746e-10
SRXN1	0.0449517	0.77624
ST3GAL4	-0.3233	0.0134646
ST6GAL1	0.517286	1.3845e-10
ST6GALNAC1	-0.923827	1.98036e-17
ST6GALNAC6	-0.915887	9.34505e-12
SUCLA2	-0.134867	0.000110216
SUCLG1	-0.351629	3.86935e-11
SUCLG2	-0.562375	1.75863e-16
SULF1	0.631869	1.43868e-11
SULF2	-0.0308208	0.809672
SULT1A1	-1.08002	5.0647e-17
SULT1A2	0.393783	0.437083
SULT1B1	-1.04066	1.07459e-16
SULT1C2	0.55945	0.00332595
SULT2A1	-1.27992	0.190476
SULT2B1	0.266455	0.00590048
SUOX	-0.578251	2.90652e-20
SYNJ1	0.221961	0.239224
SYNJ2	-0.0802737	0.264037
TALDO1	0.297519	4.61308e-16
TBXAS1	0.240498	1.40801e-07
THEM4	0.412023	1.0355e-05
THNSL1	0.00853591	0.595564
THTPA	-0.711812	1.14068e-13
TK1	0.504347	1.86748e-09
TK2	-0.17715	0.0068646
TKT	0.361147	1.27597e-19
TKTL1	-0.235067	0.0993346
TKTL2	-0.46274	0.0264341
TM7SF2	-0.632745	3.04082e-10
TMLHE	0.0336116	0.400279
TPI1	-0.487539	0.000199663
TPK1	-0.930207	5.17722e-06
TPMT	0.0400913	0.336499
TST	-0.413015	1.62368e-09
TSTA3	0.0622347	0.540269
TXNRD1	-0.159079	4.0759e-05
TXNRD2	-0.131865	0.00184238
TYMP	0.509288	2.22827e-11
TYMS	0.611858	0.0414781
UAP1	-0.552255	1.12524e-19
UAP1L1	-0.0826691	0.265341
UCK2	0.102434	0.040097
UCKL1	0.153573	0.149438
UEVLD	-0.292026	8.28014e-19
UGDH	-0.801407	2.33313e-18
UGP2	-0.643633	1.11206e-29
UGT1A10	-1.74512	2.51344e-22
UGT1A6	0.180335	1
UGT1A8	-1.1784	0.000136372
UGT2A3	-1.80741	6.84045e-30
UGT2B15	-0.188714	1
UGT2B7	-0.721885	0.0342794
UGT8	0.330082	0.00666575
UMPS	0.37498	9.372e-23
UPP1	0.178724	0.00361943
UPRT	-0.0214417	0.891618
UQCRB	-0.204418	6.72141e-07
UQCRC1	-0.28939	3.0207e-15
UQCRC2	-0.323478	7.71333e-14
UQCRFS1	-0.486801	1.93743e-24
UQCRH	-0.0821196	0.0402733
UQCRQ	-0.176071	5.4163e-05
UROD	-0.281469	5.37118e-11
UROS	-0.42839	7.05425e-11
UXS1	0.185902	9.09839e-05
VKORC1	-0.122535	0.00643024
VKORC1L1	0.294164	5.10787e-11
WWOX	0.406105	0.0634921
XDH	-0.619302	1.19545e-08
XYLB	-0.148034	0.00344242
ZADH2	-0.571529	5.90467e-24
