# Supplementary material for: Nuclear mitochondrial acetyl-CoA acetyltransferase 1 orchestrates natural killer cell-dependent antitumor immunity in colorectal cancer
Source: Signal Transduct Target Ther. 2025 Apr 28;10:138. doi: 10.1038/s41392-025-02221-y (PMC12034769; doi:10.1038/s41392-025-02221-y)
Supplement: Supplementary file 15 — Supplementary Table5 [file 41392_2025_2221_MOESM15_ESM.xls]

## Sheet: Sheet1
Supplementary Table 5. The ranked list of proteins associated with Fig. 1a.
gene	log2FC (tumor/normal)	pvalue	rank
GSTM2	-1.85178	2.98031e-33	1
AOC3	-2.19888	7.74798e-31	2
ACAT1	-0.733965	1.51174e-30	3
GPD1L	-0.789137	4.4542e-30	4
CA2	-2.14452	1.72731e-29	5
PGM5	-2.38559	1.1254e-27	6
PFKM	-0.86772	1.48214e-27	7
AK1	-1.07625	4.41548e-27	8
NDUFS1	-0.664384	4.72395e-27	9
HSD11B2	-1.62452	3.07096e-26	10
ECHDC1	-0.484849	9.01614e-26	11
FUCA1	-1.47601	9.25635e-26	12
MGAT5	0.805205	2.9118e-25	13
CYB5A	-0.604297	5.04017e-25	14
UQCRFS1	-0.486801	1.93743e-24	15
CERS6	0.691649	2.53941e-24	16
OAS3	0.679666	1.20174e-23	17
AKR1B10	-1.60594	2.86423e-23	18
AKR1C2	-1.57148	3.45676e-23	19
COQ10B	-0.798146	3.50913e-21	20
HS2ST1	0.474803	3.00986e-20	21
GLRX3	0.379016	4.6279e-20	22
DHCR7	0.740116	2.61957e-19	23
DPYD	-0.657878	1.32825e-17	24
ST6GALNAC1	-0.923827	1.98036e-17	25
FASN	0.524294	6.75531e-17	26
SUCLG2	-0.562375	1.75863e-16	27
CAT	-0.659292	6.81406e-16	28
PIP4K2A	-0.387721	9.74149e-15	29
FH	-0.305817	6.31475e-14	30
UQCRC2	-0.323478	7.71333e-14	31
IDH3A	-0.290952	9.96424e-14	32
GGT6	-0.805608	1.31597e-13	33
PLA2G2A	-1.27767	1.59617e-13	34
DDOST	0.236187	6.18149e-13	35
MICAL3	-0.329961	8.3955e-13	36
LBR	0.342651	8.6678e-13	37
HADH	-0.404965	1.80246e-12	38
B4GALNT2	-0.967543	7.56125e-12	39
LIPE	-0.833751	3.37967e-11	40
SUCLG1	-0.351629	3.86935e-11	41
IMPA2	-0.475378	1.50254e-09	42
PRPS2	0.310546	3.33683e-09	43
GGH	0.609794	4.79549e-09	44
PC	-0.240891	5.01707e-09	45
ENO1	0.227159	7.02314e-09	46
COX6C	-0.347199	7.02324e-09	47
FAHD1	-0.426137	2.34841e-08	48
NMNAT1	-0.205913	3.3819e-08	49
MAN1B1	0.226137	4.45791e-08	50
SMPDL3A	-0.941618	8.06871e-08	51
B3GNT7	-0.857732	1.12174e-07	52
TBXAS1	0.240498	1.40801e-07	53
ACOT11	-0.286814	2.21336e-07	54
AHCY	0.312234	2.79579e-07	55
GAL3ST2	-0.416357	3.53338e-07	56
ACADSB	-0.213764	3.96815e-06	57
PHGDH	-0.423887	4.11384e-06	58
CYP2J2	-0.437639	4.64033e-06	59
ACOX1	-0.29599	5.57728e-06	60
ALG1	0.253873	6.65883e-06	61
GNE	-0.342575	8.36646e-06	62
NUDT19	0.224165	5.24591e-05	63
CTPS1	-0.234956	9.99717e-05	64
GPI	-0.132445	0.000116595	65
CDS1	-0.322375	0.000123103	66
HGD	-0.524126	0.00024758	67
CBR4	-0.1708	0.000315815	68
GFOD2	-0.589081	0.000901093	69
GOT2	0.177348	0.000955722	70
ISCA1	0.196694	0.00129433	71
GLCE	0.153314	0.00169946	72
AGMAT	0.274219	0.00197122	73
PLCB4	-0.19665	0.00205937	74
LYPLA1	0.228163	0.00270389	75
MGAT1	0.0991433	0.00347724	76
SULT2B1	0.266455	0.00590048	77
GSTM1	-0.581581	0.00636497	78
VKORC1	-0.122535	0.00643024	79
OXSM	-0.101061	0.00689059	80
OGFOD1	0.306892	0.00708612	81
