# Supplementary material for: Nuclear mitochondrial acetyl-CoA acetyltransferase 1 orchestrates natural killer cell-dependent antitumor immunity in colorectal cancer
Source: Signal Transduct Target Ther. 2025 Apr 28;10:138. doi: 10.1038/s41392-025-02221-y (PMC12034769; doi:10.1038/s41392-025-02221-y)
Supplement: Supplementary file 16 — Supplementary Table6 [file 41392_2025_2221_MOESM16_ESM.xls]

## Sheet: Fig1k
Supplementary Table 6. Gene list of Fig. 1k (NK cell-mediated cytotoxicity)
gene	baseMean	log2FoldChange	lfcSE	stat	pvalue	padj
Ifng	16809.3149211015	3.60912663834886	0.738229586249752	4.88889460077512	1.01403766554708e-06	1.68596188829379e-05
Rac1	27455.5809220432	2.79842752272966	1.08669884075538	2.5751638059947	0.0100192623509386	0.0231609017405322
Rac2	54584.5940258147	1.80008364312931	0.665269774893507	2.7057950188966	0.0068141092246138	0.0168265130670443
Grb2	2675.69664256424	3.14731486148405	1.32220283364931	2.38035706881477	0.0172958693810065	0.0363803193631187
Chp1	7197.48777646667	3.29680230987058	1.23974453690524	2.65925939718221	0.0078312642692383	0.0188950315384594
Ptpn6	29396.6492895766	3.02817348771627	0.68388720535312	4.42788439966894	9.51618775117561e-06	9.04104476331929e-05
Pik3r3	9.24559508578267	2.18752672694301	2.5370013956707	0.8622489253163	0.388550551894189	0.458627574173347
Ncr1	23844.2672193576	0.432589183396578	0.799397189237769	0.541144238709489	0.588408168133958	0.646443729619679
Prf1	48354.9478492718	1.17237643175409	1.66154657506916	0.705593481004459	0.480440979450082	0.546280166356299
Gzma	142129.589858772	0.652727025976302	0.740870799615863	0.881026794840257	0.378303317423199	0.44902215376799
Gzmb	76878.5579529451	0.655932532239378	0.868663380962893	0.755105541012092	0.450185658757004	0.517994133861103
Tnf	4923.89657630306	1.37568447309413	2.26132614147834	0.608352969463653	0.542953396719114	0.6047617126363
Lag3	907.829919946395	-4.3143	2.25940456048436	-1.90948	0.0561995891806416	0.0969803900297335
Klrb1	9.40032957471663	-2.71799	1.8366698168252	-1.47985	0.138914211857513	0.202715834384304
Klrc1	1677.76193686702	-8.99741	1.81515385779835	-4.95683	7.16519192513206e-07	1.28925940117065e-05
Klrc3	156.755257483606	-2.59174	1.32168061308258	-1.96094	0.0498858405409457	0.087976237959055
Klrd1	4818.57932392614	0.0787237628546946	1.66760899523412	0.0472075666896018	0.962347796901282	0.969925901534781
Braf	88.9708206042317	-7.48268	1.97734337673214	-3.78421	0.0001541969778734	0.0007696800584287
Pik3ca	102.75837802312	-1.92506	2.04743617181201	-0.940229	0.347100317948493	0.419295700615012
Ifngr1	7035.85511357042	-3.55847	0.996838538753742	-3.56975	0.0003573166018977	0.0014820282292712
KEGG analysis of genes upregulated in rAcat1-rescued group in Fig. 1k

## Sheet: genes in Acat1 group
KEGG analysis of genes in WT group
	category	subcategory	ID	Description	GeneRatio	BgRatio	pvalue	p.adjust	qvalue	geneID	Count	gene_name
mmu04621	Organismal Systems	Immune system	mmu04621	NOD-like receptor signaling pathway - Mus musculus (house mouse)	31/507	216/9573	3.4150182230794e-07	0.000108597579493925	8.44767665709115e-05	13218/100041688/12048/24105/16176/54123/246728/12796/246730/69146/15976/26416/13237/382059/23855/26417/26415/18035/100038927/100041952/100041811/20310/100041787/56338/71914/28240/634825/503491/100503970/268749/626708	31	Defa29/Defa35/Bcl2l1/Rbck1/Il1b/Irf7/Oas2/Camp/Oas1a/Gsdmd/Ifnar2/Mapk14/Defa3/Defa22/Defa17/Mapk3/Mapk13/Nfkbia/Defa30/Defa34/Defa27/Cxcl2/Defa40/Txnip/Antxr2/Trpm2/Defa38/Defa24/AY761185/Rnf31/Defa26
mmu05150	Human Diseases	Infectious disease: bacterial	mmu05150	Staphylococcus aureus infection - Mus musculus (house mouse)	21/507	128/9573	3.22947285595604e-06	0.00051348618409701	0.000399434800605089	12273/13218/100041688/14289/14131/12260/14293/12796/13237/382059/23855/16669/100038927/100041952/100041811/100041787/317677/634825/503491/100503970/626708	21	C5ar1/Defa29/Defa35/Fpr2/Fcgr3/C1qb/Fpr1/Camp/Defa3/Defa22/Defa17/Krt19/Defa30/Defa34/Defa27/Defa40/C1s2/Defa38/Defa24/AY761185/Defa26
mmu05202	Human Diseases	Cancer: overview	mmu05202	Transcriptional misregulation in cancer - Mus musculus (house mouse)	29/507	226/9573	8.09489035077153e-06	0.000858058377181782	0.000667473414888179	17187/13218/100041688/19126/12475/12048/12608/14011/16178/15078/13197/12580/12576/15395/80859/16599/13237/382059/17395/23855/100038927/100041952/100041811/100041787/634825/503491/100503970/17132/626708	29	Max/Defa29/Defa35/Prom1/Cd14/Bcl2l1/Cebpb/Etv6/Il1r2/H3f3a/Gadd45a/Cdkn2c/Cdkn1b/Hoxa10/Nfkbiz/Klf3/Defa3/Defa22/Mmp9/Defa17/Defa30/Defa34/Defa27/Defa40/Defa38/Defa24/AY761185/Maf/Defa26
mmu05208	Human Diseases	Cancer: overview	mmu05208	Chemical carcinogenesis - reactive oxygen species - Mus musculus (house mouse)	27/507	229/9573	7.50628426110451e-05	0.00596749598757808	0.0046420442141041	26400/11651/22339/68194/19271/11350/14873/17969/66416/26416/14860/14859/56615/15368/68202/66594/26417/26415/18035/18806/13107/54405/12866/12859/66091/110157/230075	27	Map2k7/Akt1/Vegfa/Ndufb4/Ptprj/Abl1/Gsto1/Ncf1/Ndufa7/Mapk14/Gsta4/Gsta3/Mgst1/Hmox1/Ndufa5/Uqcr11/Mapk3/Mapk13/Nfkbia/Pld2/Cyp2f2/Ndufa1/Cox7a2/Cox5b/Ndufa3/Raf1/Ndufb6
mmu04975	Organismal Systems	Digestive system	mmu04975	Fat digestion and absorption - Mus musculus (house mouse)	9/507	43/9573	0.000342057769671276	0.0168692399390253	0.0131223812832537	238055/237636/18778/11808/67470/18780/109791/14079/67800	9	Apob/Npc1l1/Pla2g1b/Apoa4/Abcg8/Pla2g2a/Clps/Fabp2/Dgat2
mmu04657	Organismal Systems	Immune system	mmu04657	IL-17 signaling pathway - Mus musculus (house mouse)	14/507	93/9573	0.000355566815336878	0.0168692399390253	0.0131223812832537	20202/12608/16176/20201/26416/15978/17395/26417/26415/18035/171095/20310/19225/16819	14	S100a9/Cebpb/Il1b/S100a8/Mapk14/Ifng/Mmp9/Mapk3/Mapk13/Nfkbia/Il17rc/Cxcl2/Ptgs2/Lcn2
mmu05171	Human Diseases	Infectious disease: viral	mmu05171	Coronavirus disease - COVID-19 - Mus musculus (house mouse)	33/507	334/9573	0.000387106258290524	0.0168692399390253	0.0131223812832537	12273/11491/66481/27370/20088/14131/16176/246728/12260/20085/246730/15976/621697/26416/16898/19982/20848/665562/20103/20090/20068/26417/26415/18035/100503670/20042/26451/68172/68193/22371/20116/78294/317677	33	C5ar1/Adam17/Rps21/Rps26/Rps24/Fcgr3/Il1b/Oas2/C1qb/Rps19/Oas1a/Ifnar2/Rpl32l/Mapk14/Rps2/Rpl36a/Stat3/Rpl31-ps12/Rps5/Rps29/Rps17/Mapk3/Mapk13/Nfkbia/Rpl5/Rps12/Rpl27a/Rpl39l/Rpl24/Vwf/Rps8/Rps27a/C1s2
mmu04066	Environmental Information Processing	Signal transduction	mmu04066	HIF-1 signaling pathway - Mus musculus (house mouse)	16/507	117/9573	0.00042438339469246	0.0168692399390253	0.0131223812832537	11651/20525/22339/16337/12576/15978/15368/20848/26417/56421/328572/17000/68263/67673/13685/12914	16	Akt1/Slc2a1/Vegfa/Insr/Cdkn1b/Ifng/Hmox1/Stat3/Mapk3/Pfkp/Ep300/Ltbr/Pdhb/Elob/Eif4ebp1/Crebbp
mmu04936	Human Diseases	Endocrine and metabolic disease	mmu04936	Alcoholic liver disease - Mus musculus (house mouse)	17/507	141/9573	0.00122697240108264	0.0310854558723521	0.0241810067196384	12273/26400/11651/12475/16176/12260/19017/11430/26416/26415/18035/171095/107476/20310/72674/21415/100705	17	C5ar1/Map2k7/Akt1/Cd14/Il1b/C1qb/Ppargc1a/Acox1/Mapk14/Mapk13/Nfkbia/Il17rc/Acaca/Cxcl2/Adipor1/Tcf7l1/Acacb
mmu04666	Organismal Systems	Immune system	mmu04666	Fc gamma R-mediated phagocytosis - Mus musculus (house mouse)	13/507	94/9573	0.00129345009047339	0.0310854558723521	0.0241810067196384	22323/18783/13196/11651/18719/14131/17969/17118/26417/18806/110157/14389/66713	13	Vasp/Pla2g4a/Asap1/Akt1/Pip5k1b/Fcgr3/Ncf1/Marcks/Mapk3/Pld2/Raf1/Gab2/Actr2
mmu05152	Human Diseases	Infectious disease: bacterial	mmu05152	Tuberculosis - Mus musculus (house mouse)	20/507	180/9573	0.00132753695692654	0.0310854558723521	0.0241810067196384	11651/12475/12608/19349/14131/11975/16784/16176/12796/12314/26416/15978/26417/26415/11972/56619/328572/110157/114143/12914	20	Akt1/Cd14/Cebpb/Rab7/Fcgr3/Atp6v0a1/Lamp2/Il1b/Camp/Calm2/Mapk14/Ifng/Mapk3/Mapk13/Atp6v0d1/Clec4e/Ep300/Raf1/Atp6v0b/Crebbp
mmu05165	Human Diseases	Infectious disease: viral	mmu05165	Human papillomavirus infection - Mus musculus (house mouse)	33/507	359/9573	0.00135811229717706	0.0310854558723521	0.0241810067196384	12571/18131/16772/11651/12833/66335/22339/93687/11975/12576/15976/18759/18596/18129/107932/22418/19179/16776/21960/19645/26417/11972/12843/328572/22371/13685/19225/110157/69116/21415/14365/114143/12914	33	Cdk6/Notch3/Lama1/Akt1/Col6a1/Atp6v1c1/Vegfa/Csnk1a1/Atp6v0a1/Cdkn1b/Ifnar2/Prkci/Pdgfrb/Notch2/Chd4/Wnt5a/Psmc1/Lama5/Tnr/Rb1/Mapk3/Atp6v0d1/Col1a2/Ep300/Vwf/Eif4ebp1/Ptgs2/Raf1/Ubr4/Tcf7l1/Fzd3/Atp6v0b/Crebbp
mmu04926	Organismal Systems	Endocrine system	mmu04926	Relaxin signaling pathway - Mus musculus (house mouse)	16/507	130/9573	0.00135886143961096	0.0310854558723521	0.0241810067196384	26400/11651/22339/11909/216869/26416/17395/14688/26417/26415/18035/12843/12825/110157/11475/109689	16	Map2k7/Akt1/Vegfa/Atf2/Arrb2/Mapk14/Mmp9/Gnb1/Mapk3/Mapk13/Nfkbia/Col1a2/Col3a1/Raf1/Acta2/Arrb1
mmu04668	Environmental Information Processing	Signal transduction	mmu04668	TNF signaling pathway - Mus musculus (house mouse)	15/507	118/9573	0.0013685420824306	0.0310854558723521	0.0241810067196384	11491/217344/26400/11651/12608/11909/16176/26416/17395/26417/26415/18035/12977/20310/19225	15	Adam17/Rhbdf2/Map2k7/Akt1/Cebpb/Atf2/Il1b/Mapk14/Mmp9/Mapk3/Mapk13/Nfkbia/Csf1/Cxcl2/Ptgs2
mmu04014	Environmental Information Processing	Signal transduction	mmu04014	Ras signaling pathway - Mus musculus (house mouse)	24/507	236/9573	0.00159399346874157	0.0326808517539484	0.0254220462170734	17311/18783/12064/11651/12048/22339/16337/18778/11350/23872/18596/12314/14180/17356/14688/26417/12977/18780/233046/18806/80903/85031/110157/14389	24	Kitl/Pla2g4a/Bdnf/Akt1/Bcl2l1/Vegfa/Insr/Pla2g1b/Abl1/Ets2/Pdgfrb/Calm2/Fgf9/Afdn/Gnb1/Mapk3/Csf1/Pla2g2a/Rasgrp4/Pld2/Fgf16/Pla1a/Raf1/Gab2
mmu05167	Human Diseases	Infectious disease: viral	mmu05167	Kaposi sarcoma-associated herpesvirus infection - Mus musculus (house mouse)	23/507	223/9573	0.00164431958510432	0.0326808517539484	0.0254220462170734	12571/26400/11651/22339/54123/12768/15976/12314/26416/20848/19645/14688/26417/26415/18035/22695/328572/20310/19225/110157/21415/78294/12914	23	Cdk6/Map2k7/Akt1/Vegfa/Irf7/Ccr1/Ifnar2/Calm2/Mapk14/Stat3/Rb1/Gnb1/Mapk3/Mapk13/Nfkbia/Zfp36/Ep300/Cxcl2/Ptgs2/Raf1/Tcf7l1/Rps27a/Crebbp
mmu05220	Human Diseases	Cancer: specific types	mmu05220	Chronic myeloid leukemia - Mus musculus (house mouse)	11/507	76/9573	0.00206702231084451	0.038665476167562	0.0300774144302452	12571/11651/12048/13197/12576/11350/19645/26417/18035/110157/14389	11	Cdk6/Akt1/Bcl2l1/Gadd45a/Cdkn1b/Abl1/Rb1/Mapk3/Nfkbia/Raf1/Gab2
mmu04510	Cellular Processes	Cellular community - eukaryotes	mmu04510	Focal adhesion - Mus musculus (house mouse)	21/507	202/9573	0.00233918341511471	0.0393019686261574	0.0305725343500397	12927/22323/16772/109711/11651/12833/13730/22339/18719/17931/18596/16776/21960/26417/12843/13731/57342/22371/110157/107589/98932	21	Bcar1/Vasp/Lama1/Actn1/Akt1/Col6a1/Emp1/Vegfa/Pip5k1b/Ppp1r12a/Pdgfrb/Lama5/Tnr/Mapk3/Col1a2/Emp2/Parva/Vwf/Raf1/Mylk/Myl9
mmu04010	Environmental Information Processing	Signal transduction	mmu04010	MAPK signaling pathway - Mus musculus (house mouse)	28/507	299/9573	0.00234823082986475	0.0393019686261574	0.0305725343500397	17187/17311/18783/26400/12288/12064/11651/12475/22339/16180/11909/13197/16176/16337/26921/12297/18596/14180/216869/26416/26417/26415/26401/12977/233046/80903/110157/109689	28	Max/Kitl/Pla2g4a/Map2k7/Cacna1c/Bdnf/Akt1/Cd14/Vegfa/Il1rap/Atf2/Gadd45a/Il1b/Insr/Map4k4/Cacnb3/Pdgfrb/Fgf9/Arrb2/Mapk14/Mapk3/Mapk13/Map3k1/Csf1/Rasgrp4/Fgf16/Raf1/Arrb1
mmu04935	Organismal Systems	Endocrine system	mmu04935	Growth hormone synthesis, secretion and action - Mus musculus (house mouse)	14/507	117/9573	0.0034508123108953	0.0543250204314981	0.0422587878232441	12927/12288/271639/11651/11909/20607/26416/20848/26417/26415/26401/328572/110157/12914	14	Bcar1/Cacna1c/Adcy10/Akt1/Atf2/Sstr3/Mapk14/Stat3/Mapk3/Mapk13/Map3k1/Ep300/Raf1/Crebbp
mmu05140	Human Diseases	Infectious disease: parasitic	mmu05140	Leishmaniasis - Mus musculus (house mouse)	10/507	70/9573	0.00358750134924987	0.0543250204314981	0.0422587878232441	14131/16176/17969/26416/15978/26417/26415/18035/15170/19225	10	Fcgr3/Il1b/Ncf1/Mapk14/Ifng/Mapk3/Mapk13/Nfkbia/Ptpn6/Ptgs2
mmu05146	Human Diseases	Infectious disease: parasitic	mmu05146	Amoebiasis - Mus musculus (house mouse)	13/507	108/9573	0.00451152006230061	0.059520418889406	0.0463002265442251	16772/109711/12475/19349/16178/16176/15978/16776/20706/12843/20310/12825/17831	13	Lama1/Actn1/Cd14/Rab7/Il1r2/Il1b/Ifng/Lama5/Serpinb9b/Col1a2/Cxcl2/Col3a1/Muc2
mmu04015	Environmental Information Processing	Signal transduction	mmu04015	Rap1 signaling pathway - Mus musculus (house mouse)	21/507	214/9573	0.0046412852140073	0.059520418889406	0.0463002265442251	17311/12927/22323/11651/22339/192786/16337/15901/78134/14293/18759/18596/12314/14180/26416/17356/26417/26415/12977/80903/110157	21	Kitl/Bcar1/Vasp/Akt1/Vegfa/Rapgef6/Insr/Id1/Lpar4/Fpr1/Prkci/Pdgfrb/Calm2/Fgf9/Mapk14/Afdn/Mapk3/Mapk13/Csf1/Fgf16/Raf1
mmu05207	Human Diseases	Cancer: overview	mmu05207	Chemical carcinogenesis - receptor activation - Mus musculus (house mouse)	22/507	228/9573	0.00466140160698114	0.059520418889406	0.0463002265442251	12288/11651/22339/56388/11909/14873/381686/14180/216869/18129/11555/14860/14859/56615/20848/19645/26417/16648/80903/13685/110157/109689	22	Cacna1c/Akt1/Vegfa/Cyp3a25/Atf2/Gsto1/Kpna7/Fgf9/Arrb2/Notch2/Adrb2/Gsta4/Gsta3/Mgst1/Stat3/Rb1/Mapk3/Kpna3/Fgf16/Eif4ebp1/Raf1/Arrb1
mmu05010	Human Diseases	Neurodegenerative disease	mmu05010	Alzheimer disease - Mus musculus (house mouse)	33/507	389/9573	0.00487402957919377	0.059520418889406	0.0463002265442251	20422/11491/26400/12288/11651/17463/93687/68194/16176/16337/12314/66416/12669/68202/66594/22418/19179/26417/12977/26445/30791/54405/12866/12859/66091/66340/19225/110157/12421/14365/329015/208117/230075	33	Sem1/Adam17/Map2k7/Cacna1c/Akt1/Psmd7/Csnk1a1/Ndufb4/Il1b/Insr/Calm2/Ndufa7/Chrm1/Ndufa5/Uqcr11/Wnt5a/Psmc1/Mapk3/Csf1/Psmb2/Slc39a1/Ndufa1/Cox7a2/Cox5b/Ndufa3/Psenen/Ptgs2/Raf1/Rb1cc1/Fzd3/Atg2a/Aph1b/Ndufb6
mmu05164	Human Diseases	Infectious disease: viral	mmu05164	Influenza A - Mus musculus (house mouse)	18/507	174/9573	0.00490880990795205	0.059520418889406	0.0463002265442251	12571/269966/11651/16176/54123/246728/246730/15976/381686/15978/26417/18035/22074/328572/110157/12914/103964/58185	18	Cdk6/Nup98/Akt1/Il1b/Irf7/Oas2/Oas1a/Ifnar2/Kpna7/Ifng/Mapk3/Nfkbia/Try4/Ep300/Raf1/Crebbp/Try5/Rsad2
mmu05418	Human Diseases	Cardiovascular disease	mmu05418	Fluid shear stress and atherosclerosis - Mus musculus (house mouse)	16/507	148/9573	0.0050961868384189	0.059520418889406	0.0463002265442251	26400/11651/22339/16178/16176/14873/17969/12314/26416/15978/14860/14859/56615/15368/17395/26415	16	Map2k7/Akt1/Vegfa/Il1r2/Il1b/Gsto1/Ncf1/Calm2/Mapk14/Ifng/Gsta4/Gsta3/Mgst1/Hmox1/Mmp9/Mapk13
mmu05415	Human Diseases	Cardiovascular disease	mmu05415	Diabetic cardiomyopathy - Mus musculus (house mouse)	21/507	217/9573	0.00544531690243707	0.059520418889406	0.0463002265442251	11651/20525/68194/16337/55951/17969/66416/26416/68202/66594/17395/14584/26415/12843/54405/12866/12825/12859/66091/68263/230075	21	Akt1/Slc2a1/Ndufb4/Insr/Mpc1/Ncf1/Ndufa7/Mapk14/Ndufa5/Uqcr11/Mmp9/Gfpt2/Mapk13/Col1a2/Ndufa1/Cox7a2/Col3a1/Cox5b/Ndufa3/Pdhb/Ndufb6
mmu04380	Organismal Systems	Development and regeneration	mmu04380	Osteoclast differentiation - Mus musculus (house mouse)	15/507	136/9573	0.00547080910324983	0.059520418889406	0.0463002265442251	26400/11651/14131/16176/15976/17969/26416/15978/26417/26415/18035/668101/12977/14728/14389	15	Map2k7/Akt1/Fcgr3/Il1b/Ifnar2/Ncf1/Mapk14/Ifng/Mapk3/Mapk13/Nfkbia/Sirpb1b/Csf1/Lilrb4a/Gab2
mmu04330	Environmental Information Processing	Signal transduction	mmu04330	Notch signaling pathway - Mus musculus (house mouse)	9/507	63/9573	0.00561513385749113	0.059520418889406	0.0463002265442251	18131/11491/20238/18129/14357/328572/66340/12914/208117	9	Notch3/Adam17/Atxn1/Notch2/Dtx1/Ep300/Psenen/Crebbp/Aph1b
mmu05215	Human Diseases	Cancer: specific types	mmu05215	Prostate cancer - Mus musculus (house mouse)	12/507	100/9573	0.00639546396598896	0.0646240709529429	0.0502702968352916	11651/16178/12576/18596/17395/19645/26417/18035/328572/110157/21415/12914	12	Akt1/Il1r2/Cdkn1b/Pdgfrb/Mmp9/Rb1/Mapk3/Nfkbia/Ep300/Raf1/Tcf7l1/Crebbp
mmu05212	Human Diseases	Cancer: specific types	mmu05212	Pancreatic cancer - Mus musculus (house mouse)	10/507	76/9573	0.00650818708261435	0.0646240709529429	0.0502702968352916	12571/11651/12048/22339/13197/20848/19645/26417/18806/110157	10	Cdk6/Akt1/Bcl2l1/Vegfa/Gadd45a/Stat3/Rb1/Mapk3/Pld2/Raf1
mmu04611	Organismal Systems	Immune system	mmu04611	Platelet activation - Mus musculus (house mouse)	14/507	126/9573	0.00670627151398464	0.0646240709529429	0.0502702968352916	22323/18783/11651/14131/17931/18759/26416/26417/26415/12843/12825/22371/19092/107589	14	Vasp/Pla2g4a/Akt1/Fcgr3/Ppp1r12a/Prkci/Mapk14/Mapk3/Mapk13/Col1a2/Col3a1/Vwf/Prkg2/Mylk
mmu04933	Human Diseases	Endocrine and metabolic disease	mmu04933	AGE-RAGE signaling pathway in diabetic complications - Mus musculus (house mouse)	12/507	101/9573	0.00692042890736513	0.0647263644865327	0.0503498697594677	11651/22339/16176/12576/26416/20848/14066/26417/26415/12843/12825/13653	12	Akt1/Vegfa/Il1b/Cdkn1b/Mapk14/Stat3/F3/Mapk3/Mapk13/Col1a2/Col3a1/Egr1
mmu04664	Organismal Systems	Immune system	mmu04664	Fc epsilon RI signaling pathway - Mus musculus (house mouse)	9/507	66/9573	0.00763626197831406	0.0682702764233599	0.0531066367411108	18783/26400/11651/26416/26417/26415/11690/110157/14389	9	Pla2g4a/Map2k7/Akt1/Mapk14/Mapk3/Mapk13/Alox5ap/Raf1/Gab2
mmu04912	Organismal Systems	Endocrine system	mmu04912	GnRH signaling pathway - Mus musculus (house mouse)	11/507	90/9573	0.00772871053849357	0.0682702764233599	0.0531066367411108	18783/26400/12288/12314/26416/26417/26415/26401/18806/110157/13653	11	Pla2g4a/Map2k7/Cacna1c/Calm2/Mapk14/Mapk3/Mapk13/Map3k1/Pld2/Raf1/Egr1
mmu05022	Human Diseases	Neurodegenerative disease	mmu05022	Pathways of neurodegeneration - multiple diseases - Mus musculus (house mouse)	38/507	481/9573	0.00842769399000964	0.0724326132114342	0.0563444690654983	20422/26400/12288/12064/12048/20743/17463/93687/68194/16176/20238/230908/12314/66416/26416/12669/68202/66594/22418/19179/26417/26415/12977/26445/67665/54405/12866/12859/66091/14776/19225/110157/12421/14365/78294/329015/110084/230075	38	Sem1/Map2k7/Cacna1c/Bdnf/Bcl2l1/Sptbn2/Psmd7/Csnk1a1/Ndufb4/Il1b/Atxn1/Tardbp/Calm2/Ndufa7/Mapk14/Chrm1/Ndufa5/Uqcr11/Wnt5a/Psmc1/Mapk3/Mapk13/Csf1/Psmb2/Dctn4/Ndufa1/Cox7a2/Cox5b/Ndufa3/Gpx2/Ptgs2/Raf1/Rb1cc1/Fzd3/Rps27a/Atg2a/Dnah1/Ndufb6
mmu04922	Organismal Systems	Endocrine system	mmu04922	Glucagon signaling pathway - Mus musculus (house mouse)	12/507	104/9573	0.00870122137199635	0.0728154841130221	0.0566422997900039	11651/20525/11909/19017/12314/56421/107476/328572/68263/12914/100705/110095	12	Akt1/Slc2a1/Atf2/Ppargc1a/Calm2/Pfkp/Acaca/Ep300/Pdhb/Crebbp/Acacb/Pygl
mmu04520	Cellular Processes	Cellular community - eukaryotes	mmu04520	Adherens junction - Mus musculus (house mouse)	11/507	92/9573	0.00908506787058122	0.07407824571397	0.0576245870333762	109711/19271/16337/17356/26417/380928/328572/15170/21415/12914/98932	11	Actn1/Ptprj/Insr/Afdn/Mapk3/Lmo7/Ep300/Ptpn6/Tcf7l1/Crebbp/Myl9
mmu01522	Human Diseases	Drug resistance: antineoplastic	mmu01522	Endocrine resistance - Mus musculus (house mouse)	11/507	93/9573	0.00982873774019998	0.0781384650345898	0.060782983393342	18131/11651/12580/12576/26416/18129/17395/19645/26417/26415/110157	11	Notch3/Akt1/Cdkn2c/Cdkn1b/Mapk14/Notch2/Mmp9/Rb1/Mapk3/Mapk13/Raf1
mmu05222	Human Diseases	Cancer: specific types	mmu05222	Small cell lung cancer - Mus musculus (house mouse)	11/507	94/9573	0.0106184092110262	0.0813647326217828	0.0632926586101256	17187/12571/16772/11651/12048/13197/12576/16776/19645/18035/19225	11	Max/Cdk6/Lama1/Akt1/Bcl2l1/Gadd45a/Cdkn1b/Lama5/Rb1/Nfkbia/Ptgs2
mmu04370	Environmental Information Processing	Signal transduction	mmu04370	VEGF signaling pathway - Mus musculus (house mouse)	8/507	58/9573	0.0108627028015695	0.0813647326217828	0.0632926586101256	18783/11651/22339/26416/26417/26415/19225/110157	8	Pla2g4a/Akt1/Vegfa/Mapk14/Mapk3/Mapk13/Ptgs2/Raf1
mmu05224	Human Diseases	Cancer: specific types	mmu05224	Breast cancer - Mus musculus (house mouse)	15/507	147/9573	0.011002149379675	0.0813647326217828	0.0632926586101256	12571/18131/11651/93687/13197/14180/18129/22418/19645/26417/17977/80903/110157/21415/14365	15	Cdk6/Notch3/Akt1/Csnk1a1/Gadd45a/Fgf9/Notch2/Wnt5a/Rb1/Mapk3/Ncoa1/Fgf16/Raf1/Tcf7l1/Fzd3
mmu05225	Human Diseases	Cancer: specific types	mmu05225	Hepatocellular carcinoma - Mus musculus (house mouse)	17/507	175/9573	0.0113051012979095	0.0817050502894366	0.0635573876796345	12571/11651/12048/93687/13197/14873/14860/14859/56615/15368/22418/19645/26417/110157/21415/14365/239985	17	Cdk6/Akt1/Bcl2l1/Csnk1a1/Gadd45a/Gsto1/Gsta4/Gsta3/Mgst1/Hmox1/Wnt5a/Rb1/Mapk3/Raf1/Tcf7l1/Fzd3/Arid1b
mmu04151	Environmental Information Processing	Signal transduction	mmu04151	PI3K-Akt signaling pathway - Mus musculus (house mouse)	30/507	367/9573	0.011691708848099	0.0826214091932331	0.064270212381363	12571/17311/16772/12064/12986/11651/12833/12048/22339/11909/22631/16337/12576/78134/15976/18596/14180/12669/16776/21960/14688/26417/12977/12843/80903/22371/13685/110157/17210/18413	30	Cdk6/Kitl/Lama1/Bdnf/Csf3r/Akt1/Col6a1/Bcl2l1/Vegfa/Atf2/Ywhaz/Insr/Cdkn1b/Lpar4/Ifnar2/Pdgfrb/Fgf9/Chrm1/Lama5/Tnr/Gnb1/Mapk3/Csf1/Col1a2/Fgf16/Vwf/Eif4ebp1/Raf1/Mcl1/Osm
mmu05226	Human Diseases	Cancer: specific types	mmu05226	Gastric cancer - Mus musculus (house mouse)	15/507	150/9573	0.0130949146124284	0.0880452420867426	0.068489347535202	11651/93687/13197/67709/12576/14180/22418/19645/26417/80903/17831/12591/110157/21415/14365	15	Akt1/Csnk1a1/Gadd45a/Reg4/Cdkn1b/Fgf9/Wnt5a/Rb1/Mapk3/Fgf16/Muc2/Cdx2/Raf1/Tcf7l1/Fzd3
mmu05161	Human Diseases	Infectious disease: viral	mmu05161	Hepatitis B - Mus musculus (house mouse)	16/507	164/9573	0.0132291818570107	0.0880452420867426	0.068489347535202	26400/11651/11909/22631/54123/26416/20848/17395/19645/26417/26415/26401/18035/328572/110157/12914	16	Map2k7/Akt1/Atf2/Ywhaz/Irf7/Mapk14/Stat3/Mmp9/Rb1/Mapk3/Mapk13/Map3k1/Nfkbia/Ep300/Raf1/Crebbp
mmu05218	Human Diseases	Cancer: specific types	mmu05218	Melanoma - Mus musculus (house mouse)	9/507	72/9573	0.0132898478621498	0.0880452420867426	0.068489347535202	12571/11651/13197/18596/14180/19645/26417/80903/110157	9	Cdk6/Akt1/Gadd45a/Pdgfrb/Fgf9/Rb1/Mapk3/Fgf16/Raf1
mmu05132	Human Diseases	Infectious disease: bacterial	mmu05132	Salmonella infection - Mus musculus (house mouse)	22/507	252/9573	0.0144054468348644	0.0934884100711605	0.0727235232264903	26400/18704/101314/11651/13427/12475/50884/19349/16176/69146/26416/213575/26417/56455/26415/18035/16648/67665/110157/21415/98932/66713	22	Map2k7/Pik3c2a/Brk1/Akt1/Dync1i2/Cd14/Nckap1/Rab7/Il1b/Gsdmd/Mapk14/Dync2li1/Mapk3/Dynll1/Mapk13/Nfkbia/Kpna3/Dctn4/Raf1/Tcf7l1/Myl9/Actr2
mmu04024	Environmental Information Processing	Signal transduction	mmu04024	cAMP signaling pathway - Mus musculus (house mouse)	20/507	224/9573	0.0152772459960229	0.096754625046905	0.0752642730421141	12288/12064/271639/11651/17931/12314/11430/12669/11555/17356/26417/18035/18806/20682/328572/110157/16890/12914/98932/80885	20	Cacna1c/Bdnf/Adcy10/Akt1/Ppp1r12a/Calm2/Acox1/Chrm1/Adrb2/Afdn/Mapk3/Nfkbia/Pld2/Sox9/Ep300/Raf1/Lipe/Crebbp/Myl9/Hcar2
mmu05160	Human Diseases	Infectious disease: viral	mmu05160	Hepatitis C - Mus musculus (house mouse)	16/507	167/9573	0.0155172511867678	0.096754625046905	0.0752642730421141	12571/11651/22631/54123/246728/242653/246730/15976/15978/20848/19645/26417/18035/53624/110157/58185	16	Cdk6/Akt1/Ywhaz/Irf7/Oas2/Cldn19/Oas1a/Ifnar2/Ifng/Stat3/Rb1/Mapk3/Nfkbia/Cldn7/Raf1/Rsad2
mmu03250	Genetic Information Processing	Information processing in viruses	mmu03250	Viral life cycle - HIV-1 - Mus musculus (house mouse)	8/507	63/9573	0.0174549958457039	0.105296470158798	0.0819088728477904	26943/20922/56045/75608/319236/328572/100041294/12914	8	Serinc3/Supt4a/Samhd1/Chmp4b/Trim12c/Ep300/Supt4b/Crebbp
mmu05235	Human Diseases	Cancer: overview	mmu05235	PD-L1 expression and PD-1 checkpoint pathway in cancer - Mus musculus (house mouse)	10/507	88/9573	0.017549411693133	0.105296470158798	0.0819088728477904	11651/60533/26416/15978/20848/26417/26415/18035/15170/110157	10	Akt1/Cd274/Mapk14/Ifng/Stat3/Mapk3/Mapk13/Nfkbia/Ptpn6/Raf1
mmu03272	NA	NA	mmu03272	Virion - Hepatitis viruses - Mus musculus (house mouse)	7/507	52/9573	0.0189676483986852	0.111698373903368	0.086888837693782	16784/22134/242653/12512/75608/53624/12527	7	Lamp2/Tgoln1/Cldn19/Cd63/Chmp4b/Cldn7/Cd9
mmu04216	Cellular Processes	Cell growth and death	mmu04216	Ferroptosis - Mus musculus (house mouse)	6/507	41/9573	0.0198786600428446	0.113514423165042	0.0883015208334489	18521/26570/20229/15368/14319/14325	6	Pcbp2/Slc7a11/Sat1/Hmox1/Fth1/Ftl1
mmu05133	Human Diseases	Infectious disease: bacterial	mmu05133	Pertussis - Mus musculus (house mouse)	9/507	77/9573	0.0199899613120829	0.113514423165042	0.0883015208334489	12475/16176/12260/22789/12314/26416/26417/26415/317677	9	Cd14/Il1b/C1qb/Zp3r/Calm2/Mapk14/Mapk3/Mapk13/C1s2
mmu04820	NA	NA	mmu04820	Cytoskeleton in muscle cells - Mus musculus (house mouse)	20/507	232/9573	0.0215454477984515	0.119971560721147	0.0933244514050629	11717/16772/18175/12833/16905/18810/20743/71960/24131/67399/14201/11459/109676/14118/170947/12843/22138/12825/17884/98932	20	Ampd3/Lama1/Nrap/Col6a1/Lmna/Plec/Sptbn2/Myh14/Ldb3/Pdlim7/Fhl3/Acta1/Ank2/Fbn1/Myoz3/Col1a2/Ttn/Col3a1/Myh4/Myl9
mmu05016	Human Diseases	Neurodegenerative disease	mmu05016	Huntington disease - Mus musculus (house mouse)	25/507	308/9573	0.0218816054145488	0.119971560721147	0.0933244514050629	20422/26400/12064/17463/68194/20511/19017/11772/66416/68202/66594/19179/26445/67665/54405/328572/12866/12859/66091/14776/12421/12914/329015/110084/230075	25	Sem1/Map2k7/Bdnf/Psmd7/Ndufb4/Slc1a2/Ppargc1a/Ap2a2/Ndufa7/Ndufa5/Uqcr11/Psmc1/Psmb2/Dctn4/Ndufa1/Ep300/Cox7a2/Cox5b/Ndufa3/Gpx2/Rb1cc1/Crebbp/Atg2a/Dnah1/Ndufb6
mmu04932	Human Diseases	Endocrine and metabolic disease	mmu04932	Non-alcoholic fatty liver disease - Mus musculus (house mouse)	15/507	162/9573	0.0247010306363011	0.130455003276538	0.101479396789098	11651/68194/16176/16337/66416/26416/68202/66594/26415/54405/12866/12859/72674/66091/230075	15	Akt1/Ndufb4/Il1b/Insr/Ndufa7/Mapk14/Ndufa5/Uqcr11/Mapk13/Ndufa1/Cox7a2/Cox5b/Adipor1/Ndufa3/Ndufb6
mmu04919	Organismal Systems	Endocrine system	mmu04919	Thyroid hormone signaling pathway - Mus musculus (house mouse)	12/507	120/9573	0.0248903309660602	0.130455003276538	0.101479396789098	18131/11651/20525/76199/18129/26417/56421/17977/13371/328572/110157/12914	12	Notch3/Akt1/Slc2a1/Med13l/Notch2/Mapk3/Pfkp/Ncoa1/Dio2/Ep300/Raf1/Crebbp
mmu01521	Human Diseases	Drug resistance: antineoplastic	mmu01521	EGFR tyrosine kinase inhibitor resistance - Mus musculus (house mouse)	9/507	80/9573	0.0250243874209712	0.130455003276538	0.101479396789098	11651/12048/22339/26362/18596/20848/26417/13685/110157	9	Akt1/Bcl2l1/Vegfa/Axl/Pdgfrb/Stat3/Mapk3/Eif4ebp1/Raf1
mmu04148	NA	NA	mmu04148	Efferocytosis - Mus musculus (house mouse)	15/507	163/9573	0.0259347610704982	0.133020226135781	0.103474853167523	12927/11491/12608/20525/19349/12260/26362/11980/26416/12484/26417/26415/668101/15170/19225	15	Bcar1/Adam17/Cebpb/Slc2a1/Rab7/C1qb/Axl/Atp8a1/Mapk14/Cd24a/Mapk3/Mapk13/Sirpb1b/Ptpn6/Ptgs2
mmu04640	Organismal Systems	Immune system	mmu04640	Hematopoietic cell lineage - Mus musculus (house mouse)	10/507	94/9573	0.0265904358783784	0.134218390624196	0.104406891084694	17311/12986/12475/16178/16176/12484/12489/12977/12527/12490	10	Kitl/Csf3r/Cd14/Il1r2/Il1b/Cd24a/Cd33/Csf1/Cd9/Cd34
mmu05135	Human Diseases	Infectious disease: bacterial	mmu05135	Yersinia infection - Mus musculus (house mouse)	13/507	136/9573	0.0279183140141952	0.138719122758032	0.107907957127235	12927/26400/11651/18719/14131/16176/54353/26416/26417/26415/18035/110596/66713	13	Bcar1/Map2k7/Akt1/Pip5k1b/Fcgr3/Il1b/Skap2/Mapk14/Mapk3/Mapk13/Nfkbia/Arhgef28/Actr2
mmu05230	Human Diseases	Cancer: overview	mmu05230	Central carbon metabolism in cancer - Mus musculus (house mouse)	8/507	69/9573	0.0286673592321141	0.14024954208942	0.10909845213841	11651/20525/18596/26417/56421/68263/110157/80879	8	Akt1/Slc2a1/Pdgfrb/Mapk3/Pfkp/Pdhb/Raf1/Slc16a3
mmu05145	Human Diseases	Infectious disease: parasitic	mmu05145	Toxoplasmosis - Mus musculus (house mouse)	11/507	109/9573	0.0291790305385093	0.140589874412818	0.109363192608448	16772/11651/12048/26416/15978/20848/16776/26417/26415/18035/16145	11	Lama1/Akt1/Bcl2l1/Mapk14/Ifng/Stat3/Lama5/Mapk3/Mapk13/Nfkbia/Igtp
mmu05211	Human Diseases	Cancer: specific types	mmu05211	Renal cell carcinoma - Mus musculus (house mouse)	8/507	70/9573	0.0309287999843527	0.146796393955584	0.114191170405701	11651/20525/22339/26417/328572/67673/110157/12914	8	Akt1/Slc2a1/Vegfa/Mapk3/Ep300/Elob/Raf1/Crebbp
mmu04723	Organismal Systems	Nervous system	mmu04723	Retrograde endocannabinoid signaling - Mus musculus (house mouse)	14/507	153/9573	0.0320603482778099	0.149436730329559	0.116245056694626	14399/12288/14401/68194/66416/26416/68202/14688/26417/26415/54405/66091/19225/230075	14	Gabra6/Cacna1c/Gabrb2/Ndufb4/Ndufa7/Mapk14/Ndufa5/Gnb1/Mapk3/Mapk13/Ndufa1/Ndufa3/Ptgs2/Ndufb6
mmu05020	Human Diseases	Neurodegenerative disease	mmu05020	Prion disease - Mus musculus (house mouse)	22/507	273/9573	0.0324249509205648	0.149436730329559	0.116245056694626	20422/12288/17463/68194/11909/16176/12260/17969/66416/26416/68202/66594/19179/26417/26415/26445/54405/12866/12859/66091/13653/230075	22	Sem1/Cacna1c/Psmd7/Ndufb4/Atf2/Il1b/C1qb/Ncf1/Ndufa7/Mapk14/Ndufa5/Uqcr11/Psmc1/Mapk3/Mapk13/Psmb2/Ndufa1/Cox7a2/Cox5b/Ndufa3/Egr1/Ndufb6
mmu04625	Organismal Systems	Immune system	mmu04625	C-type lectin receptor signaling pathway - Mus musculus (house mouse)	11/507	112/9573	0.0346910045880157	0.157596277985557	0.122592271852386	11651/16176/12314/26416/26417/26415/18035/56619/17474/19225/110157	11	Akt1/Il1b/Calm2/Mapk14/Mapk3/Mapk13/Nfkbia/Clec4e/Clec4d/Ptgs2/Raf1
mmu00190	Metabolism	Energy metabolism	mmu00190	Oxidative phosphorylation - Mus musculus (house mouse)	13/507	141/9573	0.0360168530241831	0.161314919178736	0.125484958646153	66335/11975/68194/66416/68202/66594/11972/54405/12866/12859/66091/114143/230075	13	Atp6v1c1/Atp6v0a1/Ndufb4/Ndufa7/Ndufa5/Uqcr11/Atp6v0d1/Ndufa1/Cox7a2/Cox5b/Ndufa3/Atp6v0b/Ndufb6
mmu04630	Environmental Information Processing	Signal transduction	mmu04630	JAK-STAT signaling pathway - Mus musculus (house mouse)	15/507	171/9573	0.0375113458516996	0.165675110845007	0.128876699929085	12986/11651/12048/11761/12983/15976/18596/15978/20848/328572/15170/110157/17210/12914/18413	15	Csf3r/Akt1/Bcl2l1/Aox1/Csf2rb/Ifnar2/Pdgfrb/Ifng/Stat3/Ep300/Ptpn6/Raf1/Mcl1/Crebbp/Osm
mmu04110	Cellular Processes	Cell growth and death	mmu04110	Cell cycle - Mus musculus (house mouse)	14/507	157/9573	0.0386771356863488	0.168483960935054	0.131061671035212	12571/71175/13197/22631/12580/12576/211586/381759/11350/19645/71890/328572/19090/12914	14	Cdk6/Nipbl/Gadd45a/Ywhaz/Cdkn2c/Cdkn1b/Tfdp2/Wee2/Abl1/Rb1/Mad2l2/Ep300/Prkdc/Crebbp
mmu05323	Human Diseases	Immune disease	mmu05323	Rheumatoid arthritis - Mus musculus (house mouse)	9/507	87/9573	0.0401383327396685	0.169016446436809	0.131475885179246	66335/22339/11975/16176/15978/12977/11972/20310/114143	9	Atp6v1c1/Vegfa/Atp6v0a1/Il1b/Ifng/Csf1/Atp6v0d1/Cxcl2/Atp6v0b
mmu00592	Metabolism	Lipid metabolism	mmu00592	alpha-Linolenic acid metabolism - Mus musculus (house mouse)	4/507	25/9573	0.0406126626048317	0.169016446436809	0.131475885179246	18783/18778/11430/18780	4	Pla2g4a/Pla2g1b/Acox1/Pla2g2a
mmu05214	Human Diseases	Cancer: specific types	mmu05214	Glioma - Mus musculus (house mouse)	8/507	74/9573	0.0411907569531047	0.169016446436809	0.131475885179246	12571/11651/13197/18596/12314/19645/26417/110157	8	Cdk6/Akt1/Gadd45a/Pdgfrb/Calm2/Rb1/Mapk3/Raf1
mmu04270	Organismal Systems	Circulatory system	mmu04270	Vascular smooth muscle contraction - Mus musculus (house mouse)	13/507	144/9573	0.0416144043680892	0.169016446436809	0.131475885179246	18783/12288/71960/17931/18778/109624/12314/26417/18780/110157/11475/107589/98932	13	Pla2g4a/Cacna1c/Myh14/Ppp1r12a/Pla2g1b/Cald1/Calm2/Mapk3/Pla2g2a/Raf1/Acta2/Mylk/Myl9
mmu04810	Cellular Processes	Cell motility	mmu04810	Regulation of actin cytoskeleton - Mus musculus (house mouse)	19/507	234/9573	0.0418365456170655	0.169016446436809	0.131475885179246	12927/101314/109711/11651/50884/18719/71960/78134/17931/18596/14180/12669/26417/80903/110157/544963/107589/98932/66713	19	Bcar1/Brk1/Actn1/Akt1/Nckap1/Pip5k1b/Myh14/Lpar4/Ppp1r12a/Pdgfrb/Fgf9/Chrm1/Mapk3/Fgf16/Raf1/Iqgap2/Mylk/Myl9/Actr2
mmu03010	Genetic Information Processing	Translation	mmu03010	Ribosome - Mus musculus (house mouse)	21/507	265/9573	0.0419883624795846	0.169016446436809	0.131475885179246	66481/27370/20088/20085/621697/16898/100861531/68463/19982/665562/20103/20090/20068/66845/100503670/20042/26451/68172/68193/20116/78294	21	Rps21/Rps26/Rps24/Rps19/Rpl32l/Rps2/Rn45s/Mrpl14/Rpl36a/Rpl31-ps12/Rps5/Rps29/Rps17/Mrpl33/Rpl5/Rps12/Rpl27a/Rpl39l/Rpl24/Rps8/Rps27a
mmu05162	Human Diseases	Infectious disease: viral	mmu05162	Measles - Mus musculus (house mouse)	13/507	145/9573	0.0436092800785428	0.173346888312208	0.134844484453389	12571/11651/12048/16176/54123/246728/12576/246730/15976/68098/20848/14694/18035	13	Cdk6/Akt1/Bcl2l1/Il1b/Irf7/Oas2/Cdkn1b/Oas1a/Ifnar2/Rchy1/Stat3/Rack1/Nfkbia
mmu04620	Organismal Systems	Immune system	mmu04620	Toll-like receptor signaling pathway - Mus musculus (house mouse)	10/507	104/9573	0.0483359626280409	0.188495461174693	0.146628379265319	26400/11651/12475/16176/54123/15976/26416/26417/26415/18035	10	Map2k7/Akt1/Cd14/Il1b/Irf7/Ifnar2/Mapk14/Mapk3/Mapk13/Nfkbia
mmu05163	Human Diseases	Infectious disease: viral	mmu05163	Human cytomegalovirus infection - Mus musculus (house mouse)	20/507	254/9573	0.0489949212163243	0.188495461174693	0.146628379265319	12571/12927/11651/22339/11909/16176/12765/12768/12314/26416/20848/19645/14688/26417/26415/18035/21354/13685/19225/110157	20	Cdk6/Bcar1/Akt1/Vegfa/Atf2/Il1b/Cxcr2/Ccr1/Calm2/Mapk14/Stat3/Rb1/Gnb1/Mapk3/Mapk13/Nfkbia/Tap1/Eif4ebp1/Ptgs2/Raf1
mmu04068	Environmental Information Processing	Signal transduction	mmu04068	FoxO signaling pathway - Mus musculus (house mouse)	12/507	133/9573	0.04919850087264	0.188495461174693	0.146628379265319	11651/13197/16337/12576/26416/20848/26417/26415/26557/328572/110157/12914	12	Akt1/Gadd45a/Insr/Cdkn1b/Mapk14/Stat3/Mapk3/Mapk13/Homer2/Ep300/Raf1/Crebbp
mmu04670	Organismal Systems	Immune system	mmu04670	Leukocyte transendothelial migration - Mus musculus (house mouse)	11/507	119/9573	0.0503194738152735	0.190495150872107	0.14818391411766	12927/22323/109711/242653/17969/26416/17395/17356/26415/53624/98932	11	Bcar1/Vasp/Actn1/Cldn19/Ncf1/Mapk14/Mmp9/Afdn/Mapk13/Cldn7/Myl9
mmu04722	Organismal Systems	Nervous system	mmu04722	Neurotrophin signaling pathway - Mus musculus (house mouse)	11/507	121/9573	0.0555383641349279	0.206680508227901	0.160774311266324	26400/12064/11651/11350/12314/26416/26417/26415/26401/18035/110157	11	Map2k7/Bdnf/Akt1/Abl1/Calm2/Mapk14/Mapk3/Mapk13/Map3k1/Nfkbia/Raf1
mmu04142	Cellular Processes	Transport and catabolism	mmu04142	Lysosome - Mus musculus (house mouse)	12/507	136/9573	0.056544667345369	0.206680508227901	0.160774311266324	211329/54397/11975/16784/17159/12512/235380/13423/11972/17775/13034/114143	12	Ncoa7/Ppt2/Atp6v0a1/Lamp2/Man2b1/Cd63/Dmxl2/Dnase2a/Atp6v0d1/Laptm4a/Ctse/Atp6v0b
mmu04726	Organismal Systems	Nervous system	mmu04726	Serotonergic synapse - Mus musculus (house mouse)	12/507	136/9573	0.056544667345369	0.206680508227901	0.160774311266324	18783/12288/14401/72303/72082/14688/26417/13195/81906/17161/19225/110157	12	Pla2g4a/Cacna1c/Gabrb2/Cyp2c65/Cyp2c55/Gnb1/Mapk3/Ddc/Cyp4x1/Maoa/Ptgs2/Raf1
mmu05169	Human Diseases	Infectious disease: viral	mmu05169	Epstein-Barr virus infection - Mus musculus (house mouse)	18/507	228/9573	0.0583850208447001	0.210982234416075	0.164120572948619	12571/20422/26400/11651/17463/13197/54123/246728/12576/246730/15976/26416/20848/19179/19645/26415/18035/21354	18	Cdk6/Sem1/Map2k7/Akt1/Psmd7/Gadd45a/Irf7/Oas2/Cdkn1b/Oas1a/Ifnar2/Mapk14/Stat3/Psmc1/Rb1/Mapk13/Nfkbia/Tap1
mmu05219	Human Diseases	Cancer: specific types	mmu05219	Bladder cancer - Mus musculus (house mouse)	5/507	41/9573	0.0637509838458704	0.223269351577957	0.173678575375108	22339/17395/19645/26417/110157	5	Vegfa/Mmp9/Rb1/Mapk3/Raf1
mmu05014	Human Diseases	Neurodegenerative disease	mmu05014	Amyotrophic lateral sclerosis - Mus musculus (house mouse)	27/507	375/9573	0.0638695904477647	0.223269351577957	0.173678575375108	20422/269966/12048/17463/74412/68194/20511/230908/66416/26416/54563/68202/66594/19179/26415/26445/67665/54405/12866/12859/66091/14776/12421/329015/110084/230075/219033	27	Sem1/Nup98/Bcl2l1/Psmd7/Gle1/Ndufb4/Slc1a2/Tardbp/Ndufa7/Mapk14/Nup210/Ndufa5/Uqcr11/Psmc1/Mapk13/Psmb2/Dctn4/Ndufa1/Cox7a2/Cox5b/Ndufa3/Gpx2/Rb1cc1/Atg2a/Dnah1/Ndufb6/Ang4
mmu01524	Human Diseases	Drug resistance: antineoplastic	mmu01524	Platinum drug resistance - Mus musculus (house mouse)	8/507	81/9573	0.0641221193882517	0.223269351577957	0.173678575375108	11651/12048/14873/14860/14859/56615/26417/21974	8	Akt1/Bcl2l1/Gsto1/Gsta4/Gsta3/Mgst1/Mapk3/Top2b
mmu04371	Environmental Information Processing	Signal transduction	mmu04371	Apelin signaling pathway - Mus musculus (house mouse)	12/507	139/9573	0.0645936488841889	0.223269351577957	0.173678575375108	18131/271639/11651/19017/12314/14688/26417/110157/11475/13653/107589/16890	12	Notch3/Adcy10/Akt1/Ppargc1a/Calm2/Gnb1/Mapk3/Raf1/Acta2/Egr1/Mylk/Lipe
mmu04931	Human Diseases	Endocrine and metabolic disease	mmu04931	Insulin resistance - Mus musculus (house mouse)	10/507	110/9573	0.0659153209781332	0.225251532853024	0.175220490633766	11651/20525/16337/19017/20848/14584/18035/228775/100705/110095	10	Akt1/Slc2a1/Insr/Ppargc1a/Stat3/Gfpt2/Nfkbia/Trib3/Acacb/Pygl
mmu04530	Cellular Processes	Cellular community - eukaryotes	mmu04530	Tight junction - Mus musculus (house mouse)	14/507	170/9573	0.0668081899400744	0.225251532853024	0.175220490633766	22323/26400/109711/192786/71960/242653/18759/17356/26401/75723/53624/98932/66713/235442	14	Vasp/Map2k7/Actn1/Rapgef6/Myh14/Cldn19/Prkci/Afdn/Map3k1/Amotl1/Cldn7/Myl9/Actr2/Rab8b
mmu04910	Organismal Systems	Endocrine system	mmu04910	Insulin signaling pathway - Mus musculus (house mouse)	12/507	140/9573	0.0674358514773767	0.225251532853024	0.175220490633766	11651/16337/18759/19017/12314/26417/107476/13685/110157/16890/100705/110095	12	Akt1/Insr/Prkci/Ppargc1a/Calm2/Mapk3/Acaca/Eif4ebp1/Raf1/Lipe/Acacb/Pygl
mmu05417	Human Diseases	Cardiovascular disease	mmu05417	Lipid and atherosclerosis - Mus musculus (house mouse)	17/507	217/9573	0.0682855337294352	0.225251532853024	0.175220490633766	26400/11651/12475/238055/12048/16176/54123/17969/12314/26416/20848/17395/11808/26417/26415/18035/20310	17	Map2k7/Akt1/Cd14/Apob/Bcl2l1/Il1b/Irf7/Ncf1/Calm2/Mapk14/Stat3/Mmp9/Apoa4/Mapk3/Mapk13/Nfkbia/Cxcl2
mmu00591	Metabolism	Lipid metabolism	mmu00591	Linoleic acid metabolism - Mus musculus (house mouse)	6/507	55/9573	0.0694171390553345	0.225251532853024	0.175220490633766	18783/72303/56388/18778/72082/18780	6	Pla2g4a/Cyp2c65/Cyp3a25/Pla2g1b/Cyp2c55/Pla2g2a
mmu04978	Organismal Systems	Digestive system	mmu04978	Mineral absorption - Mus musculus (house mouse)	6/507	55/9573	0.0694171390553345	0.225251532853024	0.175220490633766	13487/15368/14319/17750/14325/11927	6	Slc26a3/Hmox1/Fth1/Mt2/Ftl1/Atox1
mmu05205	Human Diseases	Cancer: overview	mmu05205	Proteoglycans in cancer - Mus musculus (house mouse)	16/507	204/9573	0.0746953967259019	0.239930668271079	0.186639215636225	11651/22339/17931/12512/26416/20848/17395/22418/18793/26417/26415/109676/12843/15170/110157/14365	16	Akt1/Vegfa/Ppp1r12a/Cd63/Mapk14/Stat3/Mmp9/Wnt5a/Plaur/Mapk3/Mapk13/Ank2/Col1a2/Ptpn6/Raf1/Fzd3
mmu05221	Human Diseases	Cancer: specific types	mmu05221	Acute myeloid leukemia - Mus musculus (house mouse)	7/507	70/9573	0.0761777167246996	0.242245139184545	0.188439615055836	11651/12475/20848/26417/13685/110157/21415	7	Akt1/Cd14/Stat3/Mapk3/Eif4ebp1/Raf1/Tcf7l1
mmu04923	Organismal Systems	Endocrine system	mmu04923	Regulation of lipolysis in adipocytes - Mus musculus (house mouse)	6/507	57/9573	0.0796869474544936	0.25089553752999	0.195168657131902	11651/16337/11555/19225/19092/16890	6	Akt1/Insr/Adrb2/Ptgs2/Prkg2/Lipe
mmu04714	Organismal Systems	Environmental adaptation	mmu04714	Thermogenesis - Mus musculus (house mouse)	18/507	238/9573	0.0807491731219892	0.251283179982431	0.195470199589114	271639/104263/68194/11909/19017/66416/26416/68202/66594/26415/54405/12866/12859/66091/19092/239985/16890/230075	18	Adcy10/Kdm3a/Ndufb4/Atf2/Ppargc1a/Ndufa7/Mapk14/Ndufa5/Uqcr11/Mapk13/Ndufa1/Cox7a2/Cox5b/Ndufa3/Prkg2/Arid1b/Lipe/Ndufb6
mmu04962	Organismal Systems	Excretory system	mmu04962	Vasopressin-regulated water reabsorption - Mus musculus (house mouse)	5/507	44/9573	0.0813904639565736	0.251283179982431	0.195470199589114	13427/20909/213575/56455/67665	5	Dync1i2/Stx4a/Dync2li1/Dynll1/Dctn4
mmu04916	Organismal Systems	Endocrine system	mmu04916	Melanogenesis - Mus musculus (house mouse)	9/507	100/9573	0.0823960002702689	0.251941616211014	0.195982389306814	17311/12314/22418/26417/328572/110157/21415/14365/12914	9	Kitl/Calm2/Wnt5a/Mapk3/Ep300/Raf1/Tcf7l1/Fzd3/Crebbp
mmu00982	Metabolism	Xenobiotics biodegradation and metabolism	mmu00982	Drug metabolism - cytochrome P450 - Mus musculus (house mouse)	7/507	72/9573	0.0857184309423708	0.254751972333401	0.198168531937601	14261/11761/14873/14860/14859/56615/17161	7	Fmo1/Aox1/Gsto1/Gsta4/Gsta3/Mgst1/Maoa
mmu04920	Organismal Systems	Endocrine system	mmu04920	Adipocytokine signaling pathway - Mus musculus (house mouse)	7/507	72/9573	0.0857184309423708	0.254751972333401	0.198168531937601	11651/20525/19017/20848/18035/72674/100705	7	Akt1/Slc2a1/Ppargc1a/Stat3/Nfkbia/Adipor1/Acacb
mmu05223	Human Diseases	Cancer: specific types	mmu05223	Non-small cell lung cancer - Mus musculus (house mouse)	7/507	72/9573	0.0857184309423708	0.254751972333401	0.198168531937601	12571/11651/13197/20848/19645/26417/110157	7	Cdk6/Akt1/Gadd45a/Stat3/Rb1/Mapk3/Raf1
mmu04062	Organismal Systems	Immune system	mmu04062	Chemokine signaling pathway - Mus musculus (house mouse)	15/507	193/9573	0.0875236077927903	0.257708400723216	0.200468302449373	12927/11651/12765/12768/17969/216869/20848/14191/14688/26417/18035/20310/20305/110157/109689	15	Bcar1/Akt1/Cxcr2/Ccr1/Ncf1/Arrb2/Stat3/Fgr/Gnb1/Mapk3/Nfkbia/Cxcl2/Ccl6/Raf1/Arrb1
mmu03083	Genetic Information Processing	Chromosome	mmu03083	Polycomb repressive complex - Mus musculus (house mouse)	8/507	87/9573	0.0890591248410084	0.259823868802208	0.202113899928894	17187/71041/13619/77593/21652/328572/12914/225876	8	Max/Pcgf6/Phc1/Usp45/Phf1/Ep300/Crebbp/Kdm2a
mmu04658	Organismal Systems	Immune system	mmu04658	Th1 and Th2 cell differentiation - Mus musculus (house mouse)	8/507	88/9573	0.0936938619126377	0.267841909104484	0.208351038197795	18131/26416/18129/15978/26417/26415/18035/17132	8	Notch3/Mapk14/Notch2/Ifng/Mapk3/Mapk13/Nfkbia/Maf
mmu04130	Genetic Information Processing	Folding, sorting and degradation	mmu04130	SNARE interactions in vesicular transport - Mus musculus (house mouse)	4/507	33/9573	0.0947459403871294	0.267841909104484	0.208351038197795	228960/20909/53620/67023	4	Stx16/Stx4a/Vamp5/Use1
mmu04072	Environmental Information Processing	Signal transduction	mmu04072	Phospholipase D signaling pathway - Mus musculus (house mouse)	12/507	149/9573	0.0966785465070871	0.267841909104484	0.208351038197795	17311/18783/11651/18719/16337/78134/12765/18596/26417/18806/110157/14389	12	Kitl/Pla2g4a/Akt1/Pip5k1b/Insr/Lpar4/Cxcr2/Pdgfrb/Mapk3/Pld2/Raf1/Gab2
mmu00360	Metabolism	Amino acid metabolism	mmu00360	Phenylalanine metabolism - Mus musculus (house mouse)	3/507	21/9573	0.096803726094493	0.267841909104484	0.208351038197795	13195/17161/73988	3	Ddc/Maoa/4930438A08Rik
mmu03273	NA	NA	mmu03273	Virion - Lassa virus and SFTS virus - Mus musculus (house mouse)	3/507	21/9573	0.096803726094493	0.267841909104484	0.208351038197795	54216/16784/71960	3	Pcdh7/Lamp2/Myh14
mmu05203	Human Diseases	Cancer: overview	mmu05203	Viral carcinogenesis - Mus musculus (house mouse)	17/507	228/9573	0.0968610677579109	0.267841909104484	0.208351038197795	12571/109711/11909/22631/54123/12576/107932/20848/19179/19645/26417/18035/11972/328572/17000/69116/12914	17	Cdk6/Actn1/Atf2/Ywhaz/Irf7/Cdkn1b/Chd4/Stat3/Psmc1/Rb1/Mapk3/Nfkbia/Atp6v0d1/Ep300/Ltbr/Ubr4/Crebbp
mmu04115	Cellular Processes	Cell growth and death	mmu04115	p53 signaling pathway - Mus musculus (house mouse)	7/507	75/9573	0.101245302578301	0.273928922135556	0.213086053299754	12571/12048/17248/13197/68098/26374/333654	7	Cdk6/Bcl2l1/Mdm4/Gadd45a/Rchy1/Cop1/Ppp1r13l
mmu03050	Genetic Information Processing	Folding, sorting and degradation	mmu03050	Proteasome - Mus musculus (house mouse)	5/507	47/9573	0.101350654389021	0.273928922135556	0.213086053299754	20422/17463/15978/19179/26445	5	Sem1/Psmd7/Ifng/Psmc1/Psmb2
mmu04814	Cellular Processes	Cell motility	mmu04814	Motor proteins - Mus musculus (house mouse)	15/507	198/9573	0.103011967651678	0.273928922135556	0.213086053299754	13427/16565/71960/270163/213575/667663/56455/11459/67665/17884/16562/17918/11475/98932/110084	15	Dync1i2/Kif21b/Myh14/Myo9a/Dync2li1/Myo3a/Dynll1/Acta1/Dctn4/Myh4/Kif1c/Myo5a/Acta2/Myl9/Dnah1
mmu04211	Organismal Systems	Aging	mmu04211	Longevity regulating pathway - Mus musculus (house mouse)	8/507	90/9573	0.103369404579455	0.273928922135556	0.213086053299754	11651/11909/16337/110147/19017/72674/13685/12421	8	Akt1/Atf2/Insr/Ehmt2/Ppargc1a/Adipor1/Eif4ebp1/Rb1cc1
mmu05204	Human Diseases	Cancer: overview	mmu05204	Chemical carcinogenesis - DNA adducts - Mus musculus (house mouse)	8/507	90/9573	0.103369404579455	0.273928922135556	0.213086053299754	72303/56388/14873/14860/14859/56615/72082/19225	8	Cyp2c65/Cyp3a25/Gsto1/Gsta4/Gsta3/Mgst1/Cyp2c55/Ptgs2
mmu04140	Cellular Processes	Transport and catabolism	mmu04140	Autophagy - animal - Mus musculus (house mouse)	13/507	167/9573	0.105349603411739	0.276525955401514	0.215106254615544	17966/11651/97287/12048/19349/16784/75909/26417/12211/110157/12421/78294/329015	13	Nbr1/Akt1/Mtmr14/Bcl2l1/Rab7/Lamp2/Vmp1/Mapk3/Birc6/Raf1/Rb1cc1/Rps27a/Atg2a
mmu04728	Organismal Systems	Nervous system	mmu04728	Dopaminergic synapse - Mus musculus (house mouse)	11/507	136/9573	0.106088574084857	0.276525955401514	0.215106254615544	12288/11651/11909/12314/216869/26416/14688/26415/13195/17161/109689	11	Cacna1c/Akt1/Atf2/Calm2/Arrb2/Mapk14/Gnb1/Mapk13/Ddc/Maoa/Arrb1
mmu00565	Metabolism	Lipid metabolism	mmu00565	Ether lipid metabolism - Mus musculus (house mouse)	5/507	48/9573	0.108499905439331	0.280511950648027	0.218206912950303	18783/68616/18778/18780/18806	5	Pla2g4a/Gdpd3/Pla2g1b/Pla2g2a/Pld2
mmu04721	Organismal Systems	Nervous system	mmu04721	Synaptic vesicle cycle - Mus musculus (house mouse)	7/507	77/9573	0.112392105467763	0.288218275880454	0.224201571770628	66335/11975/20511/11772/22249/11972/114143	7	Atp6v1c1/Atp6v0a1/Slc1a2/Ap2a2/Unc13b/Atp6v0d1/Atp6v0b
mmu04064	Environmental Information Processing	Signal transduction	mmu04064	NF-kappa B signaling pathway - Mus musculus (house mouse)	9/507	107/9573	0.113293347437285	0.288218275880454	0.224201571770628	12475/12048/13197/16176/18035/20310/17000/19225/333654	9	Cd14/Bcl2l1/Gadd45a/Il1b/Nfkbia/Cxcl2/Ltbr/Ptgs2/Ppp1r13l
mmu04929	Organismal Systems	Endocrine system	mmu04929	GnRH secretion - Mus musculus (house mouse)	6/507	63/9573	0.115260314240734	0.290895078798043	0.22628382495048	12288/11651/216869/26417/110157/109689	6	Cacna1c/Akt1/Arrb2/Mapk3/Raf1/Arrb1
mmu04974	Organismal Systems	Digestive system	mmu04974	Protein digestion and absorption - Mus musculus (house mouse)	9/507	108/9573	0.118169356054809	0.295888623822278	0.230168244284129	66473/12833/76703/109697/12843/22074/12825/213945/103964	9	Ctrb1/Col6a1/Cpb1/Cpa1/Col1a2/Try4/Col3a1/Col28a1/Try5
mmu04550	Cellular Processes	Cellular community - eukaryotes	mmu04550	Signaling pathways regulating pluripotency of stem cells - Mus musculus (house mouse)	11/507	140/9573	0.123020137375534	0.305181843073435	0.237397329103797	11651/71041/15901/26416/20848/22418/26417/26415/16392/110157/14365	11	Akt1/Pcgf6/Id1/Mapk14/Stat3/Wnt5a/Mapk3/Mapk13/Isl1/Raf1/Fzd3
mmu04022	Environmental Information Processing	Signal transduction	mmu04022	cGMP-PKG signaling pathway - Mus musculus (house mouse)	13/507	172/9573	0.124361257232673	0.305181843073435	0.237397329103797	22323/12288/11651/11909/16337/17931/12314/11555/26417/110157/19092/107589/98932	13	Vasp/Cacna1c/Akt1/Atf2/Insr/Ppp1r12a/Calm2/Adrb2/Mapk3/Raf1/Prkg2/Mylk/Myl9
mmu05206	Human Diseases	Cancer: overview	mmu05206	MicroRNAs in cancer - Mus musculus (house mouse)	21/507	303/9573	0.124759872954549	0.305181843073435	0.237397329103797	12571/18131/108655/17248/22339/12576/11350/18596/18129/15368/20848/17395/21960/17118/26417/328572/19225/110157/14365/17210/12914	21	Cdk6/Notch3/Foxp1/Mdm4/Vegfa/Cdkn1b/Abl1/Pdgfrb/Notch2/Hmox1/Stat3/Mmp9/Tnr/Marcks/Mapk3/Ep300/Ptgs2/Raf1/Fzd3/Mcl1/Crebbp
mmu04070	Environmental Information Processing	Signal transduction	mmu04070	Phosphatidylinositol signaling system - Mus musculus (house mouse)	8/507	96/9573	0.13556349929588	0.326646817832198	0.254094677889992	110911/18704/97287/18719/104015/269180/12314/84095	8	Cds2/Pik3c2a/Mtmr14/Pip5k1b/Synj1/Inpp4a/Calm2/Pi4k2a
mmu04152	Environmental Information Processing	Signal transduction	mmu04152	AMPK signaling pathway - Mus musculus (house mouse)	10/507	127/9573	0.135589245137894	0.326646817832198	0.254094677889992	11651/16337/57915/19017/56421/107476/72674/13685/16890/100705	10	Akt1/Insr/Tbc1d1/Ppargc1a/Pfkp/Acaca/Adipor1/Eif4ebp1/Lipe/Acacb
mmu04720	Organismal Systems	Nervous system	mmu04720	Long-term potentiation - Mus musculus (house mouse)	6/507	67/9573	0.142726088619081	0.341254858502764	0.265458099133233	12288/12314/26417/328572/110157/12914	6	Cacna1c/Calm2/Mapk3/Ep300/Raf1/Crebbp
mmu05231	Human Diseases	Cancer: overview	mmu05231	Choline metabolism in cancer - Mus musculus (house mouse)	8/507	98/9573	0.147308442052896	0.349582720692693	0.271936244166775	18783/11651/18719/18596/26417/18806/13685/110157	8	Pla2g4a/Akt1/Pip5k1b/Pdgfrb/Mapk3/Pld2/Eif4ebp1/Raf1
mmu00250	Metabolism	Amino acid metabolism	mmu00250	Alanine, aspartate and glutamate metabolism - Mus musculus (house mouse)	4/507	39/9573	0.149660792714584	0.352534311727688	0.274232251757718	14584/14645/108653/73988	4	Gfpt2/Glul/Rimklb/4930438A08Rik
mmu04972	Organismal Systems	Digestive system	mmu04972	Pancreatic secretion - Mus musculus (house mouse)	9/507	115/9573	0.155392617310655	0.357302727715715	0.277941545889417	66473/13487/229927/18778/76703/109697/18780/22074/103964	9	Ctrb1/Slc26a3/Clca3b/Pla2g1b/Cpb1/Cpa1/Pla2g2a/Try4/Try5
mmu04012	Environmental Information Processing	Signal transduction	mmu04012	ErbB signaling pathway - Mus musculus (house mouse)	7/507	84/9573	0.156150901613693	0.357302727715715	0.277941545889417	26400/11651/12576/11350/26417/13685/110157	7	Map2k7/Akt1/Cdkn1b/Abl1/Mapk3/Eif4ebp1/Raf1
mmu04662	Organismal Systems	Immune system	mmu04662	B cell receptor signaling pathway - Mus musculus (house mouse)	7/507	84/9573	0.156150901613693	0.357302727715715	0.277941545889417	11651/26417/18035/14728/68713/15170/110157	7	Akt1/Mapk3/Nfkbia/Lilrb4a/Ifitm1/Ptpn6/Raf1
mmu00510	Metabolism	Glycan biosynthesis and metabolism	mmu00510	N-Glycan biosynthesis - Mus musculus (house mouse)	5/507	54/9573	0.156179494190202	0.357302727715715	0.277941545889417	17308/227697/103963/17309/67569	5	Mgat1/Dolk/Rpn1/Mgat3/Mgat4c
mmu00350	Metabolism	Amino acid metabolism	mmu00350	Tyrosine metabolism - Mus musculus (house mouse)	4/507	40/9573	0.159800802965621	0.362976109593339	0.282354802232488	11761/13195/17161/73988	4	Aox1/Ddc/Maoa/4930438A08Rik
mmu04724	Organismal Systems	Nervous system	mmu04724	Glutamatergic synapse - Mus musculus (house mouse)	9/507	116/9573	0.16113377544747	0.36340808930706	0.282690834118369	18783/12288/20511/14688/26417/210274/26557/18806/14645	9	Pla2g4a/Cacna1c/Slc1a2/Gnb1/Mapk3/Shank2/Homer2/Pld2/Glul
mmu04360	Organismal Systems	Development and regeneration	mmu04360	Axon guidance - Mus musculus (house mouse)	13/507	181/9573	0.163137471887842	0.365336028593899	0.284190555178968	108151/20356/13842/11350/268902/22418/18007/26417/13641/110157/20346/14365/98932	13	Sema3d/Sema5a/Epha8/Abl1/Robo2/Wnt5a/Neo1/Mapk3/Efnb1/Raf1/Sema3a/Fzd3/Myl9
mmu00650	Metabolism	Carbohydrate metabolism	mmu00650	Butanoate metabolism - Mus musculus (house mouse)	3/507	27/9573	0.169643475049872	0.372045690109375	0.289409921137713	15360/15356/353371	3	Hmgcs2/Hmgcl/Oxct2b
mmu04392	Environmental Information Processing	Signal transduction	mmu04392	Hippo signaling pathway - multiple species - Mus musculus (house mouse)	3/507	27/9573	0.169643475049872	0.372045690109375	0.289409921137713	97064/50523/319710	3	Wwtr1/Lats2/Frmd6
mmu04966	Organismal Systems	Excretory system	mmu04966	Collecting duct acid secretion - Mus musculus (house mouse)	3/507	27/9573	0.169643475049872	0.372045690109375	0.289409921137713	66335/11975/11972	3	Atp6v1c1/Atp6v0a1/Atp6v0d1
mmu04218	Cellular Processes	Cell growth and death	mmu04218	Cellular senescence - Mus musculus (house mouse)	13/507	183/9573	0.172514131473115	0.374062552938913	0.290978814765457	12571/15257/11651/13197/12314/26416/19645/26417/26415/13685/110157/231724/12193	13	Cdk6/Hipk1/Akt1/Gadd45a/Calm2/Mapk14/Rb1/Mapk3/Mapk13/Eif4ebp1/Raf1/Rad9b/Zfp36l2
mmu03013	Genetic Information Processing	Translation	mmu03013	Nucleocytoplasmic transport - Mus musculus (house mouse)	9/507	118/9573	0.172915708434026	0.374062552938913	0.290978814765457	19826/269966/226747/74412/381686/54563/16648/97112/326622	9	Rnps1/Nup98/Ahctf1/Gle1/Kpna7/Nup210/Kpna3/Nmd3/Upf2
mmu04210	Cellular Processes	Cell growth and death	mmu04210	Apoptosis - Mus musculus (house mouse)	10/507	135/9573	0.178178359440157	0.381439130720727	0.296716966962499	11651/16905/12048/13197/12983/26417/18035/328417/110157/17210	10	Akt1/Lmna/Bcl2l1/Gadd45a/Csf2rb/Mapk3/Nfkbia/Parp4/Raf1/Mcl1
mmu05142	Human Diseases	Infectious disease: parasitic	mmu05142	Chagas disease - Mus musculus (house mouse)	8/507	103/9573	0.178724624142731	0.381439130720727	0.296716966962499	11651/16176/12260/26416/15978/26417/26415/18035	8	Akt1/Il1b/C1qb/Mapk14/Ifng/Mapk3/Mapk13/Nfkbia
mmu00562	Metabolism	Carbohydrate metabolism	mmu00562	Inositol phosphate metabolism - Mus musculus (house mouse)	6/507	72/9573	0.180814670750779	0.383327101991651	0.298185597378477	18704/97287/18719/104015/269180/84095	6	Pik3c2a/Mtmr14/Pip5k1b/Synj1/Inpp4a/Pi4k2a
mmu00280	Metabolism	Amino acid metabolism	mmu00280	Valine, leucine and isoleucine degradation - Mus musculus (house mouse)	5/507	57/9573	0.18276049998952	0.384886350971307	0.299398518630444	15360/15356/11761/353371/73988	5	Hmgcs2/Hmgcl/Aox1/Oxct2b/4930438A08Rik
mmu04921	Organismal Systems	Endocrine system	mmu04921	Oxytocin signaling pathway - Mus musculus (house mouse)	11/507	153/9573	0.187532497842598	0.391500452998078	0.304543549998505	18783/12288/17931/12297/12314/26417/19225/110157/28240/107589/98932	11	Pla2g4a/Cacna1c/Ppp1r12a/Cacnb3/Calm2/Mapk3/Ptgs2/Raf1/Trpm2/Mylk/Myl9
mmu00513	Metabolism	Glycan biosynthesis and metabolism	mmu00513	Various types of N-glycan biosynthesis - Mus musculus (house mouse)	4/507	43/9573	0.19162240842747	0.391500452998078	0.304543549998505	17308/103963/67569/330406	4	Mgat1/Rpn1/Mgat4c/B4galnt3
mmu04340	Environmental Information Processing	Signal transduction	mmu04340	Hedgehog signaling pathway - Mus musculus (house mouse)	5/507	58/9573	0.191971451579997	0.391500452998078	0.304543549998505	93687/216869/26554/214897/109689	5	Csnk1a1/Arrb2/Cul3/Csnk1g1/Arrb1
mmu05213	Human Diseases	Cancer: specific types	mmu05213	Endometrial cancer - Mus musculus (house mouse)	5/507	58/9573	0.191971451579997	0.391500452998078	0.304543549998505	11651/13197/26417/110157/21415	5	Akt1/Gadd45a/Mapk3/Raf1/Tcf7l1
mmu04659	Organismal Systems	Immune system	mmu04659	Th17 cell differentiation - Mus musculus (house mouse)	8/507	105/9573	0.192056825999057	0.391500452998078	0.304543549998505	16180/16176/26416/15978/20848/26417/26415/18035	8	Il1rap/Il1b/Mapk14/Ifng/Stat3/Mapk3/Mapk13/Nfkbia
mmu01523	Human Diseases	Drug resistance: antineoplastic	mmu01523	Antifolate resistance - Mus musculus (house mouse)	3/507	29/9573	0.196679894098227	0.395235719607458	0.307449169505967	16176/76408/14590	3	Il1b/Abcc3/Ggh
mmu04917	Organismal Systems	Endocrine system	mmu04917	Prolactin signaling pathway - Mus musculus (house mouse)	6/507	74/9573	0.197085157659905	0.395235719607458	0.307449169505967	11651/26416/20848/26417/26415/110157	6	Akt1/Mapk14/Stat3/Mapk3/Mapk13/Raf1
mmu04660	Organismal Systems	Immune system	mmu04660	T cell receptor signaling pathway - Mus musculus (house mouse)	9/507	122/9573	0.197617859803729	0.395235719607458	0.307449169505967	26400/11651/26416/15978/26417/26415/18035/15170/110157	9	Map2k7/Akt1/Mapk14/Ifng/Mapk3/Mapk13/Nfkbia/Ptpn6/Raf1
mmu05012	Human Diseases	Neurodegenerative disease	mmu05012	Parkinson disease - Mus musculus (house mouse)	18/507	274/9573	0.202836912893645	0.403138364376119	0.31359654296057	20422/12048/17463/68194/12314/66416/68202/66594/19179/26445/30791/54405/12866/12859/66091/17161/78294/230075	18	Sem1/Bcl2l1/Psmd7/Ndufb4/Calm2/Ndufa7/Ndufa5/Uqcr11/Psmc1/Psmb2/Slc39a1/Ndufa1/Cox7a2/Cox5b/Ndufa3/Maoa/Rps27a/Ndufb6
mmu05170	Human Diseases	Infectious disease: viral	mmu05170	Human immunodeficiency virus 1 infection - Mus musculus (house mouse)	16/507	241/9573	0.208103643471842	0.41103701008724	0.319740805595834	26400/11651/12048/381759/12314/56045/26416/14688/26417/26415/18035/19823/319236/67673/21354/110157	16	Map2k7/Akt1/Bcl2l1/Wee2/Calm2/Samhd1/Mapk14/Gnb1/Mapk3/Mapk13/Nfkbia/Rnf7/Trim12c/Elob/Tap1/Raf1
mmu05017	Human Diseases	Neurodegenerative disease	mmu05017	Spinocerebellar ataxia - Mus musculus (house mouse)	10/507	141/9573	0.213709987632491	0.419504790537852	0.326327791381646	20422/11651/20743/17463/20238/19179/26445/12421/329015/54138	10	Sem1/Akt1/Sptbn2/Psmd7/Atxn1/Psmc1/Psmb2/Rb1cc1/Atg2a/Atxn10
mmu04613	Organismal Systems	Immune system	mmu04613	Neutrophil extracellular trap formation - Mus musculus (house mouse)	14/507	209/9573	0.218040991507056	0.425380584657938	0.330898501802766	12273/11651/14289/14131/15078/14293/12796/69146/17969/26416/26417/26415/22371/110157	14	C5ar1/Akt1/Fpr2/Fcgr3/H3f3a/Fpr1/Camp/Gsdmd/Ncf1/Mapk14/Mapk3/Mapk13/Vwf/Raf1
mmu04914	Organismal Systems	Endocrine system	mmu04914	Progesterone-mediated oocyte maturation - Mus musculus (house mouse)	7/507	93/9573	0.221886773414256	0.430243865522765	0.334681590194802	11651/26416/71890/26417/26415/67579/110157	7	Akt1/Mapk14/Mad2l2/Mapk3/Mapk13/Cpeb4/Raf1
mmu00640	Metabolism	Carbohydrate metabolism	mmu00640	Propanoate metabolism - Mus musculus (house mouse)	3/507	31/9573	0.224664792064885	0.432248704982035	0.336241130985694	11430/107476/100705	3	Acox1/Acaca/Acacb
mmu00910	Metabolism	Energy metabolism	mmu00910	Nitrogen metabolism - Mus musculus (house mouse)	2/507	17/9573	0.226486150819283	0.432248704982035	0.336241130985694	12346/14645	2	Car1/Glul
mmu04350	Environmental Information Processing	Signal transduction	mmu04350	TGF-beta signaling pathway - Mus musculus (house mouse)	8/507	110/9573	0.227088636750631	0.432248704982035	0.336241130985694	15901/15978/18007/26417/14118/230597/328572/12914	8	Id1/Ifng/Neo1/Mapk3/Fbn1/Zfyve9/Ep300/Crebbp
mmu04217	Cellular Processes	Cell growth and death	mmu04217	Necroptosis - Mus musculus (house mouse)	12/507	177/9573	0.228357806405603	0.432248704982035	0.336241130985694	18783/24105/16176/15976/75608/15978/20848/14319/14325/14645/268749/110095	12	Pla2g4a/Rbck1/Il1b/Ifnar2/Chmp4b/Ifng/Stat3/Fth1/Ftl1/Glul/Rnf31/Pygl
mmu04610	Organismal Systems	Immune system	mmu04610	Complement and coagulation cascades - Mus musculus (house mouse)	7/507	94/9573	0.229737326794784	0.432286804264741	0.336270767964959	12273/12260/22789/14066/18793/22371/317677	7	C5ar1/C1qb/Zp3r/F3/Plaur/Vwf/C1s2
mmu05166	Human Diseases	Infectious disease: viral	mmu05166	Human T-cell leukemia virus 1 infection - Mus musculus (house mouse)	16/507	247/9573	0.23653769212819	0.442464624098615	0.344187973065788	11651/12048/20525/16178/11909/12580/23872/19645/26417/26401/18035/22695/328572/17000/13653/12914	16	Akt1/Bcl2l1/Slc2a1/Il1r2/Atf2/Cdkn2c/Ets2/Rb1/Mapk3/Map3k1/Nfkbia/Zfp36/Ep300/Ltbr/Egr1/Crebbp
mmu00512	Metabolism	Glycan biosynthesis and metabolism	mmu00512	Mucin type O-glycan biosynthesis - Mus musculus (house mouse)	3/507	32/9573	0.238936564477382	0.443094678519199	0.344678084912319	20442/72077/241391	3	St3gal1/Gcnt3/Galnt5
mmu04934	Human Diseases	Endocrine and metabolic disease	mmu04934	Cushing syndrome - Mus musculus (house mouse)	11/507	162/9573	0.239661272658183	0.443094678519199	0.344678084912319	12571/12288/218461/11909/12580/12576/22418/19645/26417/21415/14365	11	Cdk6/Cacna1c/Pde8b/Atf2/Cdkn2c/Cdkn1b/Wnt5a/Rb1/Mapk3/Tcf7l1/Fzd3
mmu05030	Human Diseases	Substance dependence	mmu05030	Cocaine addiction - Mus musculus (house mouse)	4/507	48/9573	0.248404533439231	0.456604864934539	0.355187498376752	12064/11909/13195/17161	4	Bdnf/Atf2/Ddc/Maoa
mmu04913	Organismal Systems	Endocrine system	mmu04913	Ovarian steroidogenesis - Mus musculus (house mouse)	5/507	64/9573	0.250278171836308	0.457404934735322	0.355809863167166	18783/16337/171281/15486/19225	5	Pla2g4a/Insr/Acot3/Hsd17b2/Ptgs2
mmu04144	Cellular Processes	Transport and catabolism	mmu04144	Endocytosis - Mus musculus (house mouse)	17/507	270/9573	0.263989204128617	0.478597224096946	0.372295093223378	13196/20405/19349/18719/56433/12765/18759/216869/11772/75608/232227/13660/18806/230597/215445/66713/109689	17	Asap1/Sh3gl1/Rab7/Pip5k1b/Vps29/Cxcr2/Prkci/Arrb2/Ap2a2/Chmp4b/Iqsec1/Ehd1/Pld2/Zfyve9/Rab11fip3/Actr2/Arrb1
mmu00061	Metabolism	Lipid metabolism	mmu00061	Fatty acid biosynthesis - Mus musculus (house mouse)	2/507	19/9573	0.26650260048516	0.478597224096946	0.372295093223378	107476/100705	2	Acaca/Acacb
mmu04623	Organismal Systems	Immune system	mmu04623	Cytosolic DNA-sensing pathway - Mus musculus (house mouse)	6/507	82/9573	0.26688029279339	0.478597224096946	0.372295093223378	16176/54123/69146/56045/13423/18035	6	Il1b/Irf7/Gsdmd/Samhd1/Dnase2a/Nfkbia
mmu00030	Metabolism	Carbohydrate metabolism	mmu00030	Pentose phosphate pathway - Mus musculus (house mouse)	3/507	34/9573	0.267894043676907	0.478597224096946	0.372295093223378	66171/56421/21351	3	Pgls/Pfkp/Taldo1
mmu04928	Organismal Systems	Endocrine system	mmu04928	Parathyroid hormone synthesis, secretion and action - Mus musculus (house mouse)	8/507	116/9573	0.271845275238466	0.482943002937609	0.375675622940543	11909/216869/26417/18806/110157/13653/279561/109689	8	Atf2/Arrb2/Mapk3/Pld2/Raf1/Egr1/Wnk3/Arrb1
mmu00564	Metabolism	Lipid metabolism	mmu00564	Glycerophospholipid metabolism - Mus musculus (house mouse)	7/507	101/9573	0.287026003738962	0.504277730325911	0.392271653845049	18783/110911/18778/18780/18806/85031/241274	7	Pla2g4a/Cds2/Pla2g1b/Pla2g2a/Pld2/Pla1a/Pnpla7
mmu04137	Cellular Processes	Transport and catabolism	mmu04137	Mitophagy - animal - Mus musculus (house mouse)	7/507	101/9573	0.287026003738962	0.504277730325911	0.392271653845049	17966/66437/12048/19349/56715/59026/78294	7	Nbr1/Fis1/Bcl2l1/Rab7/Rabgef1/Huwe1/Rps27a
mmu00380	Metabolism	Amino acid metabolism	mmu00380	Tryptophan metabolism - Mus musculus (house mouse)	4/507	52/9573	0.296095996819968	0.514527469883879	0.400244804444593	11761/13195/17161/73988	4	Aox1/Ddc/Maoa/4930438A08Rik
mmu02010	Environmental Information Processing	Membrane transport	mmu02010	ABC transporters - Mus musculus (house mouse)	4/507	52/9573	0.296095996819968	0.514527469883879	0.400244804444593	76408/67470/74591/21354	4	Abcc3/Abcg8/Abca12/Tap1
mmu05031	Human Diseases	Substance dependence	mmu05031	Amphetamine addiction - Mus musculus (house mouse)	5/507	69/9573	0.301812011639566	0.521609889681424	0.405754134641293	12288/11909/12314/13195/17161	5	Cacna1c/Atf2/Calm2/Ddc/Maoa
mmu05216	Human Diseases	Cancer: specific types	mmu05216	Thyroid cancer - Mus musculus (house mouse)	3/507	37/9573	0.311962431188525	0.536238124961898	0.417133265031599	13197/26417/21415	3	Gadd45a/Mapk3/Tcf7l1
mmu00590	Metabolism	Lipid metabolism	mmu00590	Arachidonic acid metabolism - Mus musculus (house mouse)	6/507	89/9573	0.332216586491213	0.561940821830882	0.437127087488439	18783/72303/18778/72082/18780/19225	6	Pla2g4a/Cyp2c65/Pla2g1b/Cyp2c55/Pla2g2a/Ptgs2
mmu04260	Organismal Systems	Circulatory system	mmu04260	Cardiac muscle contraction - Mus musculus (house mouse)	6/507	89/9573	0.332216586491213	0.561940821830882	0.437127087488439	12288/12297/66594/76757/12866/12859	6	Cacna1c/Cacnb3/Uqcr11/Trdn/Cox7a2/Cox5b
mmu04512	Environmental Information Processing	Signaling molecules and interaction	mmu04512	ECM-receptor interaction - Mus musculus (house mouse)	6/507	89/9573	0.332216586491213	0.561940821830882	0.437127087488439	16772/12833/16776/21960/12843/22371	6	Lama1/Col6a1/Lama5/Tnr/Col1a2/Vwf
mmu05168	Human Diseases	Infectious disease: viral	mmu05168	Herpes simplex virus 1 infection - Mus musculus (house mouse)	13/507	213/9573	0.339133280519958	0.570605202144692	0.443867005971541	11651/20384/12048/16176/54123/246728/246730/15976/15978/18035/21354/13685/231805	13	Akt1/Srsf5/Bcl2l1/Il1b/Irf7/Oas2/Oas1a/Ifnar2/Ifng/Nfkbia/Tap1/Eif4ebp1/Pilra
mmu00480	Metabolism	Metabolism of other amino acids	mmu00480	Glutathione metabolism - Mus musculus (house mouse)	5/507	73/9573	0.3441266323159	0.572943817154221	0.445686186796564	14873/14860/14859/56615/14776	5	Gsto1/Gsta4/Gsta3/Mgst1/Gpx2
mmu04622	Organismal Systems	Immune system	mmu04622	RIG-I-like receptor signaling pathway - Mus musculus (house mouse)	5/507	73/9573	0.3441266323159	0.572943817154221	0.445686186796564	54123/26416/26415/26401/18035	5	Irf7/Mapk14/Mapk13/Map3k1/Nfkbia
mmu00900	Metabolism	Metabolism of terpenoids and polyketides	mmu00900	Terpenoid backbone biosynthesis - Mus musculus (house mouse)	2/507	23/9573	0.346075127825754	0.573186930461405	0.44587530174919	15360/68603	2	Hmgcs2/Pmvk
mmu05032	Human Diseases	Substance dependence	mmu05032	Morphine addiction - Mus musculus (house mouse)	6/507	92/9573	0.360852334896113	0.594564987030902	0.462505037908845	14399/14401/218461/216869/14688/109689	6	Gabra6/Gabrb2/Pde8b/Arrb2/Gnb1/Arrb1
mmu00980	Metabolism	Xenobiotics biodegradation and metabolism	mmu00980	Metabolism of xenobiotics by cytochrome P450 - Mus musculus (house mouse)	5/507	76/9573	0.376124758513681	0.611567273895058	0.475730914814097	14873/14860/14859/56615/13107	5	Gsto1/Gsta4/Gsta3/Mgst1/Cyp2f2
mmu04924	Organismal Systems	Endocrine system	mmu04924	Renin secretion - Mus musculus (house mouse)	5/507	76/9573	0.376124758513681	0.611567273895058	0.475730914814097	12288/229927/12314/11555/19092	5	Cacna1c/Clca3b/Calm2/Adrb2/Prkg2
mmu04145	Cellular Processes	Transport and catabolism	mmu04145	Phagosome - Mus musculus (house mouse)	11/507	183/9573	0.376940835482488	0.611567273895058	0.475730914814097	13427/12475/66335/19349/14131/11975/16784/17969/11972/21354/114143	11	Dync1i2/Cd14/Atp6v1c1/Rab7/Fcgr3/Atp6v0a1/Lamp2/Ncf1/Atp6v0d1/Tap1/Atp6v0b
mmu04750	Organismal Systems	Sensory system	mmu04750	Inflammatory mediator regulation of TRP channels - Mus musculus (house mouse)	8/507	130/9573	0.383466736035482	0.618997066290778	0.481510462026921	18783/72303/16180/16176/12314/26416/72082/26415	8	Pla2g4a/Cyp2c65/Il1rap/Il1b/Calm2/Mapk14/Cyp2c55/Mapk13
mmu04061	Environmental Information Processing	Signaling molecules and interaction	mmu04061	Viral protein interaction with cytokine and cytokine receptor - Mus musculus (house mouse)	6/507	95/9573	0.389625794900432	0.625762640294634	0.486773321645942	12765/12768/12977/20310/20305/17000	6	Cxcr2/Ccr1/Csf1/Cxcl2/Ccl6/Ltbr
mmu04730	Organismal Systems	Nervous system	mmu04730	Long-term depression - Mus musculus (house mouse)	4/507	60/9573	0.393639348346587	0.625886563871073	0.48686972032341	18783/26417/110157/19092	4	Pla2g4a/Mapk3/Raf1/Prkg2
mmu05134	Human Diseases	Infectious disease: bacterial	mmu05134	Legionellosis - Mus musculus (house mouse)	4/507	60/9573	0.393639348346587	0.625886563871073	0.48686972032341	12475/16176/18035/20310	4	Cd14/Il1b/Nfkbia/Cxcl2
mmu00340	Metabolism	Amino acid metabolism	mmu00340	Histidine metabolism - Mus musculus (house mouse)	2/507	26/9573	0.403899865881991	0.632710134731394	0.49217769500787	15186/17161	2	Hdc/Maoa
mmu00790	Metabolism	Metabolism of cofactors and vitamins	mmu00790	Folate biosynthesis - Mus musculus (house mouse)	2/507	26/9573	0.403899865881991	0.632710134731394	0.49217769500787	110391/14590	2	Qdpr/Ggh
mmu04977	Organismal Systems	Digestive system	mmu04977	Vitamin digestion and absorption - Mus musculus (house mouse)	2/507	26/9573	0.403899865881991	0.632710134731394	0.49217769500787	238055/11808	2	Apob/Apoa4
mmu00620	Metabolism	Carbohydrate metabolism	mmu00620	Pyruvate metabolism - Mus musculus (house mouse)	3/507	44/9573	0.414501755385929	0.63999828539639	0.497847060801562	107476/68263/100705	3	Acaca/Pdhb/Acacb
mmu04915	Organismal Systems	Endocrine system	mmu04915	Estrogen signaling pathway - Mus musculus (house mouse)	8/507	134/9573	0.416118323204856	0.63999828539639	0.497847060801562	11651/11909/12314/17395/16669/26417/17977/110157	8	Akt1/Atf2/Calm2/Mmp9/Krt19/Mapk3/Ncoa1/Raf1
mmu05321	Human Diseases	Immune disease	mmu05321	Inflammatory bowel disease - Mus musculus (house mouse)	4/507	62/9573	0.417888214839396	0.63999828539639	0.497847060801562	16176/15978/20848/17132	4	Il1b/Ifng/Stat3/Maf
mmu03266	Genetic Information Processing	Information processing in viruses	mmu03266	Virion - Herpesvirus - Mus musculus (house mouse)	1/507	10/9573	0.419820588359173	0.63999828539639	0.497847060801562	231805	1	Pilra
mmu00601	Metabolism	Glycan biosynthesis and metabolism	mmu00601	Glycosphingolipid biosynthesis - lacto and neolacto series - Mus musculus (house mouse)	2/507	27/9573	0.42264037714856	0.63999828539639	0.497847060801562	54613/14538	2	St3gal6/Gcnt2
mmu04744	Organismal Systems	Sensory system	mmu04744	Phototransduction - Mus musculus (house mouse)	2/507	27/9573	0.42264037714856	0.63999828539639	0.497847060801562	12314/14688	2	Calm2/Gnb1
mmu04981	NA	NA	mmu04981	Folate transport and metabolism - Mus musculus (house mouse)	2/507	27/9573	0.42264037714856	0.63999828539639	0.497847060801562	100039707/76408	2	Mthfsl/Abcc3
mmu04713	Organismal Systems	Environmental adaptation	mmu04713	Circadian entrainment - Mus musculus (house mouse)	6/507	99/9573	0.427933459331733	0.641870011290811	0.49930305413221	12288/271639/12314/14688/26417/19092	6	Cacna1c/Adcy10/Calm2/Gnb1/Mapk3/Prkg2
mmu04120	Genetic Information Processing	Folding, sorting and degradation	mmu04120	Ubiquitin mediated proteolysis - Mus musculus (house mouse)	9/507	154/9573	0.429909799590319	0.641870011290811	0.49930305413221	68098/26554/26374/26401/19823/12211/59026/67673/78294	9	Rchy1/Cul3/Cop1/Map3k1/Rnf7/Birc6/Huwe1/Elob/Rps27a
mmu05217	Human Diseases	Cancer: specific types	mmu05217	Basal cell carcinoma - Mus musculus (house mouse)	4/507	63/9573	0.429931800015544	0.641870011290811	0.49930305413221	13197/22418/21415/14365	4	Gadd45a/Wnt5a/Tcf7l1/Fzd3
mmu00310	Metabolism	Amino acid metabolism	mmu00310	Lysine degradation - Mus musculus (house mouse)	4/507	64/9573	0.441908708560826	0.656668080945526	0.510814296664014	67956/75410/110593/110147	4	Kmt5a/Kmt2b/Prdm2/Ehmt2
mmu04261	Organismal Systems	Circulatory system	mmu04261	Adrenergic signaling in cardiomyocytes - Mus musculus (house mouse)	9/507	156/9573	0.445185705108801	0.658460717323715	0.512208767199844	12288/11651/11909/12297/12314/26416/11555/26417/26415	9	Cacna1c/Akt1/Atf2/Cacnb3/Calm2/Mapk14/Adrb2/Mapk3/Mapk13
mmu00920	Metabolism	Energy metabolism	mmu00920	Sulfur metabolism - Mus musculus (house mouse)	1/507	11/9573	0.450579864914846	0.662490601366468	0.515343566107646	23972	1	Papss2
mmu00830	Metabolism	Metabolism of cofactors and vitamins	mmu00830	Retinol metabolism - Mus musculus (house mouse)	6/507	102/9573	0.456432552863336	0.662490601366468	0.515343566107646	72303/56388/11761/77974/72082/241452	6	Cyp2c65/Cyp3a25/Aox1/Rdh12/Cyp2c55/Dhrs9
mmu00860	Metabolism	Metabolism of cofactors and vitamins	mmu00860	Porphyrin metabolism - Mus musculus (house mouse)	3/507	47/9573	0.457104856490667	0.662490601366468	0.515343566107646	15368/14319/14325	3	Hmox1/Fth1/Ftl1
mmu00062	Metabolism	Lipid metabolism	mmu00062	Fatty acid elongation - Mus musculus (house mouse)	2/507	29/9573	0.459175270066377	0.662490601366468	0.515343566107646	54397/171281	2	Ppt2/Acot3
mmu04150	Environmental Information Processing	Signal transduction	mmu04150	mTOR signaling pathway - Mus musculus (house mouse)	9/507	158/9573	0.460410134911916	0.662490601366468	0.515343566107646	11651/66335/16337/22418/26417/13685/110157/14365/216742	9	Akt1/Atp6v1c1/Insr/Wnt5a/Mapk3/Eif4ebp1/Raf1/Fzd3/Fnip1
mmu04390	Environmental Information Processing	Signal transduction	mmu04390	Hippo signaling pathway - Mus musculus (house mouse)	9/507	158/9573	0.460410134911916	0.662490601366468	0.515343566107646	22631/15901/97064/50523/18759/22418/319710/21415/14365	9	Ywhaz/Id1/Wwtr1/Lats2/Prkci/Wnt5a/Frmd6/Tcf7l1/Fzd3
mmu04930	Human Diseases	Endocrine and metabolic disease	mmu04930	Type II diabetes mellitus - Mus musculus (house mouse)	3/507	48/9573	0.471018211360763	0.674556739137331	0.524729671291866	12288/16337/26417	3	Cacna1c/Insr/Mapk3
mmu03015	Genetic Information Processing	Translation	mmu03015	mRNA surveillance pathway - Mus musculus (house mouse)	6/507	104/9573	0.475247047900735	0.674556739137331	0.524729671291866	19826/74412/68219/230908/74737/326622	6	Rnps1/Gle1/Nudt21/Tardbp/Pcf11/Upf2
mmu04114	Cellular Processes	Cell growth and death	mmu04114	Oocyte meiosis - Mus musculus (house mouse)	7/507	123/9573	0.478396424323414	0.674556739137331	0.524729671291866	22631/12314/26416/71890/26417/26415/67579	7	Ywhaz/Calm2/Mapk14/Mad2l2/Mapk3/Mapk13/Cpeb4
mmu04540	Cellular Processes	Cellular community - eukaryotes	mmu04540	Gap junction - Mus musculus (house mouse)	5/507	86/9573	0.481523206868472	0.674556739137331	0.524729671291866	18596/26417/14617/110157/19092	5	Pdgfrb/Mapk3/Gjd2/Raf1/Prkg2
mmu04911	Organismal Systems	Endocrine system	mmu04911	Insulin secretion - Mus musculus (house mouse)	5/507	86/9573	0.481523206868472	0.674556739137331	0.524729671291866	12288/20525/11909/68667/26875	5	Cacna1c/Slc2a1/Atf2/Trpm4/Pclo
mmu05412	Human Diseases	Cardiovascular disease	mmu05412	Arrhythmogenic right ventricular cardiomyopathy - Mus musculus (house mouse)	5/507	86/9573	0.481523206868472	0.674556739137331	0.524729671291866	16772/12288/16905/12297/21415	5	Lama1/Cacna1c/Lmna/Cacnb3/Tcf7l1
mmu04146	Cellular Processes	Transport and catabolism	mmu04146	Peroxisome - Mus musculus (house mouse)	5/507	87/9573	0.491781673289095	0.681033317616929	0.52976772472684	54683/15356/11430/224824/68603	5	Prdx5/Hmgcl/Acox1/Pex6/Pmvk
mmu04970	Organismal Systems	Digestive system	mmu04970	Salivary secretion - Mus musculus (house mouse)	5/507	87/9573	0.491781673289095	0.681033317616929	0.52976772472684	12796/12314/11555/17110/19092	5	Camp/Calm2/Adrb2/Lyz1/Prkg2
mmu04060	Environmental Information Processing	Signaling molecules and interaction	mmu04060	Cytokine-cytokine receptor interaction - Mus musculus (house mouse)	16/507	294/9573	0.492571267458785	0.681033317616929	0.52976772472684	12986/16180/16178/16176/12983/12765/12768/15976/15978/12977/171095/20310/20305/17000/16181/18413	16	Csf3r/Il1rap/Il1r2/Il1b/Csf2rb/Cxcr2/Ccr1/Ifnar2/Ifng/Csf1/Il17rc/Cxcl2/Ccl6/Ltbr/Il1rn/Osm
mmu04979	Organismal Systems	Digestive system	mmu04979	Cholesterol metabolism - Mus musculus (house mouse)	3/507	50/9573	0.498344861809105	0.684193812188127	0.532226235896094	238055/11808/67470	3	Apob/Apoa4/Abcg8
mmu05210	Human Diseases	Cancer: specific types	mmu05210	Colorectal cancer - Mus musculus (house mouse)	5/507	88/9573	0.501965481795847	0.684193812188127	0.532226235896094	11651/13197/26417/110157/21415	5	Akt1/Gadd45a/Mapk3/Raf1/Tcf7l1
mmu04071	Environmental Information Processing	Signal transduction	mmu04071	Sphingolipid signaling pathway - Mus musculus (house mouse)	7/507	126/9573	0.504039974125532	0.684193812188127	0.532226235896094	11651/26416/26417/26415/18806/110157/14389	7	Akt1/Mapk14/Mapk3/Mapk13/Pld2/Raf1/Gab2
mmu03264	Genetic Information Processing	Information processing in viruses	mmu03264	Virion - Flavivirus and Alphavirus - Mus musculus (house mouse)	1/507	13/9573	0.507301252092819	0.684193812188127	0.532226235896094	74761	1	Mxra8
mmu03450	Genetic Information Processing	Replication and repair	mmu03450	Non-homologous end-joining - Mus musculus (house mouse)	1/507	13/9573	0.507301252092819	0.684193812188127	0.532226235896094	19090	1	Prkdc
mmu00052	Metabolism	Carbohydrate metabolism	mmu00052	Galactose metabolism - Mus musculus (house mouse)	2/507	32/9573	0.511356909912054	0.684193812188127	0.532226235896094	232714/56421	2	Mgam/Pfkp
mmu04215	Cellular Processes	Cell growth and death	mmu04215	Apoptosis - multiple species - Mus musculus (house mouse)	2/507	32/9573	0.511356909912054	0.684193812188127	0.532226235896094	12048/12211	2	Bcl2l1/Birc6
mmu03320	Organismal Systems	Endocrine system	mmu03320	PPAR signaling pathway - Mus musculus (house mouse)	5/507	89/9573	0.512069582706837	0.684193812188127	0.532226235896094	15360/14625/14933/11430/14079	5	Hmgcs2/Gykl1/Gk/Acox1/Fabp2
mmu04727	Organismal Systems	Nervous system	mmu04727	GABAergic synapse - Mus musculus (house mouse)	5/507	90/9573	0.522089179873637	0.694662590794212	0.540369774368222	14399/12288/14401/14688/14645	5	Gabra6/Cacna1c/Gabrb2/Gnb1/Glul
mmu00533	Metabolism	Glycan biosynthesis and metabolism	mmu00533	Glycosaminoglycan biosynthesis - keratan sulfate - Mus musculus (house mouse)	1/507	14/9573	0.533430777740198	0.706795780505762	0.549808038460292	20442	1	St3gal1
mmu01040	Metabolism	Lipid metabolism	mmu01040	Biosynthesis of unsaturated fatty acids - Mus musculus (house mouse)	2/507	34/9573	0.544258910872057	0.71518319693105	0.556332510025809	11430/171281	2	Acox1/Acot3
mmu04710	Organismal Systems	Environmental adaptation	mmu04710	Circadian rhythm - Mus musculus (house mouse)	2/507	34/9573	0.544258910872057	0.71518319693105	0.556332510025809	13170/217166	2	Dbp/Nr1d1
mmu00330	Metabolism	Amino acid metabolism	mmu00330	Arginine and proline metabolism - Mus musculus (house mouse)	3/507	54/9573	0.550743533465347	0.720726105522553	0.560644272750082	12716/20229/17161	3	Ckmt1/Sat1/Maoa
mmu00604	Metabolism	Glycan biosynthesis and metabolism	mmu00604	Glycosphingolipid biosynthesis - ganglio series - Mus musculus (house mouse)	1/507	15/9573	0.55817715243271	0.727014942111465	0.565536283999319	20442	1	St3gal1
mmu00500	Metabolism	Carbohydrate metabolism	mmu00500	Starch and sucrose metabolism - Mus musculus (house mouse)	2/507	35/9573	0.560121574897198	0.727014942111465	0.565536283999319	232714/110095	2	Mgam/Pygl
mmu00670	Metabolism	Metabolism of cofactors and vitamins	mmu00670	One carbon pool by folate - Mus musculus (house mouse)	2/507	37/9573	0.590650436031456	0.763523734382126	0.59393603965508	100039707/11720	2	Mthfsl/Mat1a
mmu00450	Metabolism	Metabolism of other amino acids	mmu00450	Selenocompound metabolism - Mus musculus (house mouse)	1/507	17/9573	0.603808911931321	0.769958370110484	0.59894146632229	23972	1	Papss2
mmu00603	Metabolism	Glycan biosynthesis and metabolism	mmu00603	Glycosphingolipid biosynthesis - globo and isoglobo series - Mus musculus (house mouse)	1/507	17/9573	0.603808911931321	0.769958370110484	0.59894146632229	20442	1	St3gal1
mmu01250	Metabolism	Global and overview maps	mmu01250	Biosynthesis of nucleotide sugars - Mus musculus (house mouse)	2/507	38/9573	0.605313184049123	0.769958370110484	0.59894146632229	14584/94181	2	Gfpt2/Nans
mmu04960	Organismal Systems	Excretory system	mmu04960	Aldosterone-regulated sodium reabsorption - Mus musculus (house mouse)	2/507	38/9573	0.605313184049123	0.769958370110484	0.59894146632229	16337/26417	2	Insr/Mapk3
mmu01230	Metabolism	Global and overview maps	mmu01230	Biosynthesis of amino acids - Mus musculus (house mouse)	4/507	79/9573	0.608519263731595	0.770952692695805	0.599714938045396	56421/11720/14645/21351	4	Pfkp/Mat1a/Glul/Taldo1
mmu04081	NA	NA	mmu04081	Hormone signaling - Mus musculus (house mouse)	11/507	219/9573	0.616249027752336	0.775214622515447	0.603030242605528	16337/18155/20607/11555/14915/20848/14688/13371/17203/72674/19092	11	Insr/Pnoc/Sstr3/Adrb2/Guca2a/Stat3/Gnb1/Dio2/Mc5r/Adipor1/Prkg2
mmu05410	Human Diseases	Cardiovascular disease	mmu05410	Hypertrophic cardiomyopathy - Mus musculus (house mouse)	5/507	100/9573	0.616758803447824	0.775214622515447	0.603030242605528	16772/12288/16905/12297/22138	5	Lama1/Cacna1c/Lmna/Cacnb3/Ttn
mmu05143	Human Diseases	Infectious disease: parasitic	mmu05143	African trypanosomiasis - Mus musculus (house mouse)	2/507	39/9573	0.619574654179885	0.77568795287088	0.603398440664206	16176/15978	2	Il1b/Ifng
mmu00511	Metabolism	Glycan biosynthesis and metabolism	mmu00511	Other glycan degradation - Mus musculus (house mouse)	1/507	18/9573	0.624829096281553	0.777115265384484	0.604508730107096	17159	1	Man2b1
mmu04976	Organismal Systems	Digestive system	mmu04976	Bile secretion - Mus musculus (house mouse)	5/507	101/9573	0.625602226221472	0.777115265384484	0.604508730107096	11833/20525/232156/76408/67470	5	Aqp8/Slc2a1/Slc4a5/Abcc3/Abcg8
mmu01200	Metabolism	Global and overview maps	mmu01200	Carbon metabolism - Mus musculus (house mouse)	6/507	122/9573	0.632516612156233	0.780746871314002	0.607333713203544	66171/72141/11430/56421/68263/21351	6	Pgls/Adpgk/Acox1/Pfkp/Pdhb/Taldo1
mmu05033	Human Diseases	Substance dependence	mmu05033	Nicotine addiction - Mus musculus (house mouse)	2/507	40/9573	0.633436140877398	0.780746871314002	0.607333713203544	14399/14401	2	Gabra6/Gabrb2
mmu05414	Human Diseases	Cardiovascular disease	mmu05414	Dilated cardiomyopathy - Mus musculus (house mouse)	5/507	103/9573	0.642917256732094	0.786060780019054	0.611467339637463	16772/12288/16905/12297/22138	5	Lama1/Cacna1c/Lmna/Cacnb3/Ttn
mmu00785	Metabolism	Metabolism of cofactors and vitamins	mmu00785	Lipoic acid metabolism - Mus musculus (house mouse)	1/507	19/9573	0.644736123825797	0.786060780019054	0.611467339637463	68263	1	Pdhb
mmu01212	Metabolism	Global and overview maps	mmu01212	Fatty acid metabolism - Mus musculus (house mouse)	3/507	62/9573	0.645163093034507	0.786060780019054	0.611467339637463	54397/11430/107476	3	Ppt2/Acox1/Acaca
mmu00561	Metabolism	Lipid metabolism	mmu00561	Glycerolipid metabolism - Mus musculus (house mouse)	3/507	63/9573	0.655924657685455	0.796122294442651	0.619294072141751	14625/14933/67800	3	Gykl1/Gk/Dgat2
mmu04672	Organismal Systems	Immune system	mmu04672	Intestinal immune network for IgA production - Mus musculus (house mouse)	2/507	43/9573	0.672647809807413	0.813315602732917	0.632668542344375	18703/17000	2	Pigr/Ltbr
mmu00220	Metabolism	Amino acid metabolism	mmu00220	Arginine biosynthesis - Mus musculus (house mouse)	1/507	21/9573	0.68144295875577	0.817731550506924	0.636103655640938	14645	1	Glul
mmu00770	Metabolism	Metabolism of cofactors and vitamins	mmu00770	Pantothenate and CoA biosynthesis - Mus musculus (house mouse)	1/507	21/9573	0.68144295875577	0.817731550506924	0.636103655640938	211347	1	Pank3
mmu00010	Metabolism	Carbohydrate metabolism	mmu00010	Glycolysis / Gluconeogenesis - Mus musculus (house mouse)	3/507	67/9573	0.696609540581027	0.828640714728341	0.644589764849918	72141/56421/68263	3	Adpgk/Pfkp/Pdhb
mmu04940	Human Diseases	Endocrine and metabolic disease	mmu04940	Type I diabetes mellitus - Mus musculus (house mouse)	3/507	67/9573	0.696609540581027	0.828640714728341	0.644589764849918	16176/15893/15978	3	Il1b/Ica1/Ifng
mmu00430	Metabolism	Metabolism of other amino acids	mmu00430	Taurine and hypotaurine metabolism - Mus musculus (house mouse)	1/507	22/9573	0.69835129417357	0.828640714728341	0.644589764849918	14261	1	Fmo1
mmu04310	Environmental Information Processing	Signal transduction	mmu04310	Wnt signaling pathway - Mus musculus (house mouse)	8/507	175/9573	0.715664163070587	0.846026780135489	0.658114178523138	93687/22418/20377/328572/81004/21415/14365/12914	8	Csnk1a1/Wnt5a/Sfrp1/Ep300/Tbl1xr1/Tcf7l1/Fzd3/Crebbp
mmu00230	Metabolism	Nucleotide metabolism	mmu00230	Purine metabolism - Mus musculus (house mouse)	6/507	134/9573	0.720398826941995	0.846887790442082	0.658783948208836	11717/271639/218461/23972/237823/14544	6	Ampd3/Adcy10/Pde8b/Papss2/Pfas/Gda
mmu04725	Organismal Systems	Nervous system	mmu04725	Cholinergic synapse - Mus musculus (house mouse)	5/507	113/9573	0.721718840282403	0.846887790442082	0.658783948208836	12288/11651/12669/14688/26417	5	Cacna1c/Akt1/Chrm1/Gnb1/Mapk3
mmu04973	Organismal Systems	Digestive system	mmu04973	Carbohydrate digestion and absorption - Mus musculus (house mouse)	2/507	49/9573	0.740814490912538	0.864553381107511	0.672525801258739	232714/11651	2	Mgam/Akt1
mmu04927	Organismal Systems	Endocrine system	mmu04927	Cortisol synthesis and secretion - Mus musculus (house mouse)	3/507	72/9573	0.742210921516826	0.864553381107511	0.672525801258739	12288/218461/11909	3	Cacna1c/Pde8b/Atf2
mmu00983	Metabolism	Xenobiotics biodegradation and metabolism	mmu00983	Drug metabolism - other enzymes - Mus musculus (house mouse)	4/507	95/9573	0.748378700376779	0.868556301897138	0.675639625772351	14873/14860/14859/56615	4	Gsto1/Gsta4/Gsta3/Mgst1
mmu04918	Organismal Systems	Endocrine system	mmu04918	Thyroid hormone synthesis - Mus musculus (house mouse)	3/507	74/9573	0.758860677701894	0.877518892760735	0.682611518698354	11909/14776/66811	3	Atf2/Gpx2/Duoxa2
mmu04650	Organismal Systems	Immune system	mmu04650	Natural killer cell mediated cytotoxicity - Mus musculus (house mouse)	5/507	120/9573	0.768989497218264	0.884096631733645	0.687728263678936	15976/15978/26417/15170/110157	5	Ifnar2/Ifng/Mapk3/Ptpn6/Raf1
mmu00520	Metabolism	Carbohydrate metabolism	mmu00520	Amino sugar and nucleotide sugar metabolism - Mus musculus (house mouse)	2/507	52/9573	0.770109330157924	0.884096631733645	0.687728263678936	14584/94181	2	Gfpt2/Nans
mmu05034	Human Diseases	Substance dependence	mmu05034	Alcoholism - Mus musculus (house mouse)	9/507	207/9573	0.774826422386795	0.885208364117071	0.688593067088751	12064/15078/11909/12314/14688/26417/13195/17161/110157	9	Bdnf/H3f3a/Atf2/Calm2/Gnb1/Mapk3/Ddc/Maoa/Raf1
mmu00140	Metabolism	Lipid metabolism	mmu00140	Steroid hormone biosynthesis - Mus musculus (house mouse)	4/507	99/9573	0.776645074178185	0.885208364117071	0.688593067088751	72303/56388/72082/15486	4	Cyp2c65/Cyp3a25/Cyp2c55/Hsd17b2
mmu05100	Human Diseases	Infectious disease: bacterial	mmu05100	Bacterial invasion of epithelial cells - Mus musculus (house mouse)	3/507	77/9573	0.782194989827349	0.888350024161061	0.691036927103109	12927/71890/66713	3	Bcar1/Mad2l2/Actr2
mmu00270	Metabolism	Amino acid metabolism	mmu00270	Cysteine and methionine metabolism - Mus musculus (house mouse)	2/507	55/9573	0.79647926416819	0.901353758026635	0.701152377147498	11720/73988	2	Mat1a/4930438A08Rik
mmu04925	Organismal Systems	Endocrine system	mmu04925	Aldosterone synthesis and secretion - Mus musculus (house mouse)	4/507	103/9573	0.802348234264171	0.904775668425554	0.703814240582606	12288/11909/12314/16890	4	Cacna1c/Atf2/Calm2/Lipe
mmu05322	Human Diseases	Immune disease	mmu05322	Systemic lupus erythematosus - Mus musculus (house mouse)	6/507	150/9573	0.813202524266268	0.911175070516067	0.708792259421635	109711/14131/15078/12260/15978/317677	6	Actn1/Fcgr3/H3f3a/C1qb/Ifng/C1s2
mmu03018	Genetic Information Processing	Folding, sorting and degradation	mmu03018	RNA degradation - Mus musculus (house mouse)	3/507	83/9573	0.823277448819191	0.911175070516067	0.708792259421635	12226/72162/56421	3	Btg1/Dhx36/Pfkp
mmu00020	Metabolism	Carbohydrate metabolism	mmu00020	Citrate cycle (TCA cycle) - Mus musculus (house mouse)	1/507	32/9573	0.825215158203231	0.911175070516067	0.708792259421635	68263	1	Pdhb
mmu00410	Metabolism	Metabolism of other amino acids	mmu00410	beta-Alanine metabolism - Mus musculus (house mouse)	1/507	32/9573	0.825215158203231	0.911175070516067	0.708792259421635	11430	1	Acox1
mmu00630	Metabolism	Carbohydrate metabolism	mmu00630	Glyoxylate and dicarboxylate metabolism - Mus musculus (house mouse)	1/507	32/9573	0.825215158203231	0.911175070516067	0.708792259421635	14645	1	Glul
mmu04136	Cellular Processes	Transport and catabolism	mmu04136	Autophagy - other - Mus musculus (house mouse)	1/507	32/9573	0.825215158203231	0.911175070516067	0.708792259421635	329015	1	Atg2a
mmu05332	Human Diseases	Immune disease	mmu05332	Graft-versus-host disease - Mus musculus (house mouse)	2/507	60/9573	0.834513288414374	0.918253376179138	0.714298389282018	16176/15978	2	Il1b/Ifng
mmu04213	Organismal Systems	Aging	mmu04213	Longevity regulating pathway - multiple species - Mus musculus (house mouse)	2/507	61/9573	0.84130472458066	0.918386550502132	0.714401984005299	11651/16337	2	Akt1/Insr
mmu04514	Environmental Information Processing	Signaling molecules and interaction	mmu04514	Cell adhesion molecules - Mus musculus (house mouse)	7/507	179/9573	0.843248638801882	0.918386550502132	0.714401984005299	12511/242653/60533/18007/53624/20343/12490	7	Cd6/Cldn19/Cd274/Neo1/Cldn7/Sell/Cd34
mmu01210	NA	NA	mmu01210	2-Oxocarboxylic acid metabolism - Mus musculus (house mouse)	1/507	34/9573	0.843298341970511	0.918386550502132	0.714401984005299	68263	1	Pdhb
mmu00051	Metabolism	Carbohydrate metabolism	mmu00051	Fructose and mannose metabolism - Mus musculus (house mouse)	1/507	36/9573	0.859513951866998	0.929678356101038	0.723185745394717	56421	1	Pfkp
mmu05340	Human Diseases	Immune disease	mmu05340	Primary immunodeficiency - Mus musculus (house mouse)	1/507	36/9573	0.859513951866998	0.929678356101038	0.723185745394717	21354	1	Tap1
mmu04614	Organismal Systems	Endocrine system	mmu04614	Renin-angiotensin system - Mus musculus (house mouse)	1/507	37/9573	0.866982382862429	0.934577619492381	0.726996824166533	13809	1	Enpep
mmu04020	Environmental Information Processing	Signal transduction	mmu04020	Calcium signaling pathway - Mus musculus (house mouse)	10/507	254/9573	0.872234250857837	0.937062472205379	0.72892976156327	12288/22339/18596/12314/14180/12669/11555/76757/80903/107589	10	Cacna1c/Vegfa/Pdgfrb/Calm2/Fgf9/Chrm1/Adrb2/Trdn/Fgf16/Mylk
mmu05416	Human Diseases	Cardiovascular disease	mmu05416	Viral myocarditis - Mus musculus (house mouse)	3/507	94/9573	0.881548700837892	0.943880427159763	0.734233367701239	16772/230861/11350	3	Lama1/Eif4g3/Abl1
mmu00260	Metabolism	Amino acid metabolism	mmu00260	Glycine, serine and threonine metabolism - Mus musculus (house mouse)	1/507	40/9573	0.887092777960906	0.946629206011973	0.736371610105309	17161	1	Maoa
mmu04080	Environmental Information Processing	Signaling molecules and interaction	mmu04080	Neuroactive ligand-receptor interaction - Mus musculus (house mouse)	16/507	392/9573	0.890654922020571	0.947251723085424	0.736855858739075	12273/14399/14289/14401/245526/78134/14293/18155/229214/20607/12669/11555/22074/17203/319239/103964	16	C5ar1/Gabra6/Fpr2/Gabrb2/Pgr15l/Lpar4/Fpr1/Pnoc/Qrfpr/Sstr3/Chrm1/Adrb2/Try4/Mc5r/Npsr1/Try5
mmu03060	Genetic Information Processing	Folding, sorting and degradation	mmu03060	Protein export - Mus musculus (house mouse)	1/507	42/9573	0.89878365856527	0.948928629868203	0.738160304597907	76687	1	Spcs3
mmu03440	Genetic Information Processing	Replication and repair	mmu03440	Homologous recombination - Mus musculus (house mouse)	1/507	42/9573	0.89878365856527	0.948928629868203	0.738160304597907	20422	1	Sem1
mmu00514	Metabolism	Glycan biosynthesis and metabolism	mmu00514	Other types of O-glycan biosynthesis - Mus musculus (house mouse)	1/507	43/9573	0.904167845440457	0.948928629868203	0.738160304597907	241391	1	Galnt5
mmu00760	Metabolism	Metabolism of cofactors and vitamins	mmu00760	Nicotinate and nicotinamide metabolism - Mus musculus (house mouse)	1/507	43/9573	0.904167845440457	0.948928629868203	0.738160304597907	11761	1	Aox1
mmu01240	Metabolism	Global and overview maps	mmu01240	Biosynthesis of cofactors - Mus musculus (house mouse)	5/507	151/9573	0.908097412260268	0.949917687824885	0.738929681028958	77974/54391/14590/11720/211347	5	Rdh12/Rfk/Ggh/Mat1a/Pank3
mmu04971	Organismal Systems	Digestive system	mmu04971	Gastric acid secretion - Mus musculus (house mouse)	2/507	75/9573	0.913125019036177	0.952045101814768	0.740584571090601	12314/107589	2	Calm2/Mylk
mmu05144	Human Diseases	Infectious disease: parasitic	mmu05144	Malaria - Mus musculus (house mouse)	2/507	77/9573	0.920459366664187	0.956064794866091	0.743711442547274	16176/15978	2	Il1b/Ifng
mmu03410	Genetic Information Processing	Replication and repair	mmu03410	Base excision repair - Mus musculus (house mouse)	1/507	47/9573	0.922993371144308	0.956064794866091	0.743711442547274	328417	1	Parp4
mmu03082	Genetic Information Processing	Chromosome	mmu03082	ATP-dependent chromatin remodeling - Mus musculus (house mouse)	4/507	136/9573	0.934724076933786	0.965072261249818	0.750718243607108	107932/52004/217578/239985	4	Chd4/Cdk2ap2/Baz1a/Arid1b
mmu00071	Metabolism	Lipid metabolism	mmu00071	Fatty acid degradation - Mus musculus (house mouse)	1/507	52/9573	0.941421058011071	0.966098070372298	0.751516208333301	11430	1	Acox1
mmu01232	Metabolism	Global and overview maps	mmu01232	Nucleotide metabolism - Mus musculus (house mouse)	2/507	84/9573	0.941793716400668	0.966098070372298	0.751516208333301	11717/14544	2	Ampd3/Gda
mmu04612	Organismal Systems	Immune system	mmu04612	Antigen processing and presentation - Mus musculus (house mouse)	2/507	87/9573	0.949164864360051	0.970528703750791	0.754962745387077	15978/21354	2	Ifng/Tap1
mmu04742	Organismal Systems	Sensory system	mmu04742	Taste transduction - Mus musculus (house mouse)	2/507	92/9573	0.959512319796754	0.974198511662076	0.757817445351168	14399/12288	2	Gabra6/Cacna1c
mmu05330	Human Diseases	Immune disease	mmu05330	Allograft rejection - Mus musculus (house mouse)	1/507	60/9573	0.962194972702673	0.974198511662076	0.757817445351168	15978	1	Ifng
mmu04961	Organismal Systems	Excretory system	mmu04961	Endocrine and other factor-regulated calcium reabsorption - Mus musculus (house mouse)	1/507	61/9573	0.964209810171373	0.974198511662076	0.757817445351168	11772	1	Ap2a2
mmu03008	Genetic Information Processing	Translation	mmu03008	Ribosome biogenesis in eukaryotes - Mus musculus (house mouse)	3/507	125/9573	0.965007959665264	0.974198511662076	0.757817445351168	16418/100861531/97112	3	Eif6/Rn45s/Nmd3
mmu00970	Genetic Information Processing	Translation	mmu00970	Aminoacyl-tRNA biosynthesis - Mus musculus (house mouse)	1/507	66/9573	0.972785668847269	0.978942540169088	0.761507768751194	102436	1	Lars2
mmu04141	Genetic Information Processing	Folding, sorting and degradation	mmu04141	Protein processing in endoplasmic reticulum - Mus musculus (house mouse)	4/507	175/9573	0.985148424150721	0.988256147886213	0.768752713516253	26400/67812/103963/20338	4	Map2k7/Ubxn4/Rpn1/Sel1l
mmu03040	Genetic Information Processing	Transcription	mmu03040	Spliceosome - Mus musculus (house mouse)	4/507	265/9573	0.999683081167278	0.999683081167278	0.777641589123834	20384/81898/66618/51810	4	Srsf5/Sf3b1/Snrnp27/Hnrnpu

## Sheet: genes in KO group
KEGG analysis of genes in KO group
	category	subcategory	ID	Description	GeneRatio	BgRatio	pvalue	p.adjust	qvalue	geneID	Count	gene_name
mmu03460	Genetic Information Processing	Replication and repair	mmu03460	Fanconi anemia pathway - Mus musculus (house mouse)	30/1565	52/9573	1.31769900552018e-11	2.41515121857349e-09	1.94014917835543e-09	14087/71711/19891/71885/21976/17350/14088/26447/19361/68275/20892/72775/67030/74386/67196/101831/60534/114714/15205/21975/13870/104806/69928/71718/245000/237911/50505/12190/223970/18861	30	Fanca/Mus81/Rpa2/Faap100/Top3b/Mlh1/Fancc/Poli/Rad51/Rpa1/Cenpx/Fance/Fancl/Rmi1/Ube2t/Faap24/Fancg/Rad51c/Hes1/Top3a/Ercc1/Fancm/Cenps/Telo2/Atr/Brip1/Ercc4/Brca2/Rmi2/Pms2
mmu03420	Genetic Information Processing	Replication and repair	mmu03420	Nucleotide excision repair - Mus musculus (house mouse)	32/1565	58/9573	1.41236913366871e-11	2.41515121857349e-09	1.94014917835543e-09	19687/209357/19891/69745/66671/16881/18971/18972/28015/68275/66979/71991/22590/23894/20021/72151/13870/245841/71101/99375/18973/107986/66420/14885/72584/20022/50505/67710/66467/13872/106344/231329	32	Rfc1/Gtf2h3/Rpa2/Pold4/Ccnh/Lig1/Pold1/Pold2/Polr2m/Rpa1/Pole4/Ercc8/Xpa/Gtf2h2/Polr2c/Rfc5/Ercc1/Polr2h/Uvssa/Cul4a/Pole/Ddb2/Polr2e/Gtf2h4/Cul4b/Polr2j/Ercc4/Polr2g/Gtf2h5/Ercc3/Rfc4/Polr2b
mmu04110	Cellular Processes	Cell growth and death	mmu04110	Cell cycle - Mus musculus (house mouse)	58/1565	157/9573	2.68583949771296e-10	3.06185702739278e-08	2.45966354001082e-08	75430/26931/66591/13557/21781/12566/56452/12237/17126/17218/56637/17222/66671/100710/56317/23834/50793/18817/17869/12531/107995/18393/12567/229776/67141/22627/17217/56150/268930/67849/73699/12235/18392/12236/51792/66156/12545/19650/17246/77011/12581/30939/15182/69957/245000/67052/67177/268697/27214/52563/13559/12534/12447/12428/12442/17215/71988/99152	58	Anapc15/Ppp2r5c/Mad2l1bp/E2f3/Tfdp1/Cdk2/Orc6/Bub3/Smad2/Mcm5/Gsk3b/Anapc1/Ccnh/Pds5b/Anapc7/Cdc6/Orc3/Plk1/Myc/Cdc25b/Cdc20/Orc2/Cdk4/Cdc14a/Fbxo5/Ywhae/Mcm4/Mad2l1/Pkmyt1/Cdca5/Ppp2r1b/Bub1/Orc1/Bub1b/Ppp2r1a/Anapc11/Cdc7/Rbl1/Mdm2/Ticrr/Cdkn2d/Pttg1/Hdac2/Cdc16/Atr/Ndc80/Cdt1/Ccnb1/Dbf4/Cdc23/E2f5/Cdk1/Ccne1/Ccna2/Ccnb2/Mcm3/Esco2/Anapc2
mmu03030	Genetic Information Processing	Replication and repair	mmu03030	DNA replication - Mus musculus (house mouse)	22/1565	36/9573	1.59594265457133e-09	1.36453096965849e-07	1.09616061274504e-07	14156/19687/18969/17218/19891/69745/16881/67153/18971/18972/18968/68275/66979/17217/19075/72151/18973/19076/19819/17215/106344/69724	22	Fen1/Rfc1/Pola2/Mcm5/Rpa2/Pold4/Lig1/Rnaseh2b/Pold1/Pold2/Pola1/Rpa1/Pole4/Mcm4/Prim1/Rfc5/Pole/Prim2/Rnaseh1/Mcm3/Rfc4/Rnaseh2a
mmu03440	Genetic Information Processing	Replication and repair	mmu03440	Homologous recombination - Mus musculus (house mouse)	22/1565	42/9573	7.9306825877454e-08	5.42458689001785e-06	4.35770137979274e-06	19365/71711/19364/70681/19891/19366/69745/21976/18971/18972/107976/19361/68275/17535/623474/114714/21975/210766/237911/12190/27354/235559	22	Rad52/Mus81/Rad51d/Abraxas1/Rpa2/Rad54l/Pold4/Top3b/Pold1/Pold2/Babam2/Rad51/Rpa1/Mre11a/Rad54b/Rad51c/Top3a/Brcc3/Brip1/Brca2/Nbn/Topbp1
mmu01240	Metabolism	Global and overview maps	mmu01240	Biosynthesis of cofactors - Mus musculus (house mouse)	51/1565	151/9573	9.8667727439536e-08	5.62406046405355e-06	4.51794330907349e-06	108037/106564/17434/29807/78914/110006/71743/72535/22276/22275/66812/107766/57028/77697/56749/22247/13382/110119/108841/171567/54128/319945/69080/18041/56248/107272/14854/14287/66454/56520/79059/71562/19044/17768/20751/17252/52064/12036/20425/54369/70383/56316/66588/98256/67375/223646/103711/216134/108156/27973/394432	51	Shmt2/Ppcs/Mocs2/Tpk1/Nadsyn1/Gusb/Coasy/Aldh1b1/Uros/Urod/Ppcdc/Haao/Pdxp/Mmab/Dhodh/Umps/Dld/Mpi/Rdh13/Nme7/Pmm2/Flad1/Gmppa/Nfs1/Ak3/Psat1/Gss/Fpgs/Nmnat1/Nme4/Nme3/Afmid/Ppox/Mthfd2/Spr/Rdh11/Coq5/Bcat2/Shmt1/Nme6/Cox10/Ggcx/Cmpk1/Kmo/Qprt/Naprt/Pnpo/Pdxk/Mthfd1/Vkorc1/Ugt1a7c
mmu03013	Genetic Information Processing	Translation	mmu03013	Nucleocytoplasmic transport - Mus musculus (house mouse)	42/1565	118/9573	2.60497444193209e-07	1.27271608448682e-05	1.02240350277335e-05	67878/66679/19069/237082/56215/227720/71805/70699/70572/234865/69736/16650/66441/110379/56009/234733/18141/230673/72787/227699/107829/69482/18226/73666/56698/238799/19386/56488/72322/225160/226432/16647/223921/13680/66069/72124/269113/76582/73192/103468/192160/445007	42	Tmem33/Rae1/Nup88/Nxt2/Acin1/Nup214/Nup93/Nup205/Ipo5/Nup133/Nup37/Kpna6/Magohb/Sec13/Alyref2/Ddx19b/Nup50/Ipo13/Ndc1/Nup188/Thoc5/Nup35/Nup62/Thoc3/Phax/Tnpo1/Ranbp2/Nxt1/Xpo5/Thoc1/Ipo9/Kpna2/Aaas/Ddx19a/Snupn/Seh1l/Nup54/Ipo11/Xpot/Nup107/Casc3/Nup85
mmu00240	Metabolism	Nucleotide metabolism	mmu00240	Pyrimidine metabolism - Mus musculus (house mouse)	25/1565	56/9573	5.64650516424656e-07	2.4138809577154e-05	1.9391287471952e-05	20135/18605/22171/21877/56749/66401/22247/171567/76952/12499/12497/320685/23959/382985/103149/76025/110074/56520/79059/22245/69692/54369/80914/66588/103850	25	Rrm2/Enpp1/Tyms/Tk1/Dhodh/Nudt2/Umps/Nme7/Nt5c2/Entpd5/Entpd6/Dctd/Nt5e/Rrm2b/Upb1/Cant1/Dut/Nme4/Nme3/Uck1/Hddc2/Nme6/Uck2/Cmpk1/Nt5m
mmu03410	Genetic Information Processing	Replication and repair	mmu03410	Base excision repair - Mus musculus (house mouse)	22/1565	47/9573	9.9528721990444e-07	3.78209143563687e-05	3.03824519760303e-05	14156/19687/18975/69745/50776/16881/18971/18972/22594/18294/66979/26430/72151/72774/104884/22256/70603/18973/268395/11546/11792/106344	22	Fen1/Rfc1/Polg/Pold4/Polg2/Lig1/Pold1/Pold2/Xrcc1/Ogg1/Pole4/Parg/Rfc5/Neil1/Tdp1/Ung/Mutyh/Pole/Mpg/Parp2/Apex1/Rfc4
mmu03430	Genetic Information Processing	Replication and repair	mmu03430	Mismatch repair - Mus musculus (house mouse)	14/1565	23/9573	1.73725814345644e-06	5.94142285062103e-05	4.77288816254875e-05	19687/19891/69745/17350/16881/18971/18972/68275/17686/72151/17688/26909/106344/18861	14	Rfc1/Rpa2/Pold4/Mlh1/Lig1/Pold1/Pold2/Rpa1/Msh3/Rfc5/Msh6/Exo1/Rfc4/Pms2
mmu03022	Genetic Information Processing	Transcription	mmu03022	Basal transcription factors - Mus musculus (house mouse)	20/1565	44/9573	5.43663640062416e-06	0.000169029968092133	0.000135785846943819	235459/209357/72504/66671/225895/407786/237336/23894/83602/108143/66464/102162/21343/14885/21374/68705/66467/98053/13872/228980	20	Gtf2a2/Gtf2h3/Taf4b/Ccnh/Taf6l/Taf9b/Tbpl1/Gtf2h2/Gtf2a1/Taf9/Taf12/Taf5l/Taf6/Gtf2h4/Tbp/Gtf2f2/Gtf2h5/Gtf2f1/Ercc3/Taf4
mmu01523	Human Diseases	Drug resistance: antineoplastic	mmu01523	Antifolate resistance - Mus musculus (house mouse)	15/1565	29/9573	1.17264368343773e-05	0.000334203449779753	0.000268473685418638	27416/108037/22171/16151/17769/239273/16150/14450/16193/108147/14287/20509/17250/12675/20425	15	Abcc5/Shmt2/Tyms/Ikbkg/Mthfr/Abcc4/Ikbkb/Gart/Il6/Atic/Fpgs/Slc19a1/Abcc1/Chuk/Shmt1
mmu00510	Metabolism	Glycan biosynthesis and metabolism	mmu00510	N-Glycan biosynthesis - Mus musculus (house mouse)	22/1565	54/9573	1.63626508982273e-05	0.000430463585168748	0.000345801772019216	320438/140481/230815/207958/223774/57170/208624/69038/16430/13478/17156/56737/20014/102580/80286/66248/381903/17155/13481/107895/103534/208211	22	Alg6/Man2a2/Man1c1/Alg11/Alg12/Dolpp1/Alg3/Tmem258/Stt3a/Dpagt1/Man1a2/Alg2/Rpn2/Alg9/Tusc3/Alg5/Alg8/Man1a/Dpm2/Mgat5/Mgat4b/Alg1
mmu03020	Genetic Information Processing	Transcription	mmu03020	RNA polymerase - Mus musculus (house mouse)	15/1565	32/9573	5.24519315279226e-05	0.00128132575589639	0.00102931985930735	26939/20017/64424/70408/28015/20021/218832/12909/245841/66420/74414/20022/67710/67486/231329	15	Polr3e/Polr1b/Polr1e/Polr3f/Polr2m/Polr2c/Polr3a/Crcp/Polr2h/Polr2e/Polr3c/Polr2j/Polr2g/Polr3g/Polr2b
mmu03018	Genetic Information Processing	Folding, sorting and degradation	mmu03018	RNA degradation - Mus musculus (house mouse)	28/1565	83/9573	7.61537907305086e-05	0.0016326378362429	0.00131153731997352	68533/50912/27756/353190/15526/104625/109075/225929/72544/58184/72198/213550/13808/66362/74108/75901/69305/66094/69639/50911/70640/18641/66373/27998/319618/76522/78893/72662	28	Mphosph6/Exosc10/Lsm2/Edc3/Hspa9/Cnot6/Exosc4/Patl1/Exosc6/Cnot9/Mtrex/Dis3l/Eno3/Exosc3/Parn/Dcp1a/Dcps/Lsm7/Exosc8/Exosc9/Dcp2/Pfkl/Lsm5/Exosc5/Dcp1b/Lsm8/Cnot10/Dis3
mmu04660	Organismal Systems	Immune system	mmu04660	T cell receptor signaling pathway - Mus musculus (house mouse)	37/1565	122/9573	8.07666383246526e-05	0.0016326378362429	0.00131153731997352	26931/21682/18479/12477/16151/16428/56637/19056/18019/12525/18021/12503/17973/22325/17444/18566/12526/16153/12501/16822/12502/12567/22637/22324/16150/73699/51792/71978/70584/52432/18761/12675/20663/23797/108723/12981/12504	37	Ppp2r5c/Tec/Pak1/Ctla4/Ikbkg/Itk/Gsk3b/Ppp3cb/Nfatc2/Cd8a/Nfatc3/Cd247/Nck1/Vav2/Grap2/Pdcd1/Cd8b1/Il10/Cd3e/Lcp2/Cd3g/Cdk4/Zap70/Vav1/Ikbkb/Ppp2r1b/Ppp2r1a/Ppp2r2a/Pak4/Ppp2r2d/Prkcq/Chuk/Sos2/Akt3/Card11/Csf2/Cd4
mmu04115	Cellular Processes	Cell growth and death	mmu04115	p53 signaling pathway - Mus musculus (house mouse)	26/1565	75/9573	8.11545123278633e-05	0.0016326378362429	0.00131153731997352	57913/20135/22084/12566/71361/12567/382985/22401/12371/75747/53892/17246/98376/13663/12122/20438/12370/107986/140742/245000/268697/12534/12447/12442/230784/170770	26	Pidd1/Rrm2/Tsc2/Cdk2/Aifm2/Cdk4/Rrm2b/Zmat3/Casp9/Sesn3/Ppm1d/Mdm2/Gorab/Ei24/Bid/Siah1b/Casp8/Ddb2/Sesn1/Atr/Ccnb1/Cdk1/Ccne1/Ccnb2/Sesn2/Bbc3
mmu04142	Cellular Processes	Transport and catabolism	mmu04142	Lysosome - Mus musculus (house mouse)	40/1565	136/9573	9.0203459971625e-05	0.00171386573946088	0.00137678965219849	64933/11764/12514/110006/17939/108012/66848/74105/72175/11883/11881/16889/18174/54411/11767/12091/11305/11769/58911/27426/14387/15212/55946/13041/20597/74347/192654/235504/14667/15932/16541/11776/15587/11432/13036/27419/229445/110173/211286/104082	40	Ap3m2/Ap1b1/Cd68/Gusb/Naga/Ap1s2/Fuca2/Gga2/Mfsd8/Arsa/Arsb/Lipa/Slc11a2/Atp6ap1/Ap1m1/Glb1/Abca2/Ap1s1/Sumf1/Nagpa/Gaa/Hexb/Ap3m1/Ctsw/Smpd1/Meak7/Pla2g15/Slc17a5/Gm2a/Idua/Napsa/Ap3d1/Hyal2/Acp2/Ctsh/Naglu/Ctso/Manba/Cln5/Wdr7
mmu00280	Metabolism	Amino acid metabolism	mmu00280	Valine, leucine and isoleucine degradation - Mus musculus (house mouse)	21/1565	57/9573	0.000144622497334512	0.00260320495202122	0.00209121727447688	66904/231086/12039/72535/13382/110695/78038/13171/12040/72039/11992/93747/17850/11409/12036/56357/110460/257633/58875/52538/227095	21	Pccb/Hadhb/Bckdha/Aldh1b1/Dld/Aldh7a1/Mccc2/Dbt/Bckdhb/Mccc1/Auh/Echs1/Mmut/Acads/Bcat2/Ivd/Acat2/Acsf3/Hibadh/Acaa2/Hibch
mmu04120	Genetic Information Processing	Folding, sorting and degradation	mmu04120	Ubiquitin mediated proteolysis - Mus musculus (house mouse)	43/1565	154/9573	0.000184803830316491	0.003160145498412	0.00253862103750548	75430/109161/12703/16396/50868/231672/22200/17222/11797/56424/22194/56459/56228/56317/28000/12234/107995/17344/70093/67030/75717/12402/71991/76375/140630/66156/140629/83814/50995/73998/18854/17246/216150/99375/20438/69957/59004/107986/246710/77891/72584/52563/99152	43	Anapc15/Ube2q2/Socs1/Itch/Keap1/Fbxw8/Uba3/Anapc1/Birc2/Stub1/Ube2e1/Sae1/Ube2j1/Anapc7/Prpf19/Btrc/Cdc20/Pias2/Ube2q1/Fancl/Cul5/Cbl/Ercc8/Det1/Ube4a/Anapc11/Ubox5/Nedd4l/Uba2/Herc3/Pml/Mdm2/Cdc34/Cul4a/Siah1b/Cdc16/Pias4/Ddb2/Rhobtb2/Ube2s/Cul4b/Cdc23/Anapc2
mmu04136	Cellular Processes	Transport and catabolism	mmu04136	Autophagy - other - Mus musculus (house mouse)	14/1565	32/9573	0.000232511217938789	0.00378661126357457	0.00304187608431198	56717/29869/11793/235040/18518/93739/77040/74781/225326/666468/67841/75669/68118/66615	14	Mtor/Ulk2/Atg5/Atg4d/Igbp1/Gabarapl2/Atg16l1/Wipi2/Pik3c3/Atg4a/Atg3/Pik3r4/Atg101/Atg4b
mmu01232	Metabolism	Global and overview maps	mmu01232	Nucleotide metabolism - Mus musculus (house mouse)	27/1565	84/9573	0.00025309425382519	0.00393446521855523	0.0031606507295873	20135/16434/18605/22171/21877/171567/76952/11486/12499/12497/56248/320685/23959/382985/76025/110074/109674/56520/79059/22245/69692/54369/80914/66588/210808/103850/229363	27	Rrm2/Itpa/Enpp1/Tyms/Tk1/Nme7/Nt5c2/Ada/Entpd5/Entpd6/Ak3/Dctd/Nt5e/Rrm2b/Cant1/Dut/Ampd2/Nme4/Nme3/Uck1/Hddc2/Nme6/Uck2/Cmpk1/Lacc1/Nt5m/Gmps
mmu04210	Cellular Processes	Cell growth and death	mmu04210	Apoptosis - Mus musculus (house mouse)	37/1565	135/9573	0.000743171214426154	0.011001136379552	0.00883747797803342	57913/18952/16151/16907/11797/13368/69601/13666/12366/22143/22142/53857/12334/16150/16906/12371/22035/13041/16188/12015/12044/12122/12675/12370/23797/66593/78943/12368/11546/11799/13036/14082/229445/16440/170770/16438/71609	37	Pidd1/Septin4/Ikbkg/Lmnb2/Birc2/Dffb/Dab2ip/Eif2ak3/Casp2/Tuba1b/Tuba1a/Tuba8/Capn2/Ikbkb/Lmnb1/Casp9/Tnfsf10/Ctsw/Il3ra/Bad/Bcl2a1a/Bid/Chuk/Casp8/Akt3/Diablo/Ern1/Casp6/Parp2/Birc5/Ctsh/Fadd/Ctso/Itpr3/Bbc3/Itpr1/Tradd
mmu00513	Metabolism	Glycan biosynthesis and metabolism	mmu00513	Various types of N-glycan biosynthesis - Mus musculus (house mouse)	16/1565	43/9573	0.000772009570494874	0.011001136379552	0.00883747797803342	140481/230815/207958/223774/208624/69038/16430/17156/56737/20014/15212/102580/80286/17155/103534/208211	16	Man2a2/Man1c1/Alg11/Alg12/Alg3/Tmem258/Stt3a/Man1a2/Alg2/Rpn2/Hexb/Alg9/Tusc3/Man1a/Mgat4b/Alg1
mmu05340	Human Diseases	Immune disease	mmu05340	Primary immunodeficiency - Mus musculus (house mouse)	14/1565	36/9573	0.000982577537885673	0.013441660718276	0.010798009995291	11628/16151/12525/12526/11486/12501/21939/16453/22637/12229/12265/22256/12504/21355	14	Aicda/Ikbkg/Cd8a/Cd8b1/Ada/Cd3e/Cd40/Jak3/Zap70/Btk/Ciita/Ung/Cd4/Tap2
mmu05168	Human Diseases	Infectious disease: viral	mmu05168	Herpes simplex virus 1 infection - Mus musculus (house mouse)	52/1565	213/9573	0.00143443059297921	0.0188682793384189	0.0151573435128573	56717/22084/27103/15467/16151/11797/217715/18986/71586/13666/15161/110557/50930/22033/214763/72512/108067/20296/56009/56489/16150/19106/12371/16193/13667/15042/23961/18854/106759/56480/16992/266632/54721/12015/14998/230979/12122/12675/12370/228607/23797/209354/15979/20293/14082/66513/15001/57317/71609/545812/224045/21355	52	Mtor/Tsc2/Eif2ak4/Eif2ak1/Ikbkg/Birc2/Eif2b2/Pou2f1/Ifih1/Eif2ak3/Hcfc1/H2-Q6/Tnfsf14/Traf5/Cgas/Sting1/Eif2b3/Ccl2/Alyref2/Ikbke/Ikbkb/Eif2ak2/Casp9/Il6/Eif2b4/H2-T24/Oas1b/Pml/Ticam1/Tbk1/Lta/Irak4/Tyk2/Bad/H2-DMa/Tnfrsf14/Bid/Chuk/Casp8/Mavs/Akt3/Eif2b1/Ifngr1/Ccl12/Fadd/Tab1/H2-Oa/Srsf4/Tradd/Pilrb2/Eif2b5/Tap2
mmu00563	Metabolism	Glycan biosynthesis and metabolism	mmu00563	Glycosylphosphatidylinositol (GPI)-anchor biosynthesis - Mus musculus (house mouse)	12/1565	30/9573	0.00168302179063122	0.0213182760146621	0.0171254848871247	78928/55981/110417/72084/225651/67292/54218/18701/66268/13481/276846/228812	12	Pigt/Pigb/Pigh/Pigx/Mppe1/Pigc/B3galt4/Pigf/Pigyl/Dpm2/Pigs/Pigu
mmu03250	Genetic Information Processing	Information processing in viruses	mmu03250	Viral life cycle - HIV-1 - Mus musculus (house mouse)	20/1565	63/9573	0.00182606567282188	0.0223040878608959	0.0179174113009967	80287/17857/57314/72949/208092/269344/20587/20479/23988/70122/12774/15239/17858/58202/12121/19386/16543/14534/12504/116733	20	Apobec3/Mx1/Nelfcd/Ccnt2/Chmp6/Ell3/Smarcb1/Vps4b/Pin1/Mllt3/Ccr5/Hgs/Mx2/Nelfb/Bicd1/Ranbp2/Mdfic/Kat2a/Cd4/Vps4a
mmu04114	Cellular Processes	Cell growth and death	mmu04114	Oocyte meiosis - Mus musculus (house mouse)	33/1565	123/9573	0.0020569950338448	0.0239718555369281	0.0192571692678923	75430/26931/12566/20878/18747/17222/19056/108058/56317/12315/18817/12234/107995/104111/67141/22627/12325/56150/268930/73699/12235/51792/66156/30939/69957/268697/52563/12534/12447/12442/16440/16438/99152	33	Anapc15/Ppp2r5c/Cdk2/Aurka/Prkaca/Anapc1/Ppp3cb/Camk2d/Anapc7/Calm3/Plk1/Btrc/Cdc20/Adcy3/Fbxo5/Ywhae/Camk2g/Mad2l1/Pkmyt1/Ppp2r1b/Bub1/Ppp2r1a/Anapc11/Pttg1/Cdc16/Ccnb1/Cdc23/Cdk1/Ccne1/Ccnb2/Itpr3/Itpr1/Anapc2
mmu05166	Human Diseases	Infectious disease: viral	mmu05166	Human T-cell leukemia virus 1 infection - Mus musculus (house mouse)	58/1565	247/9573	0.00210279434534457	0.0239718555369281	0.0192571692678923	75430/71810/20850/13557/12566/12237/17126/16151/18747/17222/19056/18019/18021/56317/110557/19698/21813/17869/107995/12501/382056/21423/16169/237336/104111/21939/12502/16453/12567/12915/16150/56150/16193/12236/66156/15042/16992/14998/30939/12675/69957/12913/23797/70461/245000/12912/14534/21374/52563/19385/12447/12428/15001/12442/12981/12504/99152/13714	58	Anapc15/Ranbp3/Stat5a/E2f3/Cdk2/Bub3/Smad2/Ikbkg/Prkaca/Anapc1/Ppp3cb/Nfatc2/Nfatc3/Anapc7/H2-Q6/Relb/Tgfbr2/Myc/Cdc20/Cd3e/Crtc1/Tcf3/Il15ra/Tbpl1/Adcy3/Cd40/Cd3g/Jak3/Cdk4/Atf6b/Ikbkb/Mad2l1/Il6/Bub1b/Anapc11/H2-T24/Lta/H2-DMa/Pttg1/Chuk/Cdc16/Creb3/Akt3/Crtc3/Atr/Creb1/Kat2a/Tbp/Cdc23/Ranbp1/Ccne1/Ccna2/H2-Oa/Ccnb2/Csf2/Cd4/Anapc2/Elk4
mmu04981	NA	NA	mmu04981	Folate transport and metabolism - Mus musculus (house mouse)	11/1565	27/9573	0.00219383013639046	0.0242029002143722	0.0194427730253959	27416/108037/22171/17769/107885/239273/14287/20509/17250/20425/108156	11	Abcc5/Shmt2/Tyms/Mthfr/Mthfs/Abcc4/Fpgs/Slc19a1/Abcc1/Shmt1/Mthfd1
mmu04146	Cellular Processes	Transport and catabolism	mmu04146	Peroxisome - Mus musculus (house mouse)	25/1565	87/9573	0.00253753881836313	0.0271199461212559	0.021786106302394	17527/18632/16922/56535/18634/56794/433256/19302/76263/72129/18633/212503/111175/11666/15488/103737/74114/19299/50790/110959/12908/20524/71382/170789/56690	25	Mpv17/Pex11b/Phyh/Pex3/Pex7/Hacl1/Acsl5/Pex2/Gstk1/Pex13/Pex16/Paox/Pecr/Abcd1/Hsd17b4/Pex12/Crot/Abcd3/Acsl4/Nudt19/Crat/Slc25a17/Pex1/Acot8/Mlycd
mmu05162	Human Diseases	Infectious disease: viral	mmu05162	Measles - Mus musculus (house mouse)	37/1565	145/9573	0.00297457808645749	0.0296320491330441	0.0238041391927501	20850/12566/27103/15467/17857/16151/56637/13001/71586/56382/13666/27218/12501/12502/16453/56489/12567/16150/19106/12371/16193/17858/23961/56480/266632/54721/12015/12122/170743/12675/12370/228607/23797/14082/12447/170770/71609	37	Stat5a/Cdk2/Eif2ak4/Eif2ak1/Mx1/Ikbkg/Gsk3b/Csnk2b/Ifih1/Rab9/Eif2ak3/Slamf1/Cd3e/Cd3g/Jak3/Ikbke/Cdk4/Ikbkb/Eif2ak2/Casp9/Il6/Mx2/Oas1b/Tbk1/Irak4/Tyk2/Bad/Bid/Tlr7/Chuk/Casp8/Mavs/Akt3/Fadd/Ccne1/Bbc3/Tradd
mmu04658	Organismal Systems	Immune system	mmu04658	Th1 and Th2 cell differentiation - Mus musculus (house mouse)	25/1565	88/9573	0.00300617549443916	0.0296320491330441	0.0238041391927501	20850/16162/16151/19056/18019/18021/12503/14462/12501/12502/16453/22637/16150/13388/12399/54721/14998/18761/16161/16450/12675/15979/15001/12504/103806	25	Stat5a/Il12rb2/Ikbkg/Ppp3cb/Nfatc2/Nfatc3/Cd247/Gata3/Cd3e/Cd3g/Jak3/Zap70/Ikbkb/Dll1/Runx3/Tyk2/H2-DMa/Prkcq/Il12rb1/Jag2/Chuk/Ifngr1/H2-Oa/Cd4/Maml1
mmu04980	NA	NA	mmu04980	Cobalamin transport and metabolism - Mus musculus (house mouse)	8/1565	17/9573	0.00303251964811854	0.0296320491330441	0.0238041391927501	210009/77697/15161/54219/20841/17850/59016/224656	8	Mtrr/Mmab/Hcfc1/Cd320/Zfp143/Mmut/Thap11/Zfp523
mmu00630	Metabolism	Carbohydrate metabolism	mmu00630	Glyoxylate and dicarboxylate metabolism - Mus musculus (house mouse)	12/1565	32/9573	0.00319946134490235	0.0303948827765724	0.0244169418426759	108037/66904/68180/13382/76238/71562/17850/110460/20425/67078/11429/68133	12	Shmt2/Pccb/Hyi/Dld/Grhpr/Afmid/Mmut/Acat2/Shmt1/Pgp/Aco2/Gcsh
mmu00670	Metabolism	Metabolism of cofactors and vitamins	mmu00670	One carbon pool by folate - Mus musculus (house mouse)	13/1565	37/9573	0.00422874025650192	0.039087274803342	0.0313997498420199	108037/22171/17769/107885/13382/110695/14450/108147/269378/17768/20425/108156/68133	13	Shmt2/Tyms/Mthfr/Mthfs/Dld/Aldh7a1/Gart/Atic/Ahcy/Mthfd2/Shmt1/Mthfd1/Gcsh
mmu00230	Metabolism	Nucleotide metabolism	mmu00230	Purine metabolism - Mus musculus (house mouse)	34/1565	134/9573	0.00472187499039526	0.0424968749135573	0.034138763780974	20135/224794/16434/18605/66401/68695/53893/171567/110639/76952/11486/12499/104111/12497/56248/66358/66681/23959/382985/14450/231327/108147/76025/109674/74167/56520/79059/69692/54369/210808/103850/229589/229363/238871	34	Rrm2/Enpp4/Itpa/Enpp1/Nudt2/Hddc3/Nudt5/Nme7/Prps2/Nt5c2/Ada/Entpd5/Adcy3/Entpd6/Ak3/Adprm/Pgm2/Nt5e/Rrm2b/Gart/Ppat/Atic/Cant1/Ampd2/Nudt9/Nme4/Nme3/Hddc2/Nme6/Lacc1/Nt5m/Prune1/Gmps/Pde4d
mmu04623	Organismal Systems	Immune system	mmu04623	Cytosolic DNA-sensing pathway - Mus musculus (house mouse)	23/1565	82/9573	0.00513683401022125	0.0450460828588633	0.0361866039586436	66824/27041/26939/16151/70408/214763/72512/54483/56489/16150/16193/56532/218832/56480/245841/12675/12370/228607/66420/74414/14082/67486/383619	23	Pycard/G3bp1/Polr3e/Ikbkg/Polr3f/Cgas/Sting1/Mefv/Ikbke/Ikbkb/Il6/Ripk3/Polr3a/Tbk1/Polr2h/Chuk/Casp8/Mavs/Polr2e/Polr3c/Fadd/Polr3g/Aim2
mmu04622	Organismal Systems	Immune system	mmu04622	RIG-I-like receptor signaling pathway - Mus musculus (house mouse)	21/1565	73/9573	0.00532874138225233	0.0455607388182574	0.036600039493891	27215/16151/11793/98999/225913/71586/74256/23988/72512/54644/56489/16150/270151/56480/12675/12370/73174/228607/14082/71609/80861	21	Azi2/Ikbkg/Atg5/Znfx1/Tkfc/Ifih1/Cyld/Pin1/Sting1/Otud5/Ikbke/Ikbkb/Nlrx1/Tbk1/Chuk/Casp8/Tbkbp1/Mavs/Fadd/Tradd/Dhx58
mmu00520	Metabolism	Carbohydrate metabolism	mmu00520	Amino sugar and nucleotide sugar metabolism - Mus musculus (house mouse)	16/1565	52/9573	0.00706056041941867	0.0588954064253948	0.0473120993445	26384/245847/107652/67980/110119/54128/69080/109785/54342/66681/14635/72017/15212/50798/12764/14430	16	Gnpda1/Amdhd2/Uap1/Gnpda2/Mpi/Pmm2/Gmppa/Pgm3/Gnpnat1/Pgm2/Galk1/Cyb5r1/Hexb/Gne/Cmas/Galt
mmu04218	Cellular Processes	Cell growth and death	mmu04218	Cellular senescence - Mus musculus (house mouse)	43/1565	183/9573	0.00732065456269358	0.0596110442962192	0.0478869884928076	56717/13557/22084/15574/12566/19355/17126/14235/19056/15258/18019/18021/12315/110557/21813/17869/12234/56458/75660/58800/17535/12567/12334/72568/16193/15042/19650/17246/23797/245000/268697/217708/19367/13559/12534/12447/12428/12442/27354/19646/16440/103213/16438	43	Mtor/E2f3/Tsc2/Hus1/Cdk2/Rad1/Smad2/Foxm1/Ppp3cb/Hipk2/Nfatc2/Nfatc3/Calm3/H2-Q6/Tgfbr2/Myc/Btrc/Foxo1/Lin37/Trpm7/Mre11a/Cdk4/Capn2/Lin9/Il6/H2-T24/Rbl1/Mdm2/Akt3/Atr/Ccnb1/Lin52/Rad9a/E2f5/Cdk1/Ccne1/Ccna2/Ccnb2/Nbn/Rbbp4/Itpr3/Traf3ip2/Itpr1
mmu00640	Metabolism	Carbohydrate metabolism	mmu00640	Propanoate metabolism - Mus musculus (house mouse)	11/1565	31/9573	0.0076019439970716	0.0604619731860114	0.0485705601771283	66904/12039/13382/20917/13171/12040/93747/17850/11409/56690/227095	11	Pccb/Bckdha/Dld/Suclg2/Dbt/Bckdhb/Echs1/Mmut/Acads/Mlycd/Hibch
mmu05164	Human Diseases	Infectious disease: viral	mmu05164	Influenza A - Mus musculus (house mouse)	41/1565	174/9573	0.00826138053475265	0.0642134577928502	0.0515842181715417	66824/66679/54188/237082/17857/16151/71586/16650/20296/56489/12567/16150/19106/12371/12265/16193/17858/22035/18750/23961/270151/18854/106759/56480/266632/54721/14998/12122/170743/12675/12370/56488/17229/228607/23797/16647/15979/20293/14082/15001/71609	41	Pycard/Rae1/Cpsf4/Nxt2/Mx1/Ikbkg/Ifih1/Kpna6/Ccl2/Ikbke/Cdk4/Ikbkb/Eif2ak2/Casp9/Ciita/Il6/Mx2/Tnfsf10/Prkca/Oas1b/Nlrx1/Pml/Ticam1/Tbk1/Irak4/Tyk2/H2-DMa/Bid/Tlr7/Chuk/Casp8/Nxt1/Tpsb2/Mavs/Akt3/Kpna2/Ifngr1/Ccl12/Fadd/H2-Oa/Tradd
mmu04659	Organismal Systems	Immune system	mmu04659	Th17 cell differentiation - Mus musculus (house mouse)	27/1565	105/9573	0.00916909687839268	0.0696851362757844	0.0559797493628185	56717/20850/16194/60504/17126/16151/19056/18019/18021/12503/21813/14462/12501/12502/16453/22637/16150/16193/54721/14998/18761/16161/12675/15979/15001/12504/83430	27	Mtor/Stat5a/Il6ra/Il21r/Smad2/Ikbkg/Ppp3cb/Nfatc2/Nfatc3/Cd247/Tgfbr2/Gata3/Cd3e/Cd3g/Jak3/Zap70/Ikbkb/Il6/Tyk2/H2-DMa/Prkcq/Il12rb1/Chuk/Ifngr1/H2-Oa/Cd4/Il23a
mmu03008	Genetic Information Processing	Translation	mmu03008	Ribosome biogenesis in eukaryotes - Mus musculus (house mouse)	31/1565	125/9573	0.00956233001300567	0.0710938448793031	0.0571113989335122	67619/237082/208366/98956/59028/13001/14000/110816/245474/67973/68147/20826/74778/269470/72515/117109/434234/73674/74097/56488/54364/105372/30877/101592/230082/71340/230737/27993/227522/217109/72554	31	Nob1/Nxt2/Rpp40/Nat10/Rcl1/Csnk2b/Drosha/Pwp2/Dkc1/Mphosph10/Gar1/Snu13/Rrp7a/Wdr3/Wdr43/Pop5/Rexo5/Wdr75/Pop7/Nxt1/Rpp30/Utp15/Gnl3/Efl1/Nol6/Riok1/Gnl2/Imp4/Rpp38/Utp18/Utp14a
mmu00100	Metabolism	Lipid metabolism	mmu00100	Steroid biosynthesis - Mus musculus (house mouse)	8/1565	20/9573	0.00994735944500361	0.0723829134083242	0.0581469387490693	14137/13360/16889/16987/13121/18194/223920/74754	8	Fdft1/Dhcr7/Lipa/Lss/Cyp51/Nsdhl/Soat2/Dhcr24
mmu04140	Cellular Processes	Transport and catabolism	mmu04140	Autophagy - animal - Mus musculus (house mouse)	39/1565	167/9573	0.0113974479580977	0.0812068167014462	0.0652353929180592	22241/13144/56717/29869/22084/73205/27103/228545/18747/11793/237782/235040/207565/18518/13666/218460/93739/77040/53331/74781/77573/228361/56480/67727/12015/18761/225326/73683/666468/74747/67841/23797/78943/75669/68118/70231/16438/66615/218035	39	Ulk1/Dapk3/Mtor/Ulk2/Tsc2/C9orf72/Eif2ak4/Vps18/Prkaca/Atg5/Smcr8/Atg4d/Camkk2/Igbp1/Eif2ak3/Wdr41/Gabarapl2/Atg16l1/Stx7/Wipi2/Vps33a/Ambra1/Tbk1/Stx17/Bad/Prkcq/Pik3c3/Atg16l2/Atg4a/Ddit4/Atg3/Akt3/Ern1/Pik3r4/Atg101/Gorasp2/Itpr1/Atg4b/Vps41
mmu05014	Human Diseases	Neurodegenerative disease	mmu05014	Amyotrophic lateral sclerosis - Mus musculus (house mouse)	78/1565	375/9573	0.0121973670598885	0.0851326435608544	0.0683891042455617	22241/56717/29869/22428/74018/66679/19069/73205/211323/237082/16593/26443/227720/59029/53333/19056/71805/237782/15185/70699/66997/18391/234865/13666/69736/218460/110379/22143/22142/56009/53857/54152/225887/68342/74781/26446/66108/18141/12371/67819/72787/227699/69482/18226/11744/228361/56480/67951/12015/72900/67151/225326/12122/12460/12862/15382/19386/67003/56488/66445/78943/68942/75669/19181/2266…	78	Ulk1/Mtor/Ulk2/Dctn6/Als2/Rae1/Nup88/C9orf72/Nrg1/Nxt2/Klc1/Psma6/Nup214/Psmd14/Tomm40/Ppp3cb/Nup93/Smcr8/Hdac6/Nup205/Psmd12/Sigmar1/Nup133/Eif2ak3/Nup37/Wdr41/Sec13/Tuba1b/Tuba1a/Alyref2/Tuba8/Dnal4/Ndufs8/Ndufb10/Wipi2/Psmb3/Ndufa9/Nup50/Casp9/Derl1/Ndc1/Nup188/Nup35/Nup62/Anxa11/Ambra1/Tbk1/Tubb6/Bad/Ndufv2/Psmd9/Pik3c3/Bid/Ccs/Cox6a2/Hnrnpa1/Ranbp2/Uqcrc2/Nxt1/Cyc1/Ern1/Chmp2b/Pik3r4/Psmc2/N…
mmu00270	Metabolism	Amino acid metabolism	mmu00270	Cysteine and methionine metabolism - Mus musculus (house mouse)	16/1565	55/9573	0.0125341617941893	0.0852716534322214	0.0685007742253302	13435/236539/13433/56369/13436/14719/20603/107272/67873/14854/229905/269378/22117/70266/12036/210808	16	Dnmt3a/Phgdh/Dnmt1/Apip/Dnmt3b/Got2/Sms/Psat1/Mri1/Gss/Kyat3/Ahcy/Tst/Kyat1/Bcat2/Lacc1
mmu04130	Genetic Information Processing	Folding, sorting and degradation	mmu04130	SNARE interactions in vesicular transport - Mus musculus (house mouse)	11/1565	33/9573	0.01271594831884	0.0852716534322214	0.0685007742253302	53612/22317/20908/53611/13852/53331/56389/224630/20333/58244/67727	11	Vti1b/Vamp1/Stx3/Vti1a/Stx2/Stx7/Stx5a/Bnip1/Sec22b/Stx6/Stx17
mmu00450	Metabolism	Metabolism of other amino acids	mmu00450	Selenocompound metabolism - Mus musculus (house mouse)	7/1565	17/9573	0.0131668551544251	0.0857705877107038	0.068901580155413	109079/50493/229905/70266/50880/212679/214580	7	Sephs1/Txnrd1/Kyat3/Kyat1/Scly/Mars2/Pstk
mmu05142	Human Diseases	Infectious disease: parasitic	mmu05142	Chagas disease - Mus musculus (house mouse)	26/1565	103/9573	0.0132919331832377	0.0857705877107038	0.068901580155413	17126/16151/12503/12262/12259/21813/16153/12501/20296/12502/16150/73699/16193/18795/51792/71978/106759/266632/52432/14676/12675/12370/23797/15979/20293/14082	26	Smad2/Ikbkg/Cd247/C1qc/C1qa/Tgfbr2/Il10/Cd3e/Ccl2/Cd3g/Ikbkb/Ppp2r1b/Il6/Plcb1/Ppp2r1a/Ppp2r2a/Ticam1/Irak4/Ppp2r2d/Gna15/Chuk/Casp8/Akt3/Ifngr1/Ccl12/Fadd
mmu01250	Metabolism	Global and overview maps	mmu01250	Biosynthesis of nucleotide sugars - Mus musculus (house mouse)	12/1565	38/9573	0.0149127938486587	0.0935613894721248	0.0751601189665269	107652/110119/54128/69080/109785/54342/66681/14635/50798/76355/12764/14430	12	Uap1/Mpi/Pmm2/Gmppa/Pgm3/Gnpnat1/Pgm2/Galk1/Gne/Tgds/Cmas/Galt
mmu03015	Genetic Information Processing	Translation	mmu03015	mRNA surveillance pathway - Mus musculus (house mouse)	26/1565	104/9573	0.0150464222835288	0.0935613894721248	0.0751601189665269	26931/66899/54188/237082/56215/67337/68188/67897/70248/66441/18789/56009/234733/228410/73699/51792/74320/71978/14852/52432/56488/13680/98985/105083/229512/192160	26	Ppp2r5c/Fip1l1/Cpsf4/Nxt2/Acin1/Cstf1/Sympk/Rnmt/Dazap1/Magohb/Papola/Alyref2/Ddx19b/Cstf3/Ppp2r1b/Ppp2r1a/Wdr33/Ppp2r2a/Gspt1/Ppp2r2d/Nxt1/Ddx19a/Clp1/Pelo/Smg5/Casc3
mmu04061	Environmental Information Processing	Signaling molecules and interaction	mmu04061	Viral protein interaction with cytokine and cytokine receptor - Mus musculus (house mouse)	24/1565	95/9573	0.0167505141627739	0.102297782922655	0.0821783	56066/12775/16194/56744/16182/50930/16153/12458/20296/330122/12774/16963/16193/22035/56221/57266/12772/12769/16992/230979/20293/12145/13051/20306	24	Cxcl11/Ccr7/Il6ra/Pf4/Il18r1/Tnfsf14/Il10/Ccr6/Ccl2/Cxcl3/Ccr5/Xcl1/Il6/Tnfsf10/Ccl24/Cxcl14/Ccr2/Ccr9/Lta/Tnfrsf14/Ccl12/Cxcr5/Cx3cr1/Ccl7
mmu05212	Human Diseases	Cancer: specific types	mmu05212	Pancreatic cancer - Mus musculus (house mouse)	20/1565	76/9573	0.0178472311938916	0.107083387163349	0.0860226655882862	56717/13557/19765/17126/16151/19730/21813/19361/12567/16150/56044/12371/12015/12675/107986/23797/12190/109880/64143/170758	20	Mtor/E2f3/Ralbp1/Smad2/Ikbkg/Ralgds/Tgfbr2/Rad51/Cdk4/Ikbkb/Rala/Casp9/Bad/Chuk/Ddb2/Akt3/Brca2/Braf/Ralb/Rac3
mmu01212	Metabolism	Global and overview maps	mmu01212	Fatty acid metabolism - Mus musculus (house mouse)	17/1565	62/9573	0.0186575191073942	0.110015026460841	0.0883777220876566	231086/433256/11363/57874/11370/15488/50790/56348/93747/30963/11409/12896/110460/20249/257633/52538/94180	17	Hadhb/Acsl5/Acadl/Hacd3/Acadvl/Hsd17b4/Acsl4/Hsd17b12/Echs1/Hacd1/Acads/Cpt2/Acat2/Scd1/Acsf3/Acaa2/Acsbg1
mmu04137	Cellular Processes	Transport and catabolism	mmu04137	Mitophagy - animal - Mus musculus (house mouse)	25/1565	101/9573	0.0190708597449346	0.110546339538435	0.0888045386873851	22241/270096/53333/13001/19345/13666/93739/12177/74143/72825/84092/270151/228361/56480/69104/17827/214952/20438/17684/23802/68943/68350/68653/233204/100756	25	Ulk1/Mon1b/Tomm40/Csnk2b/Rab5c/Eif2ak3/Gabarapl2/Bnip3l/Opa1/Mon1a/Usp8/Nlrx1/Ambra1/Tbk1/Marchf5/Mtx1/Rhot2/Siah1b/Cited2/Amfr/Pink1/Mul1/Samm50/Tbc1d17/Usp30
mmu01200	Metabolism	Global and overview maps	mmu01200	Carbon metabolism - Mus musculus (house mouse)	29/1565	122/9573	0.0210809880408665	0.120161631832939	0.0965287347134411	108037/66904/14194/236539/225913/13382/110639/107029/14719/107272/13808/110208/20917/11676/93747/66646/17850/11409/100198/110460/20425/78920/100678/76282/18641/67078/11429/227095/68133	29	Shmt2/Pccb/Fh1/Phgdh/Tkfc/Dld/Prps2/Me2/Got2/Psat1/Eno3/Pgd/Suclg2/Aldoc/Echs1/Rpe/Mmut/Acads/H6pd/Acat2/Shmt1/Dlst/Psph/Gpt/Pfkl/Pgp/Aco2/Hibch/Gcsh
mmu00260	Metabolism	Amino acid metabolism	mmu00260	Glycine, serine and threonine metabolism - Mus musculus (house mouse)	12/1565	40/9573	0.02251128736512	0.125401960109956	0.100738416708829	108037/12183/236539/13382/27364/76238/110695/107272/71776/20425/100678/68133	12	Shmt2/Bpgm/Phgdh/Dld/Srr/Grhpr/Aldh7a1/Psat1/Tha1/Shmt1/Psph/Gcsh
mmu05161	Human Diseases	Infectious disease: viral	mmu05161	Hepatitis B - Mus musculus (house mouse)	37/1565	164/9573	0.0227336886749044	0.125401960109956	0.100738416708829	20850/13557/12566/16151/18019/18021/71586/21813/17869/16453/56489/12915/54411/16150/12371/16193/18750/106759/56480/266632/54721/12015/12122/12675/12370/20663/107986/12913/228607/23797/12912/11799/14082/12447/66513/12428/109880	37	Stat5a/E2f3/Cdk2/Ikbkg/Nfatc2/Nfatc3/Ifih1/Tgfbr2/Myc/Jak3/Ikbke/Atf6b/Atp6ap1/Ikbkb/Casp9/Il6/Prkca/Ticam1/Tbk1/Irak4/Tyk2/Bad/Bid/Chuk/Casp8/Sos2/Ddb2/Creb3/Mavs/Akt3/Creb1/Birc5/Fadd/Ccne1/Tab1/Ccna2/Braf
mmu05169	Human Diseases	Infectious disease: viral	mmu05169	Epstein-Barr virus infection - Mus musculus (house mouse)	49/1565	228/9573	0.0237246686741591	0.12675939391861	0.101828876001099	13557/12566/16151/59029/12503/66997/14128/110557/19698/17869/22033/12501/21939/12502/16453/56489/12567/16150/12229/66354/12399/19106/12371/16193/15042/23961/15205/56480/266632/17246/54721/14998/12122/15182/12675/12370/107986/228607/23797/19181/14082/12447/66513/12428/15001/23997/71609/21355/252870	49	E2f3/Cdk2/Ikbkg/Psmd14/Cd247/Psmd12/Fcer2a/H2-Q6/Relb/Myc/Traf5/Cd3e/Cd40/Cd3g/Jak3/Ikbke/Cdk4/Ikbkb/Btk/Snw1/Runx3/Eif2ak2/Casp9/Il6/H2-T24/Oas1b/Hes1/Tbk1/Irak4/Mdm2/Tyk2/H2-DMa/Bid/Hdac2/Chuk/Casp8/Ddb2/Mavs/Akt3/Psmc2/Fadd/Ccne1/Tab1/Ccna2/H2-Oa/Psmd13/Tradd/Tap2/Usp7
mmu05210	Human Diseases	Cancer: specific types	mmu05210	Colorectal cancer - Mus musculus (house mouse)	22/1565	88/9573	0.0239845838195511	0.12675939391861	0.101828876001099	56717/17126/11839/56637/17350/19730/21813/17869/56044/17686/12371/21414/12015/17688/20663/107986/23797/11799/109880/64143/170770/170758	22	Mtor/Smad2/Areg/Gsk3b/Mlh1/Ralgds/Tgfbr2/Myc/Rala/Msh3/Casp9/Tcf7/Bad/Msh6/Sos2/Ddb2/Akt3/Birc5/Braf/Ralb/Bbc3/Rac3
mmu04914	Organismal Systems	Endocrine system	mmu04914	Progesterone-mediated oocyte maturation - Mus musculus (house mouse)	23/1565	93/9573	0.0240916976745896	0.12675939391861	0.101828876001099	75430/12566/20878/18747/17222/56317/18817/12531/104111/56150/268930/12235/66156/69957/23797/268697/52563/12534/12428/12442/109880/99152/110033	23	Anapc15/Cdk2/Aurka/Prkaca/Anapc1/Anapc7/Plk1/Cdc25b/Adcy3/Mad2l1/Pkmyt1/Bub1/Anapc11/Cdc16/Akt3/Ccnb1/Cdc23/Cdk1/Ccna2/Ccnb2/Braf/Anapc2/Kif22
mmu00900	Metabolism	Metabolism of terpenoids and polyketides	mmu00900	Terpenoid backbone biosynthesis - Mus musculus (house mouse)	8/1565	23/9573	0.0246115503817576	0.127520595548408	0.102440367615064	66881/57295/56075/71365/67422/110460/110606/230709	8	Pcyox1/Icmt/Pdss1/Pdss2/Dhdds/Acat2/Fntb/Zmpste24
mmu00604	Metabolism	Glycan biosynthesis and metabolism	mmu00604	Glycosphingolipid biosynthesis - ganglio series - Mus musculus (house mouse)	6/1565	15/9573	0.0249821049758577	0.127520595548408	0.102440367615064	20448/11416/20447/12091/15212/54218	6	St6galnac4/Slc33a1/St6galnac3/Glb1/Hexb/B3galt4
mmu01230	Metabolism	Global and overview maps	mmu01230	Biosynthesis of amino acids - Mus musculus (house mouse)	20/1565	79/9573	0.0267689069761105	0.134631855673968	0.108153014253326	108037/56454/236539/110639/109652/14719/107272/13808/11676/71776/66646/12036/11846/20425/100678/76282/109900/18641/69051/11429	20	Shmt2/Aldh18a1/Phgdh/Prps2/Acy1/Got2/Psat1/Eno3/Aldoc/Tha1/Rpe/Bcat2/Arg1/Shmt1/Psph/Gpt/Asl/Pfkl/Pycr2/Aco2
mmu05160	Human Diseases	Infectious disease: viral	mmu05160	Hepatitis C - Mus musculus (house mouse)	37/1565	167/9573	0.0295055311459085	0.146244806549286	0.117481977560368	13557/19192/12566/27103/15467/17857/16151/56637/16835/13666/17869/56489/12567/22627/16150/73699/19106/12371/17858/51792/23961/71978/106759/56480/54721/52432/12015/12122/12675/12370/20663/228607/23797/20778/14082/109880/71609	37	E2f3/Psme3/Cdk2/Eif2ak4/Eif2ak1/Mx1/Ikbkg/Gsk3b/Ldlr/Eif2ak3/Myc/Ikbke/Cdk4/Ywhae/Ikbkb/Ppp2r1b/Eif2ak2/Casp9/Mx2/Ppp2r1a/Oas1b/Ppp2r2a/Ticam1/Tbk1/Tyk2/Ppp2r2d/Bad/Bid/Chuk/Casp8/Sos2/Mavs/Akt3/Scarb1/Fadd/Braf/Tradd
mmu04070	Environmental Information Processing	Signal transduction	mmu04070	Phosphatidylinositol signaling system - Mus musculus (house mouse)	23/1565	96/9573	0.0340462419208994	0.165537561261071	0.13298031237039	20975/16332/107650/18718/12315/16330/55980/18795/18750/75678/104418/219024/227399/225326/52858/16440/108083/16438/16329/117150/114663/233011/72519	23	Synj2/Inppl1/Pi4kb/Pip4k2a/Calm3/Inpp5b/Impa1/Plcb1/Prkca/Ippk/Dgkz/Pip4p1/Ppip5k2/Pik3c3/Cdipt/Itpr3/Pip4k2b/Itpr1/Inpp1/Pip4k2c/Impa2/Itpkc/Pip4p2
mmu01524	Human Diseases	Drug resistance: antineoplastic	mmu01524	Platinum drug resistance - Mus musculus (house mouse)	20/1565	81/9573	0.034365984940164	0.165537561261071	0.13298031237039	11797/17350/14872/14865/20529/17686/12371/225884/22590/13870/17246/12015/17688/12122/12370/23797/11799/14082/14862/170770	20	Birc2/Mlh1/Gstt2/Gstm4/Slc31a1/Msh3/Casp9/Gstp3/Xpa/Ercc1/Mdm2/Bad/Msh6/Bid/Casp8/Akt3/Birc5/Fadd/Gstm1/Bbc3
mmu00071	Metabolism	Lipid metabolism	mmu00071	Fatty acid degradation - Mus musculus (house mouse)	14/1565	52/9573	0.0359760458858279	0.170886217957682	0.137277017195922	231086/72535/433256/11363/11370/110695/50790/93747/11409/12896/110460/270076/52538/94180	14	Hadhb/Aldh1b1/Acsl5/Acadl/Acadvl/Aldh7a1/Acsl4/Echs1/Acads/Cpt2/Acat2/Gcdh/Acaa2/Acsbg1
mmu04064	Environmental Information Processing	Signal transduction	mmu04064	NF-kappa B signaling pathway - Mus musculus (house mouse)	25/1565	107/9573	0.0370868966259515	0.173749570494184	0.139577217294497	57913/16151/13001/11797/18792/50930/19698/74256/22033/21939/330122/22637/16150/12229/106759/16992/266632/12044/18761/12675/59004/16994/66513/108723/71609	25	Pidd1/Ikbkg/Csnk2b/Birc2/Plau/Tnfsf14/Relb/Cyld/Traf5/Cd40/Cxcl3/Zap70/Ikbkb/Btk/Ticam1/Lta/Irak4/Bcl2a1a/Prkcq/Chuk/Pias4/Ltb/Tab1/Card11/Tradd
mmu00760	Metabolism	Metabolism of cofactors and vitamins	mmu00760	Nicotinate and nicotinamide metabolism - Mus musculus (house mouse)	12/1565	43/9573	0.0387642468117855	0.1781136749144	0.143083007548964	50721/78914/18605/64384/209011/76952/75387/23959/66454/67375/223646/103850	12	Sirt6/Nadsyn1/Enpp1/Sirt3/Sirt7/Nt5c2/Sirt4/Nt5e/Nmnat1/Qprt/Naprt/Nt5m
mmu04668	Environmental Information Processing	Signal transduction	mmu04668	TNF signaling pathway - Mus musculus (house mouse)	27/1565	118/9573	0.0396817615389873	0.1781136749144	0.143083007548964	16396/16151/11797/16182/69601/22341/74256/22033/20296/330122/12915/16150/16193/56532/67457/16992/67384/12675/12370/12913/23797/12912/20293/14082/66513/12981/71609	27	Itch/Ikbkg/Birc2/Il18r1/Dab2ip/Vegfc/Cyld/Traf5/Ccl2/Cxcl3/Atf6b/Ikbkb/Il6/Ripk3/Frmd8/Lta/Bag4/Chuk/Casp8/Creb3/Akt3/Creb1/Ccl12/Fadd/Tab1/Csf2/Tradd
mmu05170	Human Diseases	Infectious disease: viral	mmu05170	Human immunodeficiency virus 1 infection - Mus musculus (house mouse)	50/1565	241/9573	0.0403831196655315	0.1781136749144	0.143083007548964	56717/11764/80287/18479/16151/19056/18019/18021/12503/108012/12315/110557/22033/12234/214763/12501/72512/12502/16150/66066/12774/11767/11769/75717/12371/18750/15042/56480/266632/70584/16886/12015/99375/12122/12675/12370/23797/245000/72584/268697/14082/12534/66513/12442/12504/16440/16438/71609/170758/21355	50	Mtor/Ap1b1/Apobec3/Pak1/Ikbkg/Ppp3cb/Nfatc2/Nfatc3/Cd247/Ap1s2/Calm3/H2-Q6/Traf5/Btrc/Cgas/Cd3e/Sting1/Cd3g/Ikbkb/Gng11/Ccr5/Ap1m1/Ap1s1/Cul5/Casp9/Prkca/H2-T24/Tbk1/Irak4/Pak4/Limk2/Bad/Cul4a/Bid/Chuk/Casp8/Akt3/Atr/Cul4b/Ccnb1/Fadd/Cdk1/Tab1/Ccnb2/Cd4/Itpr3/Itpr1/Tradd/Rac3/Tap2
mmu00030	Metabolism	Carbohydrate metabolism	mmu00030	Pentose phosphate pathway - Mus musculus (house mouse)	10/1565	34/9573	0.0406224170857403	0.1781136749144	0.143083007548964	110639/66681/110208/11676/71336/66646/100198/74637/18641/232449	10	Prps2/Pgm2/Pgd/Aldoc/Rbks/Rpe/H6pd/Shpk/Pfkl/Dera
mmu01210	NA	NA	mmu01210	2-Oxocarboxylic acid metabolism - Mus musculus (house mouse)	10/1565	34/9573	0.0406224170857403	0.1781136749144	0.143083007548964	12039/13382/109652/14719/13171/12040/12036/78920/76282/11429	10	Bckdha/Dld/Acy1/Got2/Dbt/Bckdhb/Bcat2/Dlst/Gpt/Aco2
mmu00531	Metabolism	Glycan biosynthesis and metabolism	mmu00531	Glycosaminoglycan degradation - Mus musculus (house mouse)	7/1565	21/9573	0.0435395906496051	0.186131750027062	0.149524120520355	110006/11881/12091/15212/15932/15587/27419	7	Gusb/Arsb/Glb1/Hexb/Idua/Hyal2/Naglu
mmu00770	Metabolism	Metabolism of cofactors and vitamins	mmu00770	Pantothenate and CoA biosynthesis - Mus musculus (house mouse)	7/1565	21/9573	0.0435395906496051	0.186131750027062	0.149524120520355	106564/18605/71743/72535/66812/103149/12036	7	Ppcs/Enpp1/Coasy/Aldh1b1/Ppcdc/Upb1/Bcat2
mmu03450	Genetic Information Processing	Replication and repair	mmu03450	Non-homologous end-joining - Mus musculus (house mouse)	5/1565	13/9573	0.0474422581006955	0.200311756425159	0.160915261394172	14156/54125/22596/17535/108138	5	Fen1/Polm/Xrcc5/Mre11a/Xrcc4
mmu05215	Human Diseases	Cancer: specific types	mmu05215	Prostate cancer - Mus musculus (house mouse)	23/1565	100/9573	0.0517343334158859	0.215770024734549	0.173333260867089	56717/13557/12566/16151/56637/18792/21417/56458/16150/12371/225884/18590/21414/20732/17246/12015/12675/20663/12913/23797/12912/12447/109880	23	Mtor/E2f3/Cdk2/Ikbkg/Gsk3b/Plau/Zeb1/Foxo1/Ikbkb/Casp9/Gstp3/Pdgfa/Tcf7/Spint1/Mdm2/Bad/Chuk/Sos2/Creb3/Akt3/Creb1/Ccne1/Braf
mmu00983	Metabolism	Xenobiotics biodegradation and metabolism	mmu00983	Drug metabolism - other enzymes - Mus musculus (house mouse)	22/1565	95/9573	0.0526126659636169	0.216789539271771	0.174152261464858	20135/16434/110006/21877/22247/14872/171567/14865/17961/382985/103149/225884/110074/56520/79059/22245/54369/14862/80914/66588/229363/394432	22	Rrm2/Itpa/Gusb/Tk1/Umps/Gstt2/Nme7/Gstm4/Nat2/Rrm2b/Upb1/Gstp3/Dut/Nme4/Nme3/Uck1/Nme6/Gstm1/Uck2/Cmpk1/Gmps/Ugt1a7c
mmu04141	Genetic Information Processing	Folding, sorting and degradation	mmu04141	Protein processing in endoplasmic reticulum - Mus musculus (house mouse)	37/1565	175/9573	0.0552123953985118	0.224793324122512	0.180581894724456	27054/230815/216440/56424/56228/13666/69162/64209/69038/15505/18415/16430/17156/77371/110379/116891/12334/12915/13418/67838/109815/18024/12017/20014/67819/69608/57743/80286/78943/20832/17155/67397/54197/218811/66530/23802/226641	37	Sec23b/Man1c1/Os9/Stub1/Ube2j1/Eif2ak3/Sec31a/Herpud1/Tmem258/Hsph1/Hspa4l/Stt3a/Man1a2/Sec24a/Sec13/Derl2/Capn2/Atf6b/Dnajc1/Dnajb11/Selenos/Nfe2l2/Bag1/Rpn2/Derl1/Sec24d/Sec61a2/Tusc3/Ern1/Ssr4/Man1a/Erp29/Rnf5/Sec24c/Ubxn6/Amfr/Atf6
mmu04144	Cellular Processes	Transport and catabolism	mmu04144	Endocytosis - Mus musculus (house mouse)	54/1565	270/9573	0.0617782410562045	0.248566569896729	0.199679515983522	16396/56513/71770/17126/27681/208092/19345/27965/73728/67588/16835/110557/77038/21813/216439/11842/11841/213990/52348/20479/19158/19159/28084/216724/77407/105513/22365/12774/19334/12402/52055/15239/84092/83814/15042/18854/67804/66251/17246/140500/54189/78618/56324/57440/68942/72318/78287/100017/218441/107338/72183/116733/216963/69780	54	Itch/Pard6a/Ap2b1/Smad2/Snf8/Chmp6/Rab5c/Spg21/Psd/Rnf41/Ldlr/H2-Q6/Arfgap2/Tgfbr2/Agap2/Arf3/Arf2/Agap3/Vps37a/Vps4b/Cyth2/Cyth3/Vps25/Rufy1/Rab35/Chmp7/Vps45/Ccr5/Rab22a/Cbl/Rab11fip5/Hgs/Usp8/Nedd4l/H2-T24/Pml/Snx2/Arfgap3/Mdm2/Acap3/Rabep1/Acap2/Stam2/Ehd3/Chmp2b/Cyth4/Rbsn/Ldlrap1/Zfyve16/Gbf1/Snx6/Vps4a/Git1/Smap2
mmu00410	Metabolism	Metabolism of other amino acids	mmu00410	beta-Alanine metabolism - Mus musculus (house mouse)	9/1565	32/9573	0.065581994170369	0.257805080531795	0.207101034222218	72535/66054/110695/103149/93747/11409/107239/56690/227095	9	Aldh1b1/Cndp2/Aldh7a1/Upb1/Echs1/Acads/Carns1/Mlycd/Hibch
mmu04215	Cellular Processes	Cell growth and death	mmu04215	Apoptosis - multiple species - Mus musculus (house mouse)	9/1565	32/9573	0.065581994170369	0.257805080531795	0.207101034222218	18952/11797/12371/12122/12370/66593/11799/14082/170770	9	Septin4/Birc2/Casp9/Bid/Casp8/Diablo/Birc5/Fadd/Bbc3
mmu03083	Genetic Information Processing	Chromosome	mmu03083	Polycomb repressive complex - Mus musculus (house mouse)	20/1565	87/9573	0.0666177293933633	0.25890072105148	0.207981188656314	21781/22658/13001/13626/71458/15161/69544/214669/140858/104416/69837/74112/15182/19763/74016/245688/19646/212391/68837/252870	20	Tfdp1/Pcgf2/Csnk2b/Eed/Bcor/Hcfc1/Wdr5b/L3mbtl2/Wdr5/Bap1/Pcgf1/Usp16/Hdac2/Ring1/Phf19/Rbbp7/Rbbp4/Lcor/Foxk2/Usp7
mmu05144	Human Diseases	Infectious disease: parasitic	mmu05144	Malaria - Mus musculus (house mouse)	18/1565	77/9573	0.0689077517719855	0.264791585460888	0.212713462004592	17057/18613/80782/16153/12491/20296/21939/17059/16633/16193/16636/16638/12985/71683/16627/20293/16971/20969	18	Klrb1a/Pecam1/Klrb1b/Il10/Cd36/Ccl2/Cd40/Klrb1c/Klra2/Il6/Klra5/Klra7/Csf3/Gypc/Klra1/Ccl12/Lrp1/Sdc1
mmu04657	Organismal Systems	Immune system	mmu04657	IL-17 signaling pathway - Mus musculus (house mouse)	21/1565	93/9573	0.0719624040664508	0.273457135452513	0.219674707150218	23939/16151/56637/22033/15568/20296/330122/56489/16150/16193/22032/56480/12985/12675/12370/20293/14082/12981/103213/71609/20306	21	Mapk7/Ikbkg/Gsk3b/Traf5/Elavl1/Ccl2/Cxcl3/Ikbke/Ikbkb/Il6/Traf4/Tbk1/Csf3/Chuk/Casp8/Ccl12/Fadd/Csf2/Traf3ip2/Tradd/Ccl7
mmu00785	Metabolism	Metabolism of cofactors and vitamins	mmu00785	Lipoic acid metabolism - Mus musculus (house mouse)	6/1565	19/9573	0.0761369464586471	0.286141051525905	0.229864002610838	12039/13382/13171/12040/78920/68133	6	Bckdha/Dld/Dbt/Bckdhb/Dlst/Gcsh
mmu04672	Organismal Systems	Immune system	mmu04672	Intestinal immune network for IgA production - Mus musculus (house mouse)	11/1565	43/9573	0.0810287340652469	0.301215511416461	0.241973679531229	11628/16153/16169/21939/16421/16193/12769/16401/12524/14998/15001	11	Aicda/Il10/Il15ra/Cd40/Itgb7/Il6/Ccr9/Itga4/Cd86/H2-DMa/H2-Oa
mmu00062	Metabolism	Lipid metabolism	mmu00062	Fatty acid elongation - Mus musculus (house mouse)	8/1565	29/9573	0.0882672076778833	0.324595537912216	0.260755418267431	231086/57874/56348/93747/30963/70025/52538/171210	8	Hadhb/Hacd3/Hsd17b12/Echs1/Hacd1/Acot7/Acaa2/Acot2
mmu04068	Environmental Information Processing	Signal transduction	mmu04068	FoxO signaling pathway - Mus musculus (house mouse)	28/1565	133/9573	0.0899427194813961	0.327238404921675	0.262878497028492	12566/13611/93739/21813/18817/216439/20873/16153/74551/56458/12795/16150/16193/58231/22035/20620/17246/68401/19082/12581/12675/20663/23797/268697/170755/12442/109880/252870	28	Cdk2/S1pr4/Gabarapl2/Tgfbr2/Plk1/Agap2/Plk4/Il10/Pck2/Foxo1/Plk3/Ikbkb/Il6/Stk4/Tnfsf10/Plk2/Mdm2/G6pc3/Prkag1/Cdkn2d/Chuk/Sos2/Akt3/Ccnb1/Sgk3/Ccnb2/Braf/Usp7
mmu00330	Metabolism	Amino acid metabolism	mmu00330	Arginine and proline metabolism - Mus musculus (house mouse)	13/1565	54/9573	0.0919007563176644	0.330669911384584	0.265635108868502	56454/72535/66988/66054/14719/20603/110695/12709/18451/107239/11846/19125/69051	13	Aldh18a1/Aldh1b1/Lap3/Cndp2/Got2/Sms/Aldh7a1/Ckb/P4ha1/Carns1/Arg1/Prodh/Pycr2
mmu00620	Metabolism	Carbohydrate metabolism	mmu00620	Pyruvate metabolism - Mus musculus (house mouse)	11/1565	44/9573	0.0928196242483042	0.330669911384584	0.265635108868502	14651/14194/72535/13382/74551/107029/76238/110695/109801/110460/66204	11	Hagh/Fh1/Aldh1b1/Dld/Pck2/Me2/Grhpr/Aldh7a1/Glo1/Acat2/Acyp1
mmu04910	Organismal Systems	Endocrine system	mmu04910	Insulin signaling pathway - Mus musculus (house mouse)	29/1565	140/9573	0.100584494961494	0.354638116255989	0.2848893454688	56717/19084/12703/16332/22084/106628/110094/18747/20787/56637/23921/12315/74551/56458/17346/102093/16150/12402/13684/68961/216233/68401/19082/12015/67296/20663/23797/109880/104215	29	Mtor/Prkar1a/Socs1/Inppl1/Tsc2/Trip10/Phka2/Prkaca/Srebf1/Gsk3b/Sh2b2/Calm3/Pck2/Foxo1/Mknk1/Phkb/Ikbkb/Cbl/Eif4e/Phkg2/Socs2/G6pc3/Prkag1/Bad/Socs4/Sos2/Akt3/Braf/Rhoq
mmu05016	Human Diseases	Neurodegenerative disease	mmu05016	Huntington disease - Mus musculus (house mouse)	59/1565	308/9573	0.102572734739953	0.357957911031266	0.287556216617914	22241/56717/29869/22428/16593/71770/18181/26443/72504/59029/66997/21780/19712/237336/22143/22142/53857/54152/225887/68342/74781/73916/15194/26446/66108/12371/18795/20021/228361/67951/245841/72900/67151/225326/12862/15182/12370/67003/12913/66420/66445/78943/12912/75669/19181/21374/226646/20022/68118/19177/67710/23997/17995/170770/16438/228980/231329/68197/22151	59	Ulk1/Mtor/Ulk2/Dctn6/Klc1/Ap2b1/Nrf1/Psma6/Taf4b/Psmd14/Psmd12/Tfam/Rest/Tbpl1/Tuba1b/Tuba1a/Tuba8/Dnal4/Ndufs8/Ndufb10/Wipi2/Ift57/Htt/Psmb3/Ndufa9/Casp9/Plcb1/Polr2c/Ambra1/Tubb6/Polr2h/Ndufv2/Psmd9/Pik3c3/Cox6a2/Hdac2/Casp8/Uqcrc2/Creb3/Polr2e/Cyc1/Ern1/Creb1/Pik3r4/Psmc2/Tbp/Ndufs2/Polr2j/Atg101/Psmb7/Polr2g/Psmd13/Ndufv1/Bbc3/Itpr1/Taf4/Polr2b/Ndufc2/Tubb2a
mmu04148	NA	NA	mmu04148	Efferocytosis - Mus musculus (house mouse)	33/1565	163/9573	0.107599932197527	0.368506772280978	0.296030371084442	13435/18613/228545/12642/171285/18019/70686/18021/19345/12262/12259/108058/11937/16153/12491/320940/16889/56632/12325/17304/55991/77573/192654/11846/12912/233571/19128/13051/16971/243958/381560/73122/218035	33	Dnmt3a/Pecam1/Vps18/Ch25h/Havcr2/Nfatc2/Dusp16/Nfatc3/Rab5c/C1qc/C1qa/Camk2d/Atp2a1/Il10/Cd36/Atp11c/Lipa/Sphk2/Camk2g/Mfge8/Panx1/Vps33a/Pla2g15/Arg1/Creb1/P2ry6/Pros1/Cx3cr1/Lrp1/Siglecg/Xkr8/Tgfbrap1/Vps41
mmu04936	Human Diseases	Endocrine and metabolic disease	mmu04936	Alcoholic liver disease - Mus musculus (house mouse)	29/1565	141/9573	0.107750518210812	0.368506772280978	0.296030371084442	72535/16151/20787/56637/207565/12262/12259/11370/56458/330122/56489/110695/16150/12267/16193/21414/106759/56480/266632/19082/12675/12370/23797/20249/14082/66513/56690/71609/68465	29	Aldh1b1/Ikbkg/Srebf1/Gsk3b/Camkk2/C1qc/C1qa/Acadvl/Foxo1/Cxcl3/Ikbke/Aldh7a1/Ikbkb/C3ar1/Il6/Tcf7/Ticam1/Tbk1/Irak4/Prkag1/Chuk/Casp8/Akt3/Scd1/Fadd/Tab1/Mlycd/Tradd/Adipor2
mmu04650	Organismal Systems	Immune system	mmu04650	Natural killer cell mediated cytotoxicity - Mus musculus (house mouse)	25/1565	120/9573	0.11456625423447	0.38451623177389	0.308891155718638	18479/19056/18019/12503/22325/24055/16641/12506/20400/16822/22637/22324/17059/22035/16638/18750/16642/246256/12122/20663/16627/15979/12981/109880/170758	25	Pak1/Ppp3cb/Nfatc2/Cd247/Vav2/Sh3bp2/Klrc1/Cd48/Sh2d1a/Lcp2/Zap70/Vav1/Klrb1c/Tnfsf10/Klra7/Prkca/Klrc2/Fcgr4/Bid/Sos2/Klra1/Ifngr1/Csf2/Braf/Rac3
mmu00532	Metabolism	Glycan biosynthesis and metabolism	mmu00532	Glycosaminoglycan biosynthesis - chondroitin sulfate / dermatan sulfate - Mus musculus (house mouse)	6/1565	21/9573	0.114680279651862	0.38451623177389	0.308891155718638	72136/217119/59031/72727/212898/74241	6	Chst14/Xylt2/Chst12/B3gat3/Dse/Chpf
mmu00562	Metabolism	Carbohydrate metabolism	mmu00562	Inositol phosphate metabolism - Mus musculus (house mouse)	16/1565	72/9573	0.118610275628467	0.386849679647148	0.310765670630673	20975/16332/107650/18718/71780/16330/55980/18795/75678/225326/52858/108083/16329/117150/114663/233011	16	Synj2/Inppl1/Pi4kb/Pip4k2a/Isyna1/Inpp5b/Impa1/Plcb1/Ippk/Pik3c3/Cdipt/Pip4k2b/Inpp1/Pip4k2c/Impa2/Itpkc
mmu04920	Organismal Systems	Endocrine system	mmu04920	Adipocytokine signaling pathway - Mus musculus (house mouse)	16/1565	72/9573	0.118610275628467	0.386849679647148	0.310765670630673	56717/16151/433256/207565/74551/12491/16150/50790/68401/19082/18761/12675/23797/71609/94180/68465	16	Mtor/Ikbkg/Acsl5/Camkk2/Pck2/Cd36/Ikbkb/Acsl4/G6pc3/Prkag1/Prkcq/Chuk/Akt3/Tradd/Acsbg1/Adipor2
mmu05235	Human Diseases	Cancer: overview	mmu05235	PD-L1 expression and PD-1 checkpoint pathway in cancer - Mus musculus (house mouse)	19/1565	88/9573	0.11876963848816	0.386849679647148	0.310765670630673	56717/16151/13001/19056/18019/18021/12503/18566/12501/12502/22637/16150/53314/106759/18761/12675/23797/15979/12504	19	Mtor/Ikbkg/Csnk2b/Ppp3cb/Nfatc2/Nfatc3/Cd247/Pdcd1/Cd3e/Cd3g/Zap70/Ikbkb/Batf/Ticam1/Prkcq/Chuk/Akt3/Ifngr1/Cd4
mmu00051	Metabolism	Carbohydrate metabolism	mmu00051	Fructose and mannose metabolism - Mus musculus (house mouse)	9/1565	36/9573	0.121388556515712	0.391112534625612	0.314190124768497	225913/110119/16548/54128/69080/11676/319801/18641/67861	9	Tkfc/Mpi/Khk/Pmm2/Gmppa/Aldoc/Tigar/Pfkl/Akr1b10
mmu04062	Organismal Systems	Immune system	mmu04062	Chemokine signaling pathway - Mus musculus (house mouse)	38/1565	193/9573	0.122365617558305	0.391112534625612	0.314190124768497	56066/12775/18479/16151/16428/56744/18747/56637/22325/66102/80901/12458/20296/104111/16453/330122/22324/16150/66066/12774/16963/18795/56221/57266/12772/12769/12015/104709/12675/20663/23797/20293/12145/109880/13051/170758/277360/20306	38	Cxcl11/Ccr7/Pak1/Ikbkg/Itk/Pf4/Prkaca/Gsk3b/Vav2/Cxcl16/Cxcr6/Ccr6/Ccl2/Adcy3/Jak3/Cxcl3/Vav1/Ikbkb/Gng11/Ccr5/Xcl1/Plcb1/Ccl24/Cxcl14/Ccr2/Ccr9/Bad/Pik3r6/Chuk/Sos2/Akt3/Ccl12/Cxcr5/Braf/Cx3cr1/Rac3/Prex1/Ccl7
mmu04621	Organismal Systems	Immune system	mmu04621	NOD-like receptor signaling pathway - Mus musculus (house mouse)	42/1565	216/9573	0.125837301808098	0.398484789058976	0.320112434424108	66824/12363/16151/11793/11797/93739/22033/77040/72512/58800/54483/20296/330122/56489/22627/16150/16193/192656/18795/56532/17948/55991/23961/107607/270151/106759/56480/67955/266632/54721/106025/12675/12370/228607/210766/20293/14082/56551/66513/16440/16438/383619	42	Pycard/Casp4/Ikbkg/Atg5/Birc2/Gabarapl2/Traf5/Atg16l1/Sting1/Trpm7/Mefv/Ccl2/Cxcl3/Ikbke/Ywhae/Ikbkb/Il6/Ripk2/Plcb1/Ripk3/Naip2/Panx1/Oas1b/Nod1/Nlrx1/Ticam1/Tbk1/Sugt1/Irak4/Tyk2/Sharpin/Chuk/Casp8/Mavs/Brcc3/Ccl12/Fadd/Txn2/Tab1/Itpr3/Itpr1/Aim2
mmu04152	Environmental Information Processing	Signal transduction	mmu04152	AMPK signaling pathway - Mus musculus (house mouse)	26/1565	127/9573	0.127510327706854	0.400078275924259	0.321392520825582	22241/56717/26931/22084/20787/207565/74551/13631/56458/12491/15568/73699/51792/71978/227154/68401/52432/19082/12913/23797/12912/20249/18641/56690/12428/68465	26	Ulk1/Mtor/Ppp2r5c/Tsc2/Srebf1/Camkk2/Pck2/Eef2k/Foxo1/Cd36/Elavl1/Ppp2r1b/Ppp2r1a/Ppp2r2a/Stradb/G6pc3/Ppp2r2d/Prkag1/Creb3/Akt3/Creb1/Scd1/Pfkl/Mlycd/Ccna2/Adipor2
mmu00380	Metabolism	Amino acid metabolism	mmu00380	Tryptophan metabolism - Mus musculus (house mouse)	12/1565	52/9573	0.131223787164416	0.403351946032098	0.324022338917752	72535/107766/13382/110695/229905/93747/71562/70266/110460/78920/270076/98256	12	Aldh1b1/Haao/Dld/Aldh7a1/Kyat3/Echs1/Afmid/Kyat1/Acat2/Dlst/Gcdh/Kmo
mmu05417	Human Diseases	Cardiovascular disease	mmu05417	Lipid and atherosclerosis - Mus musculus (house mouse)	42/1565	217/9573	0.132488421053322	0.403351946032098	0.324022338917752	66824/16151/56637/19056/18986/18019/18021/16835/22325/108058/13666/12315/12491/20296/21939/330122/56489/22324/16150/12325/18024/12371/16193/22035/18795/18750/106759/56480/266632/12015/12122/15512/12675/12370/23797/78943/12368/20293/66513/225164/16438/226641	42	Pycard/Ikbkg/Gsk3b/Ppp3cb/Pou2f1/Nfatc2/Nfatc3/Ldlr/Vav2/Camk2d/Eif2ak3/Calm3/Cd36/Ccl2/Cd40/Cxcl3/Ikbke/Vav1/Ikbkb/Camk2g/Nfe2l2/Casp9/Il6/Tnfsf10/Plcb1/Prkca/Ticam1/Tbk1/Irak4/Bad/Bid/Hspa2/Chuk/Casp8/Akt3/Ern1/Casp6/Ccl12/Tab1/Mib1/Itpr1/Atf6
mmu04012	Environmental Information Processing	Signal transduction	mmu04012	ErbB signaling pathway - Mus musculus (house mouse)	18/1565	84/9573	0.133271257022301	0.403351946032098	0.324022338917752	56717/20850/211323/18479/11839/56637/17973/108058/17869/15200/12325/12402/18750/70584/12015/20663/23797/109880	18	Mtor/Stat5a/Nrg1/Pak1/Areg/Gsk3b/Nck1/Camk2d/Myc/Hbegf/Camk2g/Cbl/Prkca/Pak4/Bad/Sos2/Akt3/Braf
mmu04662	Organismal Systems	Immune system	mmu04662	B cell receptor signaling pathway - Mus musculus (house mouse)	18/1565	84/9573	0.133271257022301	0.403351946032098	0.324022338917752	16332/12517/16151/56637/19056/18019/18021/22325/22324/16150/12229/12483/12675/20663/23797/83490/108723/170758	18	Inppl1/Cd72/Ikbkg/Gsk3b/Ppp3cb/Nfatc2/Nfatc3/Vav2/Vav1/Ikbkb/Btk/Cd22/Chuk/Sos2/Akt3/Pik3ap1/Card11/Rac3
mmu03060	Genetic Information Processing	Folding, sorting and degradation	mmu03060	Protein export - Mus musculus (house mouse)	10/1565	42/9573	0.136485505973864	0.408742908373667	0.328353028887433	67398/20818/52551/66661/57743/93757/66320/69089/217337/71446	10	Srpr/Srprb/Sgta/Srp72/Sec61a2/Immp2l/Tmem208/Oxa1l/Srp68/Get1
mmu05132	Human Diseases	Infectious disease: bacterial	mmu05132	Salmonella infection - Mus musculus (house mouse)	48/1565	252/9573	0.138857594622763	0.408742908373667	0.328353028887433	66824/22428/18479/16593/12363/16151/228545/11797/19345/56382/20336/140579/17869/11841/19158/19159/22143/22142/53857/67117/16150/56044/16193/22035/192656/56532/17948/67166/21414/77573/66482/107607/266632/67951/225326/12675/12370/68724/23797/14082/170760/56551/66513/72318/66616/71609/22151/218035	48	Pycard/Dctn6/Pak1/Klc1/Casp4/Ikbkg/Vps18/Birc2/Rab5c/Rab9/Exoc4/Elmo2/Myc/Arf2/Cyth2/Cyth3/Tuba1b/Tuba1a/Tuba8/Dynlt3/Ikbkb/Rala/Il6/Tnfsf10/Ripk2/Ripk3/Naip2/Arl8b/Tcf7/Vps33a/Exoc2/Nod1/Irak4/Tubb6/Pik3c3/Chuk/Casp8/Arl8a/Akt3/Fadd/Acbd3/Txn2/Tab1/Cyth4/Snx9/Tradd/Tubb2a/Vps41
mmu00052	Metabolism	Carbohydrate metabolism	mmu00052	Galactose metabolism - Mus musculus (house mouse)	8/1565	32/9573	0.139518868200803	0.408742908373667	0.328353028887433	12091/66681/14635/14387/68401/14430/18641/67861	8	Glb1/Pgm2/Galk1/Gaa/G6pc3/Galt/Pfkl/Akr1b10
mmu04211	Organismal Systems	Aging	mmu04211	Longevity regulating pathway - Mus musculus (house mouse)	19/1565	90/9573	0.139833100233097	0.408742908373667	0.328353028887433	22241/56717/22084/18747/11793/207565/56458/104111/12915/75747/13684/19082/140742/12913/23797/12912/68118/230784/68465	19	Ulk1/Mtor/Tsc2/Prkaca/Atg5/Camkk2/Foxo1/Adcy3/Atf6b/Sesn3/Eif4e/Prkag1/Sesn1/Creb3/Akt3/Creb1/Atg101/Sesn2/Adipor2
mmu05017	Human Diseases	Neurodegenerative disease	mmu05017	Spinocerebellar ataxia - Mus musculus (house mouse)	28/1565	141/9573	0.153686410221474	0.445430104201222	0.357824737446965	22241/56717/29869/26443/59029/66997/11937/226153/237336/74781/26446/74143/18795/18750/228361/67151/225326/23797/78943/75669/19181/21374/69597/68118/19177/23997/16440/16438	28	Ulk1/Mtor/Ulk2/Psma6/Psmd14/Psmd12/Atp2a1/Twnk/Tbpl1/Wipi2/Psmb3/Opa1/Plcb1/Prkca/Ambra1/Psmd9/Pik3c3/Akt3/Ern1/Pik3r4/Psmc2/Tbp/Afg3l2/Atg101/Psmb7/Psmd13/Itpr3/Itpr1
mmu00511	Metabolism	Glycan biosynthesis and metabolism	mmu00511	Other glycan degradation - Mus musculus (house mouse)	5/1565	18/9573	0.158346443883796	0.452617117202238	0.363598238195704	73744/66848/12091/15212/110173	5	Man2c1/Fuca2/Glb1/Hexb/Manba
mmu05135	Human Diseases	Infectious disease: bacterial	mmu05135	Yersinia infection - Mus musculus (house mouse)	27/1565	136/9573	0.159242814622772	0.452617117202238	0.363598238195704	66824/16151/56637/18019/12525/18021/22325/140579/12526/16153/54483/20296/16822/22637/22324/16150/16193/16401/106759/56480/266632/12675/23797/20293/66513/12504/170758	27	Pycard/Ikbkg/Gsk3b/Nfatc2/Cd8a/Nfatc3/Vav2/Elmo2/Cd8b1/Il10/Mefv/Ccl2/Lcp2/Zap70/Vav1/Ikbkb/Il6/Itga4/Ticam1/Tbk1/Irak4/Chuk/Akt3/Ccl12/Tab1/Cd4/Rac3
mmu05221	Human Diseases	Cancer: specific types	mmu05221	Acute myeloid leukemia - Mus musculus (house mouse)	15/1565	70/9573	0.160136465442897	0.452617117202238	0.363598238195704	56717/20850/16151/17869/16150/21414/18854/12015/12044/12675/20663/23797/12428/12981/109880	15	Mtor/Stat5a/Ikbkg/Myc/Ikbkb/Tcf7/Pml/Bad/Bcl2a1a/Chuk/Sos2/Akt3/Ccna2/Csf2/Braf
mmu04925	Organismal Systems	Endocrine system	mmu04925	Aldosterone synthesis and secretion - Mus musculus (house mouse)	21/1565	103/9573	0.162762220255906	0.456267863340325	0.3665309705504	101540/18747/16835/108058/12315/75292/104111/12915/12325/18795/18750/11933/232975/11908/12913/20778/12912/16440/16438/52163/231871	21	Prkd2/Prkaca/Ldlr/Camk2d/Calm3/Prkd3/Adcy3/Atf6b/Camk2g/Plcb1/Prkca/Atp1b3/Atp1a3/Atf1/Creb3/Scarb1/Creb1/Itpr3/Itpr1/Camk1/Daglb
mmu05010	Human Diseases	Neurodegenerative disease	mmu05010	Alzheimer disease - Mus musculus (house mouse)	71/1565	389/9573	0.166545948508009	0.463078978778366	0.372002503727773	22241/56717/29869/16593/26443/16151/56637/59029/13001/19056/66997/14367/13666/11937/12315/69806/22143/22142/12568/53857/225887/12334/68342/18174/16150/14296/74781/68427/26446/66108/16956/19106/12371/16193/18795/227059/228361/67951/72027/12015/106947/72900/67151/225326/12122/12862/12675/15925/12370/67003/23797/66445/78943/75669/19181/14082/226646/68118/19177/109880/23997/16971/16440/17995/19164/23…	71	Ulk1/Mtor/Ulk2/Klc1/Psma6/Ikbkg/Gsk3b/Psmd14/Csnk2b/Ppp3cb/Psmd12/Fzd5/Eif2ak3/Atp2a1/Calm3/Slc39a11/Tuba1b/Tuba1a/Cdk5/Tuba8/Ndufs8/Capn2/Ndufb10/Slc11a2/Ikbkb/Frat1/Wipi2/Slc39a13/Psmb3/Ndufa9/Lpl/Eif2ak2/Casp9/Il6/Plcb1/Slc39a10/Ambra1/Tubb6/Slc39a4/Bad/Slc39a3/Ndufv2/Psmd9/Pik3c3/Bid/Cox6a2/Chuk/Ide/Casp8/Uqcrc2/Akt3/Cyc1/Ern1/Pik3r4/Psmc2/Fadd/Ndufs2/Atg101/Psmb7/Braf/Psmd13/Lrp1/Itpr3/Ndufv…
mmu05220	Human Diseases	Cancer: specific types	mmu05220	Chronic myeloid leukemia - Mus musculus (house mouse)	16/1565	76/9573	0.168015922442383	0.463398753833024	0.37225938673567	20850/13557/16151/21813/17869/12567/16150/12402/17246/12015/15182/12675/20663/107986/23797/109880	16	Stat5a/E2f3/Ikbkg/Tgfbr2/Myc/Cdk4/Ikbkb/Cbl/Mdm2/Bad/Hdac2/Chuk/Sos2/Ddb2/Akt3/Braf
mmu00600	Metabolism	Lipid metabolism	mmu00600	Sphingolipid metabolism - Mus musculus (house mouse)	12/1565	55/9573	0.177397434842766	0.485359381729809	0.389900888370207	50784/77626/11883/56632/12091/15212/20597/67260/14667/20773/268656/71949	12	Plpp2/Smpd4/Arsa/Sphk2/Glb1/Hexb/Smpd1/Cers4/Gm2a/Sptlc2/Sptlc1/Cers5
mmu04640	Organismal Systems	Immune system	mmu04640	Hematopoietic cell lineage - Mus musculus (house mouse)	19/1565	94/9573	0.187847919560271	0.509872924520735	0.409593208063748	16194/12525/14128/233274/12526/12501/12491/12502/12479/14256/16193/12483/16188/16401/14998/12985/15001/12981/12504	19	Il6ra/Cd8a/Fcer2a/Siglech/Cd8b1/Cd3e/Cd36/Cd3g/Cd1d1/Flt3l/Il6/Cd22/Il3ra/Itga4/H2-DMa/Csf3/H2-Oa/Csf2/Cd4
mmu03266	Genetic Information Processing	Information processing in viruses	mmu03266	Virion - Herpesvirus - Mus musculus (house mouse)	3/1565	10/9573	0.215857343856822	0.580453415821297	0.466292217695779	230979/15925/545812	3	Tnfrsf14/Ide/Pilrb2
mmu05203	Human Diseases	Cancer: overview	mmu05203	Viral carcinogenesis - Mus musculus (house mouse)	42/1565	228/9573	0.21942516291869	0.580453415821297	0.466292217695779	235459/66973/20850/209357/12566/16151/18747/15185/110557/170787/22033/319181/107995/237336/16453/12567/22627/12915/12774/66354/19106/23894/83602/15042/83945/19650/17246/12015/15182/12370/12913/14885/12912/14534/21374/12534/19385/12447/12428/71609/319189/252870	42	Gtf2a2/Mrps18b/Stat5a/Gtf2h3/Cdk2/Ikbkg/Prkaca/Hdac6/H2-Q6/Hdac10/Traf5/H2bc8/Cdc20/Tbpl1/Jak3/Cdk4/Ywhae/Atf6b/Ccr5/Snw1/Eif2ak2/Gtf2h2/Gtf2a1/H2-T24/Dnaja3/Rbl1/Mdm2/Bad/Hdac2/Casp8/Creb3/Gtf2h4/Creb1/Kat2a/Tbp/Cdk1/Ranbp1/Ccne1/Ccna2/Tradd/H2bc18/Usp7
mmu03082	Genetic Information Processing	Chromosome	mmu03082	ATP-dependent chromatin remodeling - Mus musculus (house mouse)	26/1565	136/9573	0.219562619529546	0.580453415821297	0.466292217695779	13831/13445/67019/64050/319166/70088/21427/71777/20587/268996/56456/51812/56207/235134/93696/15270/56505/15182/56249/319176/319172/243842/245688/19646/109275/225280	26	Epc1/Cdk2ap1/Actr6/Yeats4/H2ac8/Meaf6/Vps72/Ing3/Smarcb1/Ss18/Actl6a/Mcrs1/Uchl5/Nfrkb/Chrac1/H2ax/Ruvbl1/Hdac2/Actr8/H2ac20/H2ac4/Bicra/Rbbp7/Rbbp4/Actr5/Ino80c
mmu00730	Metabolism	Metabolism of cofactors and vitamins	mmu00730	Thiamine metabolism - Mus musculus (house mouse)	4/1565	15/9573	0.220640187300493	0.580453415821297	0.466292217695779	29807/105663/18041/11431	4	Tpk1/Thtpa/Nfs1/Acp1
mmu05167	Human Diseases	Infectious disease: viral	mmu05167	Kaposi sarcoma-associated herpesvirus infection - Mus musculus (house mouse)	41/1565	223/9573	0.226682326421783	0.591796607910304	0.475404477268665	56717/13557/16151/56637/19056/18019/18021/12315/110557/17869/330122/56489/12567/16150/66066/12774/19106/12371/16193/21414/15042/106759/56480/12524/239849/54721/225326/12122/104709/12675/12370/67841/23797/12912/15979/14082/12981/16440/16438/71609/277360	41	Mtor/E2f3/Ikbkg/Gsk3b/Ppp3cb/Nfatc2/Nfatc3/Calm3/H2-Q6/Myc/Cxcl3/Ikbke/Cdk4/Ikbkb/Gng11/Ccr5/Eif2ak2/Casp9/Il6/Tcf7/H2-T24/Ticam1/Tbk1/Cd86/Cd200r4/Tyk2/Pik3c3/Bid/Pik3r6/Chuk/Casp8/Atg3/Akt3/Creb1/Ifngr1/Fadd/Csf2/Itpr3/Itpr1/Tradd/Prex1
mmu04919	Organismal Systems	Endocrine system	mmu04919	Thyroid hormone signaling pathway - Mus musculus (house mouse)	23/1565	120/9573	0.2329103850288	0.603449633938254	0.484765633911617	56717/22084/23989/18747/56637/11937/17869/56458/216154/72472/59024/12371/18795/18750/11933/232975/17246/67381/12015/15182/23797/14534/18641	23	Mtor/Tsc2/Med24/Prkaca/Gsk3b/Atp2a1/Myc/Foxo1/Med16/Slc16a10/Med12/Casp9/Plcb1/Prkca/Atp1b3/Atp1a3/Mdm2/Med4/Bad/Hdac2/Akt3/Kat2a/Pfkl
mmu05145	Human Diseases	Infectious disease: parasitic	mmu05145	Toxoplasmosis - Mus musculus (house mouse)	21/1565	109/9573	0.237942457451648	0.609117827045981	0.489319030036938	12703/16151/11797/16835/16153/21939/16150/12774/12371/12265/266632/54721/12015/14998/104709/12675/12370/23797/15979/66513/15001	21	Socs1/Ikbkg/Birc2/Ldlr/Il10/Cd40/Ikbkb/Ccr5/Casp9/Ciita/Irak4/Tyk2/Bad/H2-DMa/Pik3r6/Chuk/Casp8/Akt3/Ifngr1/Tab1/H2-Oa
mmu00310	Metabolism	Amino acid metabolism	mmu00310	Lysine degradation - Mus musculus (house mouse)	13/1565	64/9573	0.238660201240238	0.609117827045981	0.489319030036938	235626/234407/72535/13382/72947/110695/226830/232811/93747/110460/78920/270076/192195	13	Setd2/Colgalt1/Aldh1b1/Dld/Phykpl/Aldh7a1/Smyd2/Kmt5c/Echs1/Acat2/Dlst/Gcdh/Ash1l
mmu00790	Metabolism	Metabolism of cofactors and vitamins	mmu00790	Folate biosynthesis - Mus musculus (house mouse)	6/1565	26/9573	0.242913387721542	0.615380582227907	0.494350052205244	17434/68591/14287/20751/67861/72562	6	Mocs2/Mocos/Fpgs/Spr/Akr1b10/Pcbd2
mmu00220	Metabolism	Amino acid metabolism	mmu00220	Arginine biosynthesis - Mus musculus (house mouse)	5/1565	21/9573	0.251369589073747	0.632120584288392	0.507797699289844	109652/14719/11846/76282/109900	5	Acy1/Got2/Arg1/Gpt/Asl
mmu00020	Metabolism	Carbohydrate metabolism	mmu00020	Citrate cycle (TCA cycle) - Mus musculus (house mouse)	7/1565	32/9573	0.260763952105089	0.650958187006864	0.5229303995346	14194/13382/74551/104112/20917/78920/11429	7	Fh1/Dld/Pck2/Acly/Suclg2/Dlst/Aco2
mmu04150	Environmental Information Processing	Signal transduction	mmu04150	mTOR signaling pathway - Mus musculus (house mouse)	29/1565	158/9573	0.276022068006281	0.684054690276436	0.549517618227608	22241/56717/29869/22084/67046/56637/277854/72446/14367/73834/110379/16150/18750/13684/227154/12675/20663/109270/74747/23797/71718/75705/72124/56032/109880/252875/230784/71962/268933	29	Ulk1/Mtor/Ulk2/Tsc2/Tbc1d7/Gsk3b/Depdc5/Prr5l/Fzd5/Atp6v1d/Sec13/Ikbkb/Prkca/Eif4e/Stradb/Chuk/Sos2/Prr5/Ddit4/Akt3/Telo2/Eif4b/Seh1l/Nprl2/Braf/Mios/Sesn2/Castor1/Wdr24
mmu04625	Organismal Systems	Immune system	mmu04625	C-type lectin receptor signaling pathway - Mus musculus (house mouse)	21/1565	112/9573	0.280294393834055	0.689645199217602	0.554008608789763	66824/18479/16151/19056/18019/18021/12315/19698/74256/16153/56489/12795/16150/16193/17246/12675/12370/23797/16440/83430/16438	21	Pycard/Pak1/Ikbkg/Ppp3cb/Nfatc2/Nfatc3/Calm3/Relb/Cyld/Il10/Ikbke/Plk3/Ikbkb/Il6/Mdm2/Chuk/Casp8/Akt3/Itpr3/Il23a/Itpr1
mmu04217	Cellular Processes	Cell growth and death	mmu04217	Necroptosis - Mus musculus (house mouse)	32/1565	177/9573	0.293948932183377	0.714881522642046	0.574281555585023	20850/66824/319166/11797/208092/78779/108058/74256/22033/20479/58800/16453/12334/105513/12325/19106/22035/56532/20597/15270/106759/54721/12122/106025/12370/68942/15979/14082/319176/319172/71609/116733	32	Stat5a/Pycard/H2ac8/Birc2/Chmp6/Spata2l/Camk2d/Cyld/Traf5/Vps4b/Trpm7/Jak3/Capn2/Chmp7/Camk2g/Eif2ak2/Tnfsf10/Ripk3/Smpd1/H2ax/Ticam1/Tyk2/Bid/Sharpin/Casp8/Chmp2b/Ifngr1/Fadd/H2ac20/H2ac4/Tradd/Vps4a
mmu04979	Organismal Systems	Digestive system	mmu04979	Cholesterol metabolism - Mus musculus (house mouse)	10/1565	50/9573	0.294731855826107	0.714881522642046	0.574281555585023	16835/18830/12491/16889/16956/57875/20778/16971/100017/223920	10	Ldlr/Pltp/Cd36/Lipa/Lpl/Angptl4/Scarb1/Lrp1/Ldlrap1/Soat2
mmu05163	Human Diseases	Infectious disease: viral	mmu05163	Human cytomegalovirus infection - Mus musculus (house mouse)	45/1565	254/9573	0.299749190967923	0.721931150077673	0.579944691198131	56717/13557/16194/22084/16151/18747/56637/19056/18019/18021/12315/110557/17869/22033/214763/72512/20296/104111/12567/12915/16150/66066/12774/12371/16193/18795/18750/15042/56480/17246/12122/12675/12370/20663/19216/12913/23797/12912/20293/14082/16440/16438/71609/170758/21355	45	Mtor/E2f3/Il6ra/Tsc2/Ikbkg/Prkaca/Gsk3b/Ppp3cb/Nfatc2/Nfatc3/Calm3/H2-Q6/Myc/Traf5/Cgas/Sting1/Ccl2/Adcy3/Cdk4/Atf6b/Ikbkb/Gng11/Ccr5/Casp9/Il6/Plcb1/Prkca/H2-T24/Tbk1/Mdm2/Bid/Chuk/Casp8/Sos2/Ptger1/Creb3/Akt3/Creb1/Ccl12/Fadd/Itpr3/Itpr1/Tradd/Rac3/Tap2
mmu05321	Human Diseases	Immune disease	mmu05321	Inflammatory bowel disease - Mus musculus (house mouse)	12/1565	62/9573	0.30874923932098	0.738407271662764	0.593180356737401	60504/16162/17126/16182/14462/16153/16193/14998/16161/15979/15001/83430	12	Il21r/Il12rb2/Smad2/Il18r1/Gata3/Il10/Il6/H2-DMa/Il12rb1/Ifngr1/H2-Oa/Il23a
mmu00130	Metabolism	Metabolism of cofactors and vitamins	mmu00130	Ubiquinone and other terpenoid-quinone biosynthesis - Mus musculus (house mouse)	3/1565	12/9573	0.311239312036672	0.739193366087097	0.593811845333125	52064/56316/27973	3	Coq5/Ggcx/Vkorc1
mmu01040	Metabolism	Lipid metabolism	mmu01040	Biosynthesis of unsaturated fatty acids - Mus musculus (house mouse)	7/1565	34/9573	0.316006662455319	0.74310190286351	0.596951667120271	57874/15488/56348/30963/70025/20249/171210	7	Hacd3/Hsd17b4/Hsd17b12/Hacd1/Acot7/Scd1/Acot2
mmu05214	Human Diseases	Cancer: specific types	mmu05214	Glioma - Mus musculus (house mouse)	14/1565	74/9573	0.319080229233029	0.74310190286351	0.596951667120271	56717/13557/108058/12315/12567/12325/18590/18750/17246/20663/107986/23797/109880/52163	14	Mtor/E2f3/Camk2d/Calm3/Cdk4/Camk2g/Pdgfa/Prkca/Mdm2/Sos2/Ddb2/Akt3/Braf/Camk1
mmu00515	Metabolism	Glycan biosynthesis and metabolism	mmu00515	Mannose type O-glycan biosynthesis - Mus musculus (house mouse)	5/1565	23/9573	0.319403449476421	0.74310190286351	0.596951667120271	98388/97884/216395/68273/243853	5	Chst10/B3galnt2/Rxylt1/Pomgnt1/Fkrp
mmu05012	Human Diseases	Neurodegenerative disease	mmu05012	Parkinson disease - Mus musculus (house mouse)	48/1565	274/9573	0.321879185969306	0.743801902712856	0.597513993869053	50868/16593/26443/18747/59029/66997/56228/108058/13666/12315/69806/22143/22142/53857/225887/68342/18174/12325/68427/26446/66108/18024/12371/227059/67951/72027/110877/106947/72900/67151/12862/67003/68015/66445/78943/19181/226646/56551/19177/23997/68943/16440/17995/16438/106957/68197/22151/226641	48	Keap1/Klc1/Psma6/Prkaca/Psmd14/Psmd12/Ube2j1/Camk2d/Eif2ak3/Calm3/Slc39a11/Tuba1b/Tuba1a/Tuba8/Ndufs8/Ndufb10/Slc11a2/Camk2g/Slc39a13/Psmb3/Ndufa9/Nfe2l2/Casp9/Slc39a10/Tubb6/Slc39a4/Slc18a1/Slc39a3/Ndufv2/Psmd9/Cox6a2/Uqcrc2/Trap1/Cyc1/Ern1/Psmc2/Ndufs2/Txn2/Psmb7/Psmd13/Pink1/Itpr3/Ndufv1/Itpr1/Slc39a6/Ndufc2/Tubb2a/Atf6
mmu04540	Cellular Processes	Cellular community - eukaryotes	mmu04540	Gap junction - Mus musculus (house mouse)	16/1565	86/9573	0.32699792277801	0.747522519824986	0.600502855261069	23939/18747/104111/22143/22142/53857/18795/18590/18750/67951/20663/23938/12534/16440/16438/22151	16	Mapk7/Prkaca/Adcy3/Tuba1b/Tuba1a/Tuba8/Plcb1/Pdgfa/Prkca/Tubb6/Sos2/Map2k5/Cdk1/Itpr3/Itpr1/Tubb2a
mmu04330	Environmental Information Processing	Signal transduction	mmu04330	Notch signaling pathway - Mus musculus (house mouse)	12/1565	63/9573	0.329408227276624	0.747522519824986	0.600502855261069	16396/74198/13388/17305/66354/15205/16450/15182/14534/19164/103806/209200	12	Itch/Dtx2/Dll1/Mfng/Snw1/Hes1/Jag2/Hdac2/Kat2a/Psen1/Maml1/Dtx3l
mmu05152	Human Diseases	Infectious disease: bacterial	mmu05152	Tuberculosis - Mus musculus (house mouse)	32/1565	180/9573	0.330046492671266	0.747522519824986	0.600502855261069	108960/19056/15526/19345/108058/18046/12315/16153/21897/12795/54411/56632/12325/12371/12265/16193/192656/246256/266632/12015/14998/17533/225326/12122/12370/23797/12912/15979/14082/15001/83430/71609	32	Irak2/Ppp3cb/Hspa9/Rab5c/Camk2d/Nfyc/Calm3/Il10/Tlr1/Plk3/Atp6ap1/Sphk2/Camk2g/Casp9/Ciita/Il6/Ripk2/Fcgr4/Irak4/Bad/H2-DMa/Mrc1/Pik3c3/Bid/Casp8/Akt3/Creb1/Ifngr1/Fadd/H2-Oa/Il23a/Tradd
mmu04620	Organismal Systems	Immune system	mmu04620	Toll-like receptor signaling pathway - Mus musculus (house mouse)	19/1565	104/9573	0.335882399482031	0.750766651547655	0.603108944456565	56066/16151/27056/21897/21939/56489/16150/16193/106759/56480/12524/266632/54721/170743/12675/12370/23797/14082/66513	19	Cxcl11/Ikbkg/Irf5/Tlr1/Cd40/Ikbke/Ikbkb/Il6/Ticam1/Tbk1/Cd86/Irak4/Tyk2/Tlr7/Chuk/Casp8/Akt3/Fadd/Tab1
mmu04922	Organismal Systems	Endocrine system	mmu04922	Glucagon signaling pathway - Mus musculus (house mouse)	19/1565	104/9573	0.335882399482031	0.750766651547655	0.603108944456565	110094/18747/19056/108058/12315/74551/56458/102093/12325/18795/68961/68401/19082/12913/23797/12912/18641/16440/16438	19	Phka2/Prkaca/Ppp3cb/Camk2d/Calm3/Pck2/Foxo1/Phkb/Camk2g/Plcb1/Phkg2/G6pc3/Prkag1/Creb3/Akt3/Creb1/Pfkl/Itpr3/Itpr1
mmu00120	Metabolism	Lipid metabolism	mmu00120	Primary bile acid biosynthesis - Mus musculus (house mouse)	4/1565	18/9573	0.338064515609178	0.750766651547655	0.603108944456565	101502/12642/15488/170789	4	Hsd3b7/Ch25h/Hsd17b4/Acot8
mmu02010	Environmental Information Processing	Membrane transport	mmu02010	ABC transporters - Mus musculus (house mouse)	10/1565	52/9573	0.340486466436843	0.751266913041293	0.603510816570567	27416/74610/224814/239273/11666/11305/19299/74104/17250/21355	10	Abcc5/Abcb8/Abcc10/Abcc4/Abcd1/Abca2/Abcd3/Abcb6/Abcc1/Tap2
mmu00534	Metabolism	Glycan biosynthesis and metabolism	mmu00534	Glycosaminoglycan biosynthesis - heparan sulfate / heparin - Mus musculus (house mouse)	5/1565	24/9573	0.35424014059807	0.776468622479942	0.623755957116851	15476/58193/217119/72727/17423	5	Hs3st1/Extl2/Xylt2/B3gat3/Ndst2
mmu00860	Metabolism	Metabolism of cofactors and vitamins	mmu00860	Porphyrin metabolism - Mus musculus (house mouse)	9/1565	47/9573	0.358719422081377	0.776468622479942	0.623755957116851	110006/22276/22275/77697/15369/19044/70383/109778/394432	9	Gusb/Uros/Urod/Mmab/Hmox2/Ppox/Cox10/Blvra/Ugt1a7c
mmu03050	Genetic Information Processing	Folding, sorting and degradation	mmu03050	Proteasome - Mus musculus (house mouse)	9/1565	47/9573	0.358719422081377	0.776468622479942	0.623755957116851	19192/26443/59029/66997/26446/67151/19181/19177/23997	9	Psme3/Psma6/Psmd14/Psmd12/Psmb3/Psmd9/Psmc2/Psmb7/Psmd13
mmu00061	Metabolism	Lipid metabolism	mmu00061	Fatty acid biosynthesis - Mus musculus (house mouse)	4/1565	19/9573	0.378159858790694	0.813400450983757	0.653424185000802	433256/50790/257633/94180	4	Acsl5/Acsl4/Acsf3/Acsbg1
mmu05223	Human Diseases	Cancer: specific types	mmu05223	Non-small cell lung cancer - Mus musculus (house mouse)	13/1565	72/9573	0.394879667737436	0.844055289788771	0.678049955785993	20850/13557/19713/16453/12567/12371/58231/18750/12015/20663/107986/23797/109880	13	Stat5a/E2f3/Ret/Jak3/Cdk4/Casp9/Stk4/Prkca/Bad/Sos2/Ddb2/Akt3/Braf
mmu04614	Organismal Systems	Endocrine system	mmu04614	Renin-angiotensin system - Mus musculus (house mouse)	7/1565	37/9573	0.401801547162176	0.85230530331607	0.684677390475513	16612/17228/16619/240028/50492/12873/72461	7	Klk1/Cma1/Klk1b27/Lnpep/Thop1/Cpa3/Prcp
mmu04071	Environmental Information Processing	Signal transduction	mmu04071	Sphingolipid signaling pathway - Mus musculus (house mouse)	22/1565	126/9573	0.403723564728665	0.85230530331607	0.684677390475513	26931/13611/56632/73699/18795/51792/18750/20597/94226/71978/52432/67260/12122/17250/23797/14739/20773/268656/104725/71949/71609/170758	22	Ppp2r5c/S1pr4/Sphk2/Ppp2r1b/Plcb1/Ppp2r1a/Prkca/Smpd1/S1pr5/Ppp2r2a/Ppp2r2d/Cers4/Bid/Abcc1/Akt3/S1pr2/Sptlc2/Sptlc1/Sptssa/Cers5/Tradd/Rac3
mmu00480	Metabolism	Metabolism of other amino acids	mmu00480	Glutathione metabolism - Mus musculus (house mouse)	13/1565	73/9573	0.415377037270644	0.871527280653745	0.700118868115197	20135/66988/76263/14872/14865/66116/20603/382985/110208/14854/225884/75475/14862	13	Rrm2/Lap3/Gstk1/Gstt2/Gstm4/Nat8f1/Sms/Rrm2b/Pgd/Gss/Gstp3/Oplah/Gstm1
mmu04722	Organismal Systems	Nervous system	mmu04722	Neurotrophin signaling pathway - Mus musculus (house mouse)	21/1565	121/9573	0.419185421886865	0.873641858837727	0.701817559731138	23939/108960/56637/23921/108058/12315/20399/22627/16150/12325/17179/192656/65020/266632/12015/20663/23797/23938/109880/19164/94275	21	Mapk7/Irak2/Gsk3b/Sh2b2/Camk2d/Calm3/Sh2b1/Ywhae/Ikbkb/Camk2g/Matk/Ripk2/Zfp110/Irak4/Bad/Sos2/Akt3/Map2k5/Braf/Psen1/Maged1
mmu00340	Metabolism	Amino acid metabolism	mmu00340	Histidine metabolism - Mus musculus (house mouse)	5/1565	26/9573	0.424048387622991	0.873641858837727	0.701817559731138	67383/72535/66054/110695/107239	5	Carnmt1/Aldh1b1/Cndp2/Aldh7a1/Carns1
mmu04977	Organismal Systems	Digestive system	mmu04977	Vitamin digestion and absorption - Mus musculus (house mouse)	5/1565	26/9573	0.424048387622991	0.873641858837727	0.701817559731138	26363/69698/20509/17250/20778	5	Btd/Slc52a3/Slc19a1/Abcc1/Scarb1
mmu00512	Metabolism	Glycan biosynthesis and metabolism	mmu00512	Mucin type O-glycan biosynthesis - Mus musculus (house mouse)	6/1565	32/9573	0.427914900288228	0.876328717955532	0.703975978413031	20448/20447/94192/230145/231050/59048	6	St6galnac4/St6galnac3/C1galt1/Galnt12/Galnt11/C1galt1c1
mmu04630	Environmental Information Processing	Signal transduction	mmu04630	JAK-STAT signaling pathway - Mus musculus (house mouse)	29/1565	171/9573	0.445927101470584	0.907780170850831	0.729241688495127	56717/12703/20850/16194/60504/16162/12700/17869/16153/17344/16169/54607/16453/16193/18590/16188/216233/54721/12985/16161/67296/20663/59004/56324/23797/15979/12981/83430/192157	29	Mtor/Socs1/Stat5a/Il6ra/Il21r/Il12rb2/Cish/Myc/Il10/Pias2/Il15ra/Socs6/Jak3/Il6/Pdgfa/Il3ra/Socs2/Tyk2/Csf3/Il12rb1/Socs4/Sos2/Pias4/Stam2/Akt3/Ifngr1/Csf2/Il23a/Socs7
mmu05031	Human Diseases	Substance dependence	mmu05031	Amphetamine addiction - Mus musculus (house mouse)	12/1565	69/9573	0.456995779465184	0.916977301456637	0.736629965159071	18747/19056/108058/12315/11838/12915/12325/18750/110877/15182/12913/12912	12	Prkaca/Ppp3cb/Camk2d/Calm3/Arc/Atf6b/Camk2g/Prkca/Slc18a1/Hdac2/Creb3/Creb1
mmu00561	Metabolism	Lipid metabolism	mmu00561	Glycerolipid metabolism - Mus musculus (house mouse)	11/1565	63/9573	0.457565893983785	0.916977301456637	0.736629965159071	50784/72535/225913/28169/71910/110695/16956/55979/69923/104418/67861	11	Plpp2/Aldh1b1/Tkfc/Agpat3/Plpp5/Aldh7a1/Lpl/Agpat1/Agk/Dgkz/Akr1b10
mmu04392	Environmental Information Processing	Signal transduction	mmu04392	Hippo signaling pathway - multiple species - Mus musculus (house mouse)	5/1565	27/9573	0.458488650728318	0.916977301456637	0.736629965159071	16798/18016/18479/56274/213391	5	Lats1/Nf2/Pak1/Stk3/Rassf4
mmu04370	Environmental Information Processing	Signal transduction	mmu04370	VEGF signaling pathway - Mus musculus (house mouse)	10/1565	58/9573	0.48147071625117	0.951809161606358	0.764611237855523	15507/19056/18019/56632/12371/18750/12015/102626/23797/170758	10	Hspb1/Ppp3cb/Nfatc2/Sphk2/Casp9/Prkca/Bad/Mapkapk3/Akt3/Rac3
mmu05213	Human Diseases	Cancer: specific types	mmu05213	Endometrial cancer - Mus musculus (house mouse)	10/1565	58/9573	0.48147071625117	0.951809161606358	0.764611237855523	56637/17350/17869/12371/21414/12015/20663/107986/23797/109880	10	Gsk3b/Mlh1/Myc/Casp9/Tcf7/Bad/Sos2/Ddb2/Akt3/Braf
mmu04964	Organismal Systems	Excretory system	mmu04964	Proximal tubule bicarbonate reclamation - Mus musculus (house mouse)	4/1565	22/9573	0.495464436135562	0.973843891714726	0.782312267582467	74551/11933/27376/232975	4	Pck2/Atp1b3/Slc25a10/Atp1a3
mmu03260	Genetic Information Processing	Information processing in viruses	mmu03260	Virion - Human immunodeficiency virus - Mus musculus (house mouse)	2/1565	10/9573	0.504392487118886	0.98572703196948	0.791858280529499	12774/12504	2	Ccr5/Cd4
mmu05219	Human Diseases	Cancer: specific types	mmu05219	Bladder cancer - Mus musculus (house mouse)	7/1565	41/9573	0.515044793599036	0.999999999996858	0.803324099720468	13144/13557/17869/15200/12567/17246/109880	7	Dapk3/E2f3/Myc/Hbegf/Cdk4/Mdm2/Braf
mmu00500	Metabolism	Carbohydrate metabolism	mmu00500	Starch and sucrose metabolism - Mus musculus (house mouse)	6/1565	35/9573	0.51968049972292	0.999999999996858	0.803324099720468	18605/66681/14387/70974/74185/68401	6	Enpp1/Pgm2/Gaa/Pgm2l1/Gbe1/G6pc3
mmu04060	Environmental Information Processing	Signaling molecules and interaction	mmu04060	Cytokine-cytokine receptor interaction - Mus musculus (house mouse)	48/1565	294/9573	0.529257873834301	0.999999999996858	0.803324099720468	56066/12775/16194/21936/60504/16162/11482/56744/16182/21940/66102/16323/50930/21813/16153/80901/12458/16169/20296/21939/27279/330122/12774/16963/16193/22035/56221/57266/16188/12772/12769/16992/230979/12985/16161/21950/21949/16994/15979/20293/12145/14561/12981/12504/13051/83430/20306/22164	48	Cxcl11/Ccr7/Il6ra/Tnfrsf18/Il21r/Il12rb2/Acvrl1/Pf4/Il18r1/Cd27/Cxcl16/Inhba/Tnfsf14/Tgfbr2/Il10/Cxcr6/Ccr6/Il15ra/Ccl2/Cd40/Tnfrsf12a/Cxcl3/Ccr5/Xcl1/Il6/Tnfsf10/Ccl24/Cxcl14/Il3ra/Ccr2/Ccr9/Lta/Tnfrsf14/Csf3/Il12rb1/Tnfsf9/Tnfsf8/Ltb/Ifngr1/Ccl12/Cxcr5/Gdf11/Csf2/Cd4/Cx3cr1/Il23a/Ccl7/Tnfsf4
mmu04213	Organismal Systems	Aging	mmu04213	Longevity regulating pathway - multiple species - Mus musculus (house mouse)	10/1565	61/9573	0.549979188693387	0.999999999996858	0.803324099720468	56717/13688/18747/11793/56458/104111/19082/15182/20480/23797	10	Mtor/Eif4ebp2/Prkaca/Atg5/Foxo1/Adcy3/Prkag1/Hdac2/Clpb/Akt3
mmu00920	Metabolism	Energy metabolism	mmu00920	Sulfur metabolism - Mus musculus (house mouse)	2/1565	11/9573	0.558031655350531	0.999999999996858	0.803324099720468	23827/22117	2	Bpnt1/Tst
mmu04918	Organismal Systems	Endocrine system	mmu04918	Thyroid hormone synthesis - Mus musculus (house mouse)	12/1565	74/9573	0.561241474189977	0.999999999996858	0.803324099720468	18747/104111/12915/18795/18750/11933/232975/12913/12912/16440/16438/22130	12	Prkaca/Adcy3/Atf6b/Plcb1/Prkca/Atp1b3/Atp1a3/Creb3/Creb1/Itpr3/Itpr1/Ttf1
mmu04072	Environmental Information Processing	Signal transduction	mmu04072	Phospholipase D signaling pathway - Mus musculus (house mouse)	24/1565	149/9573	0.566699648974453	0.999999999996858	0.803324099720468	56717/381810/67168/22084/50784/19730/28169/11841/19158/19159/104111/56632/55979/56044/18795/18590/18750/104418/104709/20663/23797/14062/72318/64143	24	Mtor/Lpar5/Lpar6/Tsc2/Plpp2/Ralgds/Agpat3/Arf2/Cyth2/Cyth3/Adcy3/Sphk2/Agpat1/Rala/Plcb1/Pdgfa/Prkca/Dgkz/Pik3r6/Sos2/Akt3/F2r/Cyth4/Ralb
mmu00514	Metabolism	Glycan biosynthesis and metabolism	mmu00514	Other types of O-glycan biosynthesis - Mus musculus (house mouse)	7/1565	43/9573	0.568813781074086	0.999999999996858	0.803324099720468	234407/94192/17305/381694/230145/231050/59048	7	Colgalt1/C1galt1/Mfng/B3glct/Galnt12/Galnt11/C1galt1c1
mmu04975	Organismal Systems	Digestive system	mmu04975	Fat digestion and absorption - Mus musculus (house mouse)	7/1565	43/9573	0.568813781074086	0.999999999996858	0.803324099720468	50784/66350/14719/12491/55979/20778/110460	7	Plpp2/Pla2g12a/Got2/Cd36/Agpat1/Scarb1/Acat2
mmu04612	Organismal Systems	Immune system	mmu04612	Antigen processing and presentation - Mus musculus (house mouse)	14/1565	87/9573	0.571082706618417	0.999999999996858	0.803324099720468	19192/12525/18046/110557/16641/12526/12265/15042/14998/15512/12912/15001/12504/21355	14	Psme3/Cd8a/Nfyc/H2-Q6/Klrc1/Cd8b1/Ciita/H2-T24/H2-DMa/Hspa2/Creb1/H2-Oa/Cd4/Tap2
mmu05323	Human Diseases	Immune disease	mmu05323	Rheumatoid arthritis - Mus musculus (house mouse)	14/1565	87/9573	0.571082706618417	0.999999999996858	0.803324099720468	12477/73834/20296/330122/54411/76252/16193/12524/14998/16994/20293/15001/12981/83430	14	Ctla4/Atp6v1d/Ccl2/Cxcl3/Atp6ap1/Atp6v0e2/Il6/Cd86/H2-DMa/Ltb/Ccl12/H2-Oa/Csf2/Il23a
mmu04934	Human Diseases	Endocrine and metabolic disease	mmu04934	Cushing syndrome - Mus musculus (house mouse)	26/1565	162/9573	0.574675720772434	0.999999999996858	0.803324099720468	13557/12566/14194/17283/18747/56637/16835/14367/108058/69544/104111/140858/12567/12915/12325/18795/21414/84092/19416/12913/20778/12912/12447/109880/16440/16438	26	E2f3/Cdk2/Fh1/Men1/Prkaca/Gsk3b/Ldlr/Fzd5/Camk2d/Wdr5b/Adcy3/Wdr5/Cdk4/Atf6b/Camk2g/Plcb1/Tcf7/Usp8/Rasd1/Creb3/Scarb1/Creb1/Ccne1/Braf/Itpr3/Itpr1
mmu04971	Organismal Systems	Digestive system	mmu04971	Gastric acid secretion - Mus musculus (house mouse)	12/1565	75/9573	0.581212876770668	0.999999999996858	0.803324099720468	20535/18747/108058/12315/104111/12325/18795/18750/11933/232975/16440/16438	12	Slc4a2/Prkaca/Camk2d/Calm3/Adcy3/Camk2g/Plcb1/Prkca/Atp1b3/Atp1a3/Itpr3/Itpr1
mmu05222	Human Diseases	Cancer: specific types	mmu05222	Small cell lung cancer - Mus musculus (house mouse)	15/1565	94/9573	0.584472925828881	0.999999999996858	0.803324099720468	13557/12566/16151/11797/17869/22033/12567/16150/12371/22032/54124/12675/107986/23797/12447	15	E2f3/Cdk2/Ikbkg/Birc2/Myc/Traf5/Cdk4/Ikbkb/Casp9/Traf4/Cks1b/Chuk/Ddb2/Akt3/Ccne1
mmu00564	Metabolism	Lipid metabolism	mmu00564	Glycerophospholipid metabolism - Mus musculus (house mouse)	16/1565	101/9573	0.596949325133538	0.999999999996858	0.803324099720468	210992/50784/66350/28169/50767/71910/77582/18777/99010/320951/66358/55979/104418/192654/225845/52858	16	Lpcat1/Plpp2/Pla2g12a/Agpat3/Pnpla6/Plpp5/Mboat7/Lypla1/Lpcat4/Pisd/Adprm/Agpat1/Dgkz/Pla2g15/Plaat3/Cdipt
mmu05310	Human Diseases	Immune disease	mmu05310	Asthma - Mus musculus (house mouse)	4/1565	25/9573	0.602277979626745	0.999999999996858	0.803324099720468	16153/21939/14998/15001	4	Il10/Cd40/H2-DMa/H2-Oa
mmu05418	Human Diseases	Cardiovascular disease	mmu05418	Fluid shear stress and atherosclerosis - Mus musculus (house mouse)	23/1565	148/9573	0.639980065077467	0.999999999996858	0.803324099720468	18613/23939/50868/16151/14872/14865/12315/20296/16150/18024/14733/225884/18590/12675/59004/23797/23938/20293/21824/14862/56551/170758/20969	23	Pecam1/Mapk7/Keap1/Ikbkg/Gstt2/Gstm4/Calm3/Ccl2/Ikbkb/Nfe2l2/Gpc1/Gstp3/Pdgfa/Chuk/Pias4/Akt3/Map2k5/Ccl12/Thbd/Gstm1/Txn2/Rac3/Sdc1
mmu04380	Organismal Systems	Development and regeneration	mmu04380	Osteoclast differentiation - Mus musculus (house mouse)	21/1565	136/9573	0.649132697705929	0.999999999996858	0.803324099720468	12703/21682/16151/19056/18019/11937/19698/21813/74256/16822/16150/12229/246256/54721/12675/23797/12912/15979/66513/16440/16438	21	Socs1/Tec/Ikbkg/Ppp3cb/Nfatc2/Atp2a1/Relb/Tgfbr2/Cyld/Lcp2/Ikbkb/Btk/Fcgr4/Tyk2/Chuk/Akt3/Creb1/Ifngr1/Tab1/Itpr3/Itpr1
mmu04728	Organismal Systems	Nervous system	mmu04728	Dopaminergic synapse - Mus musculus (house mouse)	21/1565	136/9573	0.649132697705929	0.999999999996858	0.803324099720468	26931/18747/56637/19056/108058/12315/12915/66066/12325/73699/18795/51792/18750/71978/52432/110877/12913/23797/12912/16440/16438	21	Ppp2r5c/Prkaca/Gsk3b/Ppp3cb/Camk2d/Calm3/Atf6b/Gng11/Camk2g/Ppp2r1b/Plcb1/Ppp2r1a/Prkca/Ppp2r2a/Ppp2r2d/Slc18a1/Creb3/Akt3/Creb1/Itpr3/Itpr1
mmu00970	Genetic Information Processing	Translation	mmu00970	Aminoacyl-tRNA biosynthesis - Mus musculus (house mouse)	10/1565	66/9573	0.655177672203689	0.999999999996858	0.803324099720468	70120/71984/71941/66590/69955/69606/212679/224805/214580/76563	10	Yars2/Sars2/Cars2/Farsa/Fars2/Mtfmt/Mars2/Aars2/Pstk/Qrsl1
mmu04932	Human Diseases	Endocrine and metabolic disease	mmu04932	Non-alcoholic fatty liver disease - Mus musculus (house mouse)	25/1565	162/9573	0.657488845022476	0.999999999996858	0.803324099720468	16194/16396/20787/56637/13666/21428/225887/68342/16150/66108/26403/16193/19082/72900/12122/12862/12370/67003/23797/66445/78943/226646/17995/68465/68197	25	Il6ra/Itch/Srebf1/Gsk3b/Eif2ak3/Mlx/Ndufs8/Ndufb10/Ikbkb/Ndufa9/Map3k11/Il6/Prkag1/Ndufv2/Bid/Cox6a2/Casp8/Uqcrc2/Akt3/Cyc1/Ern1/Ndufs2/Ndufv1/Adipor2/Ndufc2
mmu00650	Metabolism	Carbohydrate metabolism	mmu00650	Butanoate metabolism - Mus musculus (house mouse)	4/1565	27/9573	0.665325918123715	0.999999999996858	0.803324099720468	71911/93747/11409/110460	4	Bdh1/Echs1/Acads/Acat2
mmu04911	Organismal Systems	Endocrine system	mmu04911	Insulin secretion - Mus musculus (house mouse)	13/1565	86/9573	0.666490250803732	0.999999999996858	0.803324099720468	18747/108058/104111/12915/12325/16534/18795/18750/11933/232975/12913/12912/16440	13	Prkaca/Camk2d/Adcy3/Atf6b/Camk2g/Kcnn4/Plcb1/Prkca/Atp1b3/Atp1a3/Creb3/Creb1/Itpr3
mmu05165	Human Diseases	Infectious disease: viral	mmu05165	Human papillomavirus infection - Mus musculus (house mouse)	56/1565	359/9573	0.674353852321104	0.999999999996858	0.803324099720468	56717/26931/22084/12566/56513/17857/16151/18747/56637/14367/110557/56458/73834/237336/56489/12567/54411/16150/16421/17305/76252/73699/19106/17858/51792/16897/21414/15042/15205/71978/16401/19650/106759/56480/217325/17246/54721/52432/12015/15182/12675/12370/20663/12913/23797/245000/12912/21374/14082/12447/12428/19164/71609/103733/103806/101206	56	Mtor/Ppp2r5c/Tsc2/Cdk2/Pard6a/Mx1/Ikbkg/Prkaca/Gsk3b/Fzd5/H2-Q6/Foxo1/Atp6v1d/Tbpl1/Ikbke/Cdk4/Atp6ap1/Ikbkb/Itgb7/Mfng/Atp6v0e2/Ppp2r1b/Eif2ak2/Mx2/Ppp2r1a/Llgl1/Tcf7/H2-T24/Hes1/Ppp2r2a/Itga4/Rbl1/Ticam1/Tbk1/Llgl2/Mdm2/Tyk2/Ppp2r2d/Bad/Hdac2/Chuk/Casp8/Sos2/Creb3/Akt3/Atr/Creb1/Tbp/Fadd/Ccne1/Ccna2/Psen1/Tradd/Tubg1/Maml1/Tada3
mmu00010	Metabolism	Carbohydrate metabolism	mmu00010	Glycolysis / Gluconeogenesis - Mus musculus (house mouse)	10/1565	67/9573	0.67447196282647	0.999999999996858	0.803324099720468	12183/72535/13382/74551/110695/13808/66681/11676/68401/18641	10	Bpgm/Aldh1b1/Dld/Pck2/Aldh7a1/Eno3/Pgm2/Aldoc/G6pc3/Pfkl
mmu04720	Organismal Systems	Nervous system	mmu04720	Long-term potentiation - Mus musculus (house mouse)	10/1565	67/9573	0.67447196282647	0.999999999996858	0.803324099720468	18747/19056/108058/12315/12325/18795/18750/109880/16440/16438	10	Prkaca/Ppp3cb/Camk2d/Calm3/Camk2g/Plcb1/Prkca/Braf/Itpr3/Itpr1
mmu01521	Human Diseases	Drug resistance: antineoplastic	mmu01521	EGFR tyrosine kinase inhibitor resistance - Mus musculus (house mouse)	12/1565	80/9573	0.674497783575773	0.999999999996858	0.803324099720468	56717/16194/211323/56637/16193/18590/18750/13684/12015/20663/23797/109880	12	Mtor/Il6ra/Nrg1/Gsk3b/Il6/Pdgfa/Prkca/Eif4e/Bad/Sos2/Akt3/Braf
mmu01522	Human Diseases	Drug resistance: antineoplastic	mmu01522	Endocrine resistance - Mus musculus (house mouse)	14/1565	93/9573	0.675566079472332	0.999999999996858	0.803324099720468	56717/13557/18747/15200/104111/12567/13388/59035/17246/12015/16450/20663/23797/109880	14	Mtor/E2f3/Prkaca/Hbegf/Adcy3/Cdk4/Dll1/Carm1/Mdm2/Bad/Jag2/Sos2/Akt3/Braf
mmu04917	Organismal Systems	Endocrine system	mmu04917	Prolactin signaling pathway - Mus musculus (house mouse)	11/1565	74/9573	0.683318921496272	0.999999999996858	0.803324099720468	12703/20850/56637/12700/54607/216233/67296/20663/23797/14430/192157	11	Socs1/Stat5a/Gsk3b/Cish/Socs6/Socs2/Socs4/Sos2/Akt3/Galt/Socs7
mmu00565	Metabolism	Lipid metabolism	mmu00565	Ether lipid metabolism - Mus musculus (house mouse)	7/1565	48/9573	0.689254065828173	0.999999999996858	0.803324099720468	210992/50784/18475/66350/99010/18476/225845	7	Lpcat1/Plpp2/Pafah1b2/Pla2g12a/Lpcat4/Pafah1b3/Plaat3
mmu05030	Human Diseases	Substance dependence	mmu05030	Cocaine addiction - Mus musculus (house mouse)	7/1565	48/9573	0.689254065828173	0.999999999996858	0.803324099720468	18747/12568/12915/67839/110877/12913/12912	7	Prkaca/Cdk5/Atf6b/Gpsm1/Slc18a1/Creb3/Creb1
mmu00533	Metabolism	Glycan biosynthesis and metabolism	mmu00533	Glycosaminoglycan biosynthesis - keratan sulfate - Mus musculus (house mouse)	2/1565	14/9573	0.693251972241604	0.999999999996858	0.803324099720468	54371/227327	2	Chst2/B3gnt7
mmu05022	Human Diseases	Neurodegenerative disease	mmu05022	Pathways of neurodegeneration - multiple diseases - Mus musculus (house mouse)	75/1565	481/9573	0.696251314736782	0.999999999996858	0.803324099720468	22241/56717/29869/22428/74018/73205/16593/26443/56637/59029/53333/13001/19056/237782/66997/18391/56228/14367/108058/13666/11937/218460/12315/22143/22142/12568/53857/54152/225887/12334/68342/14296/12325/74781/73916/15194/26446/66108/12371/16193/67819/18795/18750/228361/56480/67951/12015/72900/67151/225326/12122/12460/12862/12370/67003/68015/66445/78943/68942/75669/19181/14082/226646/68118/19177/10…	75	Ulk1/Mtor/Ulk2/Dctn6/Als2/C9orf72/Klc1/Psma6/Gsk3b/Psmd14/Tomm40/Csnk2b/Ppp3cb/Smcr8/Psmd12/Sigmar1/Ube2j1/Fzd5/Camk2d/Eif2ak3/Atp2a1/Wdr41/Calm3/Tuba1b/Tuba1a/Cdk5/Tuba8/Dnal4/Ndufs8/Capn2/Ndufb10/Frat1/Camk2g/Wipi2/Ift57/Htt/Psmb3/Ndufa9/Casp9/Il6/Derl1/Plcb1/Prkca/Ambra1/Tbk1/Tubb6/Bad/Ndufv2/Psmd9/Pik3c3/Bid/Ccs/Cox6a2/Casp8/Uqcrc2/Trap1/Cyc1/Ern1/Chmp2b/Pik3r4/Psmc2/Fadd/Ndufs2/Atg101/Psmb7/…
mmu05230	Human Diseases	Cancer: overview	mmu05230	Central carbon metabolism in cancer - Mus musculus (house mouse)	10/1565	69/9573	0.711085234340749	0.999999999996858	0.803324099720468	56717/50721/19713/228026/64384/17869/319801/20514/23797/18641	10	Mtor/Sirt6/Ret/Pdk1/Sirt3/Myc/Tigar/Slc1a5/Akt3/Pfkl
mmu00040	Metabolism	Carbohydrate metabolism	mmu00040	Pentose and glucuronate interconversions - Mus musculus (house mouse)	5/1565	36/9573	0.723193496119595	0.999999999996858	0.803324099720468	110006/68631/66646/67861/394432	5	Gusb/Cryl1/Rpe/Akr1b10/Ugt1a7c
mmu05202	Human Diseases	Cancer: overview	mmu05202	Transcriptional misregulation in cancer - Mus musculus (house mouse)	34/1565	226/9573	0.730850182452038	0.999999999996858	0.803324099720468	22289/109115/17283/72949/11797/18792/15242/21813/16825/17869/268996/21417/56458/70122/68938/21423/21939/16909/16421/16193/18590/140780/18854/20732/12524/17246/17355/12044/11908/15182/107986/12428/12981/13714	34	Kdm6a/Supt3/Men1/Ccnt2/Birc2/Plau/Hhex/Tgfbr2/Ldb1/Myc/Ss18/Zeb1/Foxo1/Mllt3/Aspscr1/Tcf3/Cd40/Lmo2/Itgb7/Il6/Pdgfa/Bmp2k/Pml/Spint1/Cd86/Mdm2/Aff1/Bcl2a1a/Atf1/Hdac2/Ddb2/Ccna2/Csf2/Elk4
mmu04350	Environmental Information Processing	Signal transduction	mmu04350	TGF-beta signaling pathway - Mus musculus (house mouse)	16/1565	110/9573	0.734569430811185	0.999999999996858	0.803324099720468	15216/21781/17126/13590/16323/21813/17869/73699/68010/21815/51792/19650/15182/13559/15903/218441	16	Hfe/Tfdp1/Smad2/Lefty1/Inhba/Tgfbr2/Myc/Ppp2r1b/Bambi/Tgif1/Ppp2r1a/Rbl1/Hdac2/E2f5/Id3/Zfyve16
mmu05216	Human Diseases	Cancer: specific types	mmu05216	Thyroid cancer - Mus musculus (house mouse)	5/1565	37/9573	0.745957884019817	0.999999999996858	0.803324099720468	19713/17869/21414/107986/109880	5	Ret/Myc/Tcf7/Ddb2/Braf
mmu04962	Organismal Systems	Excretory system	mmu04962	Vasopressin-regulated water reabsorption - Mus musculus (house mouse)	6/1565	44/9573	0.74748063852566	0.999999999996858	0.803324099720468	22428/18747/19345/104111/12913/12912	6	Dctn6/Prkaca/Rab5c/Adcy3/Creb3/Creb1
mmu04340	Environmental Information Processing	Signal transduction	mmu04340	Hedgehog signaling pathway - Mus musculus (house mouse)	8/1565	58/9573	0.753351503563728	0.999999999996858	0.803324099720468	74239/18747/56637/19206/12234/68897/226861/24069	8	Iqce/Prkaca/Gsk3b/Ptch1/Btrc/Disp1/Hhat/Sufu
mmu04927	Organismal Systems	Endocrine system	mmu04927	Cortisol synthesis and secretion - Mus musculus (house mouse)	10/1565	72/9573	0.760849220337629	0.999999999996858	0.803324099720468	18747/16835/104111/12915/18795/12913/20778/12912/16440/16438	10	Prkaca/Ldlr/Adcy3/Atf6b/Plcb1/Creb3/Scarb1/Creb1/Itpr3/Itpr1
mmu00053	Metabolism	Carbohydrate metabolism	mmu00053	Ascorbate and aldarate metabolism - Mus musculus (house mouse)	4/1565	31/9573	0.769801823180423	0.999999999996858	0.803324099720468	110006/72535/110695/394432	4	Gusb/Aldh1b1/Aldh7a1/Ugt1a7c
mmu04664	Organismal Systems	Immune system	mmu04664	Fc epsilon RI signaling pathway - Mus musculus (house mouse)	9/1565	66/9573	0.773063803920124	0.999999999996858	0.803324099720468	22325/16822/22324/12229/18750/20663/23797/12981/170758	9	Vav2/Lcp2/Vav1/Btk/Prkca/Sos2/Akt3/Csf2/Rac3
mmu04714	Organismal Systems	Environmental adaptation	mmu04714	Thermogenesis - Mus musculus (house mouse)	35/1565	238/9573	0.780871966933355	0.999999999996858	0.803324099720468	56717/50721/22084/18747/433256/20587/69893/66706/104111/75597/225887/56456/68342/69702/66272/66108/69802/50790/214663/19082/72900/12862/20663/67003/12913/12896/66445/12912/67892/70383/226646/17995/68033/76947/68197	35	Mtor/Sirt6/Tsc2/Prkaca/Acsl5/Smarcb1/Coa7/Ndufaf3/Adcy3/Ndufaf2/Ndufs8/Actl6a/Ndufb10/Ndufaf1/Cox16/Ndufa9/Cox11/Acsl4/Slc25a29/Prkag1/Ndufv2/Cox6a2/Sos2/Uqcrc2/Creb3/Cpt2/Cyc1/Creb1/Coa6/Cox10/Ndufs2/Ndufv1/Cox19/Ndufaf6/Ndufc2
mmu05134	Human Diseases	Infectious disease: bacterial	mmu05134	Legionellosis - Mus musculus (house mouse)	8/1565	60/9573	0.786663838482364	0.999999999996858	0.803324099720468	66824/11841/330122/12371/16193/17948/20333/12370	8	Pycard/Arf2/Cxcl3/Casp9/Il6/Naip2/Sec22b/Casp8
mmu00250	Metabolism	Amino acid metabolism	mmu00250	Alanine, aspartate and glutamate metabolism - Mus musculus (house mouse)	5/1565	39/9573	0.787262329504444	0.999999999996858	0.803324099720468	14719/231327/66514/76282/109900	5	Got2/Ppat/Asrgl1/Gpt/Asl
mmu05143	Human Diseases	Infectious disease: parasitic	mmu05143	African trypanosomiasis - Mus musculus (house mouse)	5/1565	39/9573	0.787262329504444	0.999999999996858	0.803324099720468	16153/16193/18795/18750/50492	5	Il10/Il6/Plcb1/Prkca/Thop1
mmu04933	Human Diseases	Endocrine and metabolic disease	mmu04933	AGE-RAGE signaling pathway in diabetic complications - Mus musculus (house mouse)	14/1565	101/9573	0.789483794688184	0.999999999996858	0.803324099720468	20850/17126/22341/21813/56458/22340/20296/12567/16193/18795/18750/23797/20293/21824	14	Stat5a/Smad2/Vegfc/Tgfbr2/Foxo1/Vegfb/Ccl2/Cdk4/Il6/Plcb1/Prkca/Akt3/Ccl12/Thbd
mmu00603	Metabolism	Glycan biosynthesis and metabolism	mmu00603	Glycosphingolipid biosynthesis - globo and isoglobo series - Mus musculus (house mouse)	2/1565	17/9573	0.792380679615385	0.999999999996858	0.803324099720468	17939/15212	2	Naga/Hexb
mmu05225	Human Diseases	Cancer: specific types	mmu05225	Hepatocellular carcinoma - Mus musculus (house mouse)	25/1565	175/9573	0.799992619375961	0.999999999996858	0.803324099720468	56717/13557/50868/17126/56637/14367/20587/14872/14865/21813/17869/50493/12567/56456/14296/18024/225884/18750/21414/12015/20663/107986/23797/14862/109880	25	Mtor/E2f3/Keap1/Smad2/Gsk3b/Fzd5/Smarcb1/Gstt2/Gstm4/Tgfbr2/Myc/Txnrd1/Cdk4/Actl6a/Frat1/Nfe2l2/Gstp3/Prkca/Tcf7/Bad/Sos2/Ddb2/Akt3/Gstm1/Braf
mmu05020	Human Diseases	Neurodegenerative disease	mmu05020	Prion disease - Mus musculus (house mouse)	40/1565	273/9573	0.801538659607429	0.999999999996858	0.803324099720468	16593/26443/18747/56637/59029/13001/19056/66997/12262/12259/13666/22143/22142/53857/225887/68342/12915/26446/66108/12371/16193/67951/12015/72900/67151/12862/67003/12913/66445/12912/19181/20867/226646/19177/23997/16440/17995/16438/68197/22151	40	Klc1/Psma6/Prkaca/Gsk3b/Psmd14/Csnk2b/Ppp3cb/Psmd12/C1qc/C1qa/Eif2ak3/Tuba1b/Tuba1a/Tuba8/Ndufs8/Ndufb10/Atf6b/Psmb3/Ndufa9/Casp9/Il6/Tubb6/Bad/Ndufv2/Psmd9/Cox6a2/Uqcrc2/Creb3/Cyc1/Creb1/Psmc2/Stip1/Ndufs2/Psmb7/Psmd13/Itpr3/Ndufv1/Itpr1/Ndufc2/Tubb2a
mmu04961	Organismal Systems	Excretory system	mmu04961	Endocrine and other factor-regulated calcium reabsorption - Mus musculus (house mouse)	8/1565	61/9573	0.80202047231758	0.999999999996858	0.803324099720468	16612/71770/16619/18747/18795/18750/11933/232975	8	Klk1/Ap2b1/Klk1b27/Prkaca/Plcb1/Prkca/Atp1b3/Atp1a3
mmu04261	Organismal Systems	Circulatory system	mmu04261	Adrenergic signaling in cardiomyocytes - Mus musculus (house mouse)	22/1565	156/9573	0.807422808953426	0.999999999996858	0.803324099720468	26931/17896/18747/108058/11937/12916/12315/104111/12915/12325/73699/18795/51792/18750/11933/71978/232975/52432/104709/12913/23797/12912	22	Ppp2r5c/Myl4/Prkaca/Camk2d/Atp2a1/Crem/Calm3/Adcy3/Atf6b/Camk2g/Ppp2r1b/Plcb1/Ppp2r1a/Prkca/Atp1b3/Ppp2r2a/Atp1a3/Ppp2r2d/Pik3r6/Creb3/Akt3/Creb1
mmu03320	Organismal Systems	Endocrine system	mmu03320	PPAR signaling pathway - Mus musculus (house mouse)	12/1565	89/9573	0.808230393884049	0.999999999996858	0.803324099720468	433256/11363/18830/16592/74551/12491/16956/57875/50790/12896/20249/94180	12	Acsl5/Acadl/Pltp/Fabp5/Pck2/Cd36/Lpl/Angptl4/Acsl4/Cpt2/Scd1/Acsbg1
mmu04931	Human Diseases	Endocrine and metabolic disease	mmu04931	Insulin resistance - Mus musculus (house mouse)	15/1565	110/9573	0.815518920831687	0.999999999996858	0.803324099720468	56717/20787/56637/21428/74551/56458/12491/16150/16193/68401/19082/18761/12913/23797/12912	15	Mtor/Srebf1/Gsk3b/Mlx/Pck2/Foxo1/Cd36/Ikbkb/Il6/G6pc3/Prkag1/Prkcq/Creb3/Akt3/Creb1
mmu04978	Organismal Systems	Digestive system	mmu04978	Mineral absorption - Mus musculus (house mouse)	7/1565	55/9573	0.817270602645435	0.999999999996858	0.803324099720468	58800/20529/15369/18174/11933/232975/72027	7	Trpm7/Slc31a1/Hmox2/Slc11a2/Atp1b3/Atp1a3/Slc39a4
mmu04935	Organismal Systems	Endocrine system	mmu04935	Growth hormone synthesis, secretion and action - Mus musculus (house mouse)	16/1565	117/9573	0.818133590391754	0.999999999996858	0.803324099720468	56717/12703/20850/18747/56637/104111/12915/18795/18750/216233/20663/12913/23797/12912/16440/16438	16	Mtor/Socs1/Stat5a/Prkaca/Gsk3b/Adcy3/Atf6b/Plcb1/Prkca/Socs2/Sos2/Creb3/Akt3/Creb1/Itpr3/Itpr1
mmu04912	Organismal Systems	Endocrine system	mmu04912	GnRH signaling pathway - Mus musculus (house mouse)	12/1565	90/9573	0.820191303067798	0.999999999996858	0.803324099720468	23939/18747/108058/12315/15200/104111/12325/18795/18750/20663/16440/16438	12	Mapk7/Prkaca/Camk2d/Calm3/Hbegf/Adcy3/Camk2g/Plcb1/Prkca/Sos2/Itpr3/Itpr1
mmu04216	Cellular Processes	Cell growth and death	mmu04216	Ferroptosis - Mus musculus (house mouse)	5/1565	41/9573	0.823143923372326	0.999999999996858	0.803324099720468	11793/433256/18174/14854/50790	5	Atg5/Acsl5/Slc11a2/Gss/Acsl4
mmu04390	Environmental Information Processing	Signal transduction	mmu04390	Hippo signaling pathway - Mus musculus (house mouse)	22/1565	158/9573	0.825622062033483	0.999999999996858	0.803324099720468	16798/18016/56513/17126/11839/56637/11797/14367/21813/17869/12234/56274/22627/73699/51792/16897/21414/71978/217325/52432/11799/170770	22	Lats1/Nf2/Pard6a/Smad2/Areg/Gsk3b/Birc2/Fzd5/Tgfbr2/Myc/Btrc/Stk3/Ywhae/Ppp2r1b/Ppp2r1a/Llgl1/Tcf7/Ppp2r2a/Llgl2/Ppp2r2d/Birc5/Bbc3
mmu05133	Human Diseases	Infectious disease: bacterial	mmu05133	Pertussis - Mus musculus (house mouse)	10/1565	77/9573	0.829857923937128	0.999999999996858	0.803324099720468	66824/12262/12259/12315/16153/16193/107607/106759/266632/83430	10	Pycard/C1qc/C1qa/Calm3/Il10/Il6/Nod1/Ticam1/Irak4/Il23a
mmu04371	Environmental Information Processing	Signal transduction	mmu04371	Apelin signaling pathway - Mus musculus (house mouse)	19/1565	139/9573	0.83533182595975	0.999999999996858	0.803324099720468	56717/17896/18181/17126/18747/12315/17261/21780/104111/66066/56632/18795/19082/225326/104709/23797/75669/16440/16438	19	Mtor/Myl4/Nrf1/Smad2/Prkaca/Calm3/Mef2d/Tfam/Adcy3/Gng11/Sphk2/Plcb1/Prkag1/Pik3c3/Pik3r6/Akt3/Pik3r4/Itpr3/Itpr1
mmu04966	Organismal Systems	Excretory system	mmu04966	Collecting duct acid secretion - Mus musculus (house mouse)	3/1565	27/9573	0.841552505848026	0.999999999996858	0.803324099720468	20499/73834/76252	3	Slc12a7/Atp6v1d/Atp6v0e2
mmu04310	Environmental Information Processing	Signal transduction	mmu04310	Wnt signaling pathway - Mus musculus (house mouse)	24/1565	175/9573	0.854861734043311	0.999999999996858	0.803324099720468	68339/18747/56637/13001/19056/18019/18021/407821/14367/108058/17869/12234/14296/12325/12301/68010/18795/18750/21414/56505/20438/207742/19164/170758	24	Ccdc88c/Prkaca/Gsk3b/Csnk2b/Ppp3cb/Nfatc2/Nfatc3/Znrf3/Fzd5/Camk2d/Myc/Btrc/Frat1/Camk2g/Cacybp/Bambi/Plcb1/Prkca/Tcf7/Ruvbl1/Siah1b/Rnf43/Psen1/Rac3
mmu04014	Environmental Information Processing	Signal transduction	mmu04014	Ras signaling pathway - Mus musculus (house mouse)	33/1565	236/9573	0.86172230588934	0.999999999996858	0.803324099720468	19732/19731/19765/18479/16151/18747/54153/19345/66350/19730/12315/22341/22340/14256/22637/16150/66066/56044/72399/58231/18590/18750/320484/66482/56480/70584/12015/12675/20663/23797/225845/64143/170758	33	Rgl2/Rgl1/Ralbp1/Pak1/Ikbkg/Prkaca/Rasa4/Rab5c/Pla2g12a/Ralgds/Calm3/Vegfc/Vegfb/Flt3l/Zap70/Ikbkb/Gng11/Rala/Brap/Stk4/Pdgfa/Prkca/Rasal3/Exoc2/Tbk1/Pak4/Bad/Chuk/Sos2/Akt3/Plaat3/Ralb/Rac3
mmu05416	Human Diseases	Cardiovascular disease	mmu05416	Viral myocarditis - Mus musculus (house mouse)	12/1565	94/9573	0.862481375454306	0.999999999996858	0.803324099720468	13138/110557/21939/24051/12371/15042/12524/14998/12122/12370/15001/170758	12	Dag1/H2-Q6/Cd40/Sgcb/Casp9/H2-T24/Cd86/H2-DMa/Bid/Casp8/H2-Oa/Rac3
mmu04970	Organismal Systems	Digestive system	mmu04970	Salivary secretion - Mus musculus (house mouse)	11/1565	87/9573	0.862641489212449	0.999999999996858	0.803324099720468	20535/18747/12315/104111/16534/18795/18750/11933/232975/16440/16438	11	Slc4a2/Prkaca/Calm3/Adcy3/Kcnn4/Plcb1/Prkca/Atp1b3/Atp1a3/Itpr3/Itpr1
mmu04145	Cellular Processes	Transport and catabolism	mmu04145	Phagosome - Mus musculus (house mouse)	25/1565	183/9573	0.864058872182338	0.999999999996858	0.803324099720468	19345/110557/53331/12491/73834/22143/22142/53857/54411/20288/76252/15239/140792/20333/246256/15042/57743/67951/14998/17533/225326/20778/15001/21355/22151	25	Rab5c/H2-Q6/Stx7/Cd36/Atp6v1d/Tuba1b/Tuba1a/Tuba8/Atp6ap1/Msr1/Atp6v0e2/Hgs/Colec12/Sec22b/Fcgr4/H2-T24/Sec61a2/Tubb6/H2-DMa/Mrc1/Pik3c3/Scarb1/H2-Oa/Tap2/Tubb2a
mmu04928	Organismal Systems	Endocrine system	mmu04928	Parathyroid hormone synthesis, secretion and action - Mus musculus (house mouse)	15/1565	116/9573	0.872292016137216	0.999999999996858	0.803324099720468	18747/16658/14462/17261/15200/104111/12915/18795/18750/12913/12912/109880/16440/16438/238871	15	Prkaca/Mafb/Gata3/Mef2d/Hbegf/Adcy3/Atf6b/Plcb1/Prkca/Creb3/Creb1/Braf/Itpr3/Itpr1/Pde4d
mmu03272	NA	NA	mmu03272	Virion - Hepatitis viruses - Mus musculus (house mouse)	6/1565	52/9573	0.873880857177144	0.999999999996858	0.803324099720468	16835/20479/105513/13482/20778/116733	6	Ldlr/Vps4b/Chmp7/Dpp4/Scarb1/Vps4a
mmu04066	Environmental Information Processing	Signal transduction	mmu04066	HIF-1 signaling pathway - Mus musculus (house mouse)	15/1565	117/9573	0.880256490511548	0.999999999996858	0.803324099720468	56717/16194/112407/108058/228026/17346/13808/12325/16193/18750/11676/13684/23797/15979/18641	15	Mtor/Il6ra/Egln3/Camk2d/Pdk1/Mknk1/Eno3/Camk2g/Il6/Prkca/Aldoc/Eif4e/Akt3/Ifngr1/Pfkl
mmu04730	Organismal Systems	Nervous system	mmu04730	Long-term depression - Mus musculus (house mouse)	7/1565	60/9573	0.880429985898545	0.999999999996858	0.803324099720468	73699/18795/51792/18750/109880/16440/16438	7	Ppp2r1b/Plcb1/Ppp2r1a/Prkca/Braf/Itpr3/Itpr1
mmu05330	Human Diseases	Immune disease	mmu05330	Allograft rejection - Mus musculus (house mouse)	7/1565	60/9573	0.880429985898545	0.999999999996858	0.803324099720468	110557/16153/21939/15042/12524/14998/15001	7	H2-Q6/Il10/Cd40/H2-T24/Cd86/H2-DMa/H2-Oa
mmu05332	Human Diseases	Immune disease	mmu05332	Graft-versus-host disease - Mus musculus (house mouse)	7/1565	60/9573	0.880429985898545	0.999999999996858	0.803324099720468	110557/16641/16193/15042/12524/14998/15001	7	H2-Q6/Klrc1/Il6/H2-T24/Cd86/H2-DMa/H2-Oa
mmu04010	Environmental Information Processing	Signal transduction	mmu04010	MAPK signaling pathway - Mus musculus (house mouse)	42/1565	299/9573	0.880984653638242	0.999999999996858	0.803324099720468	15507/23939/18479/16151/11839/18747/26940/19713/19056/70686/18021/16765/22341/19698/21813/17869/56274/12531/22340/17346/30957/330177/14256/16150/26403/58231/26411/18590/18750/266632/12675/20663/63953/102626/17165/23797/23938/66513/109880/71609/170758/13714	42	Hspb1/Mapk7/Pak1/Ikbkg/Areg/Prkaca/Ecsit/Ret/Ppp3cb/Dusp16/Nfatc3/Stmn1/Vegfc/Relb/Tgfbr2/Myc/Stk3/Cdc25b/Vegfb/Mknk1/Mapk8ip3/Taok3/Flt3l/Ikbkb/Map3k11/Stk4/Map4k1/Pdgfa/Prkca/Irak4/Chuk/Sos2/Dusp10/Mapkapk3/Mapkapk5/Akt3/Map2k5/Tab1/Braf/Tradd/Rac3/Elk4
mmu04960	Organismal Systems	Excretory system	mmu04960	Aldosterone-regulated sodium reabsorption - Mus musculus (house mouse)	4/1565	38/9573	0.889203746625632	0.999999999996858	0.803324099720468	18750/83814/11933/232975	4	Prkca/Nedd4l/Atp1b3/Atp1a3
mmu05231	Human Diseases	Cancer: overview	mmu05231	Choline metabolism in cancer - Mus musculus (house mouse)	12/1565	98/9573	0.896509816631701	0.999999999996858	0.803324099720468	56717/20520/22084/50784/19730/18777/18590/18750/104418/20663/23797/170758	12	Mtor/Slc22a5/Tsc2/Plpp2/Ralgds/Lypla1/Pdgfa/Prkca/Dgkz/Sos2/Akt3/Rac3
mmu00190	Metabolism	Energy metabolism	mmu00190	Oxidative phosphorylation - Mus musculus (house mouse)	18/1565	141/9573	0.90186119426203	0.999999999996858	0.803324099720468	67895/76429/73834/74776/225887/68342/54411/66108/76252/69802/72900/12862/67003/66445/70383/226646/17995/68197	18	Ppa1/Lhpp/Atp6v1d/Ppa2/Ndufs8/Ndufb10/Atp6ap1/Ndufa9/Atp6v0e2/Cox11/Ndufv2/Cox6a2/Uqcrc2/Cyc1/Cox10/Ndufs2/Ndufv1/Ndufc2
mmu04713	Organismal Systems	Environmental adaptation	mmu04713	Circadian entrainment - Mus musculus (house mouse)	12/1565	99/9573	0.90384233661231	0.999999999996858	0.803324099720468	18747/108058/12315/104111/66066/12325/18795/18750/19416/12912/16440/16438	12	Prkaca/Camk2d/Calm3/Adcy3/Gng11/Camk2g/Plcb1/Prkca/Rasd1/Creb1/Itpr3/Itpr1
mmu05140	Human Diseases	Infectious disease: parasitic	mmu05140	Leishmaniasis - Mus musculus (house mouse)	8/1565	70/9573	0.904758118336564	0.999999999996858	0.803324099720468	16153/246256/16401/266632/14998/15979/66513/15001	8	Il10/Fcgr4/Itga4/Irak4/H2-DMa/Ifngr1/Tab1/H2-Oa
mmu05211	Human Diseases	Cancer: specific types	mmu05211	Renal cell carcinoma - Mus musculus (house mouse)	8/1565	70/9573	0.904758118336564	0.999999999996858	0.803324099720468	14194/18479/112407/70584/12015/20663/23797/109880	8	Fh1/Pak1/Egln3/Pak4/Bad/Sos2/Akt3/Braf
mmu03040	Genetic Information Processing	Transcription	mmu03040	Spliceosome - Mus musculus (house mouse)	36/1565	265/9573	0.908698358372562	0.999999999996858	0.803324099720468	11834/53607/27756/56215/66101/28000/320632/20222/66441/54633/20826/57905/14105/56009/70767/66354/20624/66094/56031/67439/20641/73666/75062/67959/15382/225160/68816/66877/66373/57317/69878/76522/64340/192159/60321/217207	36	Aqr/Snrpa/Lsm2/Acin1/Ppih/Prpf19/Snrnp200/Sf3a2/Magohb/Pqbp1/Snu13/Isy1/Srsf10/Alyref2/Prpf3/Snw1/Eftud2/Lsm7/Ppie/Xab2/Snrpd1/Thoc3/Sf3a3/Puf60/Hnrnpa1/Thoc1/Ppil1/Crnkl1/Lsm5/Srsf4/Snrpf/Lsm8/Dhx38/Prpf8/Wbp11/Dhx8
mmu04916	Organismal Systems	Endocrine system	mmu04916	Melanogenesis - Mus musculus (house mouse)	12/1565	100/9573	0.910739212494958	0.999999999996858	0.803324099720468	18747/56637/14367/108058/12315/104111/12325/18795/18750/21414/12913/12912	12	Prkaca/Gsk3b/Fzd5/Camk2d/Calm3/Adcy3/Camk2g/Plcb1/Prkca/Tcf7/Creb3/Creb1
mmu04930	Human Diseases	Endocrine and metabolic disease	mmu04930	Type II diabetes mellitus - Mus musculus (house mouse)	5/1565	48/9573	0.911912967823242	0.999999999996858	0.803324099720468	56717/12703/16150/216233/67296	5	Mtor/Socs1/Ikbkb/Socs2/Socs4
mmu05146	Human Diseases	Infectious disease: parasitic	mmu05146	Amoebiasis - Mus musculus (house mouse)	13/1565	108/9573	0.915945190100481	0.999999999996858	0.803324099720468	15507/18747/19345/16153/330122/12479/16193/18795/18750/14676/20723/11846/12981	13	Hspb1/Prkaca/Rab5c/Il10/Cxcl3/Cd1d1/Il6/Plcb1/Prkca/Gna15/Serpinb9/Arg1/Csf2
mmu04151	Environmental Information Processing	Signal transduction	mmu04151	PI3K-Akt signaling pathway - Mus musculus (house mouse)	51/1565	367/9573	0.916441078199207	0.999999999996858	0.803324099720468	56717/26931/16194/381810/67168/22084/12566/16151/11839/56637/19713/17863/22341/17869/74551/22340/16453/12567/14256/22627/12915/16150/66066/16421/73699/12371/16193/18590/51792/18750/13684/16188/71978/16401/17246/68401/52432/12015/12985/104709/12675/20663/74747/12913/23797/83490/75705/12912/14062/12447/170755	51	Mtor/Ppp2r5c/Il6ra/Lpar5/Lpar6/Tsc2/Cdk2/Ikbkg/Areg/Gsk3b/Ret/Myb/Vegfc/Myc/Pck2/Vegfb/Jak3/Cdk4/Flt3l/Ywhae/Atf6b/Ikbkb/Gng11/Itgb7/Ppp2r1b/Casp9/Il6/Pdgfa/Ppp2r1a/Prkca/Eif4e/Il3ra/Ppp2r2a/Itga4/Mdm2/G6pc3/Ppp2r2d/Bad/Csf3/Pik3r6/Chuk/Sos2/Ddit4/Creb3/Akt3/Pik3ap1/Eif4b/Creb1/F2r/Ccne1/Sgk3
mmu04610	Organismal Systems	Immune system	mmu04610	Complement and coagulation cascades - Mus musculus (house mouse)	11/1565	94/9573	0.918872616838878	0.999999999996858	0.803324099720468	18788/14058/12262/12259/18792/12267/14064/14962/21824/14062/19128	11	Serpinb2/F10/C1qc/C1qa/Plau/C3ar1/F2rl2/Cfb/Thbd/F2r/Pros1
mmu04020	Environmental Information Processing	Signal transduction	mmu04020	Calcium signaling pathway - Mus musculus (house mouse)	34/1565	254/9573	0.919060248562705	0.999999999996858	0.803324099720468	110094/18747/19713/19056/18019/18021/108058/11937/12315/22341/22340/21390/18438/102093/104111/11541/56632/12325/58861/233979/18795/18590/18750/68961/70086/14676/19216/68279/14062/16440/16438/52163/233011/269999	34	Phka2/Prkaca/Ret/Ppp3cb/Nfatc2/Nfatc3/Camk2d/Atp2a1/Calm3/Vegfc/Vegfb/Tbxa2r/P2rx4/Phkb/Adcy3/Adora2b/Sphk2/Camk2g/Cysltr1/Tpcn2/Plcb1/Pdgfa/Prkca/Phkg2/Cysltr2/Gna15/Ptger1/Mcoln2/F2r/Itpr3/Itpr1/Camk1/Itpkc/Orai3
mmu05218	Human Diseases	Cancer: specific types	mmu05218	Melanoma - Mus musculus (house mouse)	8/1565	72/9573	0.920122312439376	0.999999999996858	0.803324099720468	13557/12567/18590/17246/12015/107986/23797/109880	8	E2f3/Cdk4/Pdgfa/Mdm2/Bad/Ddb2/Akt3/Braf
mmu04973	Organismal Systems	Digestive system	mmu04973	Carbohydrate digestion and absorption - Mus musculus (house mouse)	5/1565	49/9573	0.920716165097183	0.999999999996858	0.803324099720468	18795/11933/232975/68401/23797	5	Plcb1/Atp1b3/Atp1a3/G6pc3/Akt3
mmu04923	Organismal Systems	Endocrine system	mmu04923	Regulation of lipolysis in adipocytes - Mus musculus (house mouse)	6/1565	57/9573	0.922041122746704	0.999999999996858	0.803324099720468	19224/18747/104111/67469/23797/225845	6	Ptgs1/Prkaca/Adcy3/Abhd5/Akt3/Plaat3
mmu04921	Organismal Systems	Endocrine system	mmu04921	Oxytocin signaling pathway - Mus musculus (house mouse)	19/1565	153/9573	0.928608138668678	0.999999999996858	0.803324099720468	23939/18747/19056/18019/207565/18021/108058/12315/13631/104111/12325/18795/18750/19082/104709/23938/16440/16438/52163	19	Mapk7/Prkaca/Ppp3cb/Nfatc2/Camkk2/Nfatc3/Camk2d/Calm3/Eef2k/Adcy3/Camk2g/Plcb1/Prkca/Prkag1/Pik3r6/Map2k5/Itpr3/Itpr1/Camk1
mmu00592	Metabolism	Lipid metabolism	mmu00592	alpha-Linolenic acid metabolism - Mus musculus (house mouse)	2/1565	25/9573	0.93237321968498	0.999999999996858	0.803324099720468	66350/225845	2	Pla2g12a/Plaat3
mmu04710	Organismal Systems	Environmental adaptation	mmu04710	Circadian rhythm - Mus musculus (house mouse)	3/1565	34/9573	0.933094338870539	0.999999999996858	0.803324099720468	12234/19082/12912	3	Btrc/Prkag1/Creb1
mmu05205	Human Diseases	Cancer: overview	mmu05205	Proteoglycans in cancer - Mus musculus (house mouse)	26/1565	204/9573	0.937288105625915	0.999999999996858	0.803324099720468	56717/18479/17126/18747/19206/14000/14367/22325/18792/108058/17869/15200/22324/12325/12402/66911/14733/18750/17246/20663/23797/75705/109880/16440/16438/20969	26	Mtor/Pak1/Smad2/Prkaca/Ptch1/Drosha/Fzd5/Vav2/Plau/Camk2d/Myc/Hbegf/Vav1/Camk2g/Cbl/Nudt16l1/Gpc1/Prkca/Mdm2/Sos2/Akt3/Eif4b/Braf/Itpr3/Itpr1/Sdc1
mmu04814	Cellular Processes	Cell motility	mmu04814	Motor proteins - Mus musculus (house mouse)	25/1565	198/9573	0.94070390528405	0.999999999996858	0.803324099720468	22428/17896/19348/16593/16582/73804/22143/22142/53857/54152/67117/240641/71819/16554/286942/16551/67951/56427/71924/16558/209737/103733/246177/110033/22151	25	Dctn6/Myl4/Kif20a/Klc1/Kifc3/Kif2c/Tuba1b/Tuba1a/Tuba8/Dnal4/Dynlt3/Kif20b/Kif23/Kif13b/Kif19a/Kif11/Tubb6/Tubd1/Tube1/Kif16b/Kif15/Tubg1/Myo1g/Kif22/Tubb2a
mmu04725	Organismal Systems	Nervous system	mmu04725	Cholinergic synapse - Mus musculus (house mouse)	13/1565	113/9573	0.942351161823548	0.999999999996858	0.803324099720468	18747/108058/104111/66066/12325/18795/18750/104709/12913/23797/12912/16440/16438	13	Prkaca/Camk2d/Adcy3/Gng11/Camk2g/Plcb1/Prkca/Pik3r6/Creb3/Akt3/Creb1/Itpr3/Itpr1
mmu05320	Human Diseases	Immune disease	mmu05320	Autoimmune thyroid disease - Mus musculus (house mouse)	8/1565	76/9573	0.944542729974251	0.999999999996858	0.803324099720468	12477/110557/16153/21939/15042/12524/14998/15001	8	Ctla4/H2-Q6/Il10/Cd40/H2-T24/Cd86/H2-DMa/H2-Oa
mmu04514	Environmental Information Processing	Signaling molecules and interaction	mmu04514	Cell adhesion molecules - Mus musculus (house mouse)	22/1565	179/9573	0.94772507679506	0.999999999996858	0.803324099720468	171171/52118/17136/18613/12477/12525/20970/13003/225825/18566/110557/12526/21939/16421/12483/15042/16401/12524/14998/15001/12504/20969	22	Ntng2/Pvr/Mag/Pecam1/Ctla4/Cd8a/Sdc3/Vcan/Cd226/Pdcd1/H2-Q6/Cd8b1/Cd40/Itgb7/Cd22/H2-T24/Itga4/Cd86/H2-DMa/H2-Oa/Cd4/Sdc1
mmu04950	Human Diseases	Endocrine and metabolic disease	mmu04950	Maturity onset diabetes of the young - Mus musculus (house mouse)	2/1565	27/9573	0.949575006914505	0.999999999996858	0.803324099720468	15242/15205	2	Hhex/Hes1
mmu04972	Organismal Systems	Digestive system	mmu04972	Pancreatic secretion - Mus musculus (house mouse)	13/1565	115/9573	0.950710409247783	0.999999999996858	0.803324099720468	80718/20535/66350/11937/104111/233979/18795/18750/11933/232975/12873/16440/16438	13	Rab27b/Slc4a2/Pla2g12a/Atp2a1/Adcy3/Tpcn2/Plcb1/Prkca/Atp1b3/Atp1a3/Cpa3/Itpr3/Itpr1
mmu04926	Organismal Systems	Endocrine system	mmu04926	Relaxin signaling pathway - Mus musculus (house mouse)	15/1565	130/9573	0.951885554577254	0.999999999996858	0.803324099720468	17126/18747/22341/21813/22340/104111/12915/66066/18795/18750/14676/20663/12913/23797/12912	15	Smad2/Prkaca/Vegfc/Tgfbr2/Vegfb/Adcy3/Atf6b/Gng11/Plcb1/Prkca/Gna15/Sos2/Creb3/Akt3/Creb1
mmu00910	Metabolism	Energy metabolism	mmu00910	Nitrogen metabolism - Mus musculus (house mouse)	1/1565	17/9573	0.952039378890833	0.999999999996858	0.803324099720468	71934	1	Car13
mmu03265	Genetic Information Processing	Information processing in viruses	mmu03265	Virion - Ebolavirus, Lyssavirus and Morbillivirus - Mus musculus (house mouse)	1/1565	17/9573	0.952039378890833	0.999999999996858	0.803324099720468	27218	1	Slamf1
mmu04360	Organismal Systems	Development and regeneration	mmu04360	Axon guidance - Mus musculus (house mouse)	22/1565	181/9573	0.95406403233445	0.999999999996858	0.803324099720468	171171/56513/18479/20354/56637/19056/18019/18021/19206/17973/108058/50780/245857/12568/12325/18750/259302/70584/16886/12934/170758/231637	22	Ntng2/Pard6a/Pak1/Sema4d/Gsk3b/Ppp3cb/Nfatc2/Nfatc3/Ptch1/Nck1/Camk2d/Rgs3/Ssh3/Cdk5/Camk2g/Prkca/Srgap3/Pak4/Limk2/Dpysl2/Rac3/Ssh1
mmu04666	Organismal Systems	Immune system	mmu04666	Fc gamma R-mediated phagocytosis - Mus musculus (house mouse)	10/1565	94/9573	0.956507791143732	0.999999999996858	0.803324099720468	16332/50784/18479/22325/22324/56632/18750/246256/16886/23797	10	Inppl1/Plpp2/Pak1/Vav2/Vav1/Sphk2/Prkca/Fcgr4/Limk2/Akt3
mmu04929	Organismal Systems	Endocrine system	mmu04929	GnRH secretion - Mus musculus (house mouse)	6/1565	63/9573	0.957946939572375	0.999999999996858	0.803324099720468	16534/18795/18750/23797/16440/16438	6	Kcnn4/Plcb1/Prkca/Akt3/Itpr3/Itpr1
mmu05217	Human Diseases	Cancer: specific types	mmu05217	Basal cell carcinoma - Mus musculus (house mouse)	6/1565	63/9573	0.957946939572375	0.999999999996858	0.803324099720468	56637/19206/14367/21414/107986/24069	6	Gsk3b/Ptch1/Fzd5/Tcf7/Ddb2/Sufu
mmu04530	Cellular Processes	Cellular community - eukaryotes	mmu04530	Tight junction - Mus musculus (house mouse)	20/1565	170/9573	0.963248812105176	0.999999999996858	0.803324099720468	74094/18016/56513/18747/72058/68188/27375/22143/22142/12479/12567/53857/73699/51792/16897/83814/71978/217325/52432/19082	20	Tjap1/Nf2/Pard6a/Prkaca/Igsf5/Sympk/Tjp3/Tuba1b/Tuba1a/Cd1d1/Cdk4/Tuba8/Ppp2r1b/Ppp2r1a/Llgl1/Nedd4l/Ppp2r2a/Llgl2/Ppp2r2d/Prkag1
mmu04940	Human Diseases	Endocrine and metabolic disease	mmu04940	Type I diabetes mellitus - Mus musculus (house mouse)	6/1565	67/9573	0.97271794061384	0.999999999996858	0.803324099720468	110557/15042/16992/12524/14998/15001	6	H2-Q6/H2-T24/Lta/Cd86/H2-DMa/H2-Oa
mmu04723	Organismal Systems	Nervous system	mmu04723	Retrograde endocannabinoid signaling - Mus musculus (house mouse)	17/1565	153/9573	0.974406175916792	0.999999999996858	0.803324099720468	66082/18747/104111/225887/68342/66066/66108/14073/18795/18750/72900/226646/16440/17995/16438/231871/68197	17	Abhd6/Prkaca/Adcy3/Ndufs8/Ndufb10/Gng11/Ndufa9/Faah/Plcb1/Prkca/Ndufv2/Ndufs2/Itpr3/Ndufv1/Itpr1/Daglb/Ndufc2
mmu04924	Organismal Systems	Endocrine system	mmu04924	Renin secretion - Mus musculus (house mouse)	7/1565	76/9573	0.974812044094167	0.999999999996858	0.803324099720468	18747/19056/12315/18795/12912/16440/16438	7	Prkaca/Ppp3cb/Calm3/Plcb1/Creb1/Itpr3/Itpr1
mmu00360	Metabolism	Amino acid metabolism	mmu00360	Phenylalanine metabolism - Mus musculus (house mouse)	1/1565	21/9573	0.976550621380135	0.999999999996858	0.803324099720468	14719	1	Got2
mmu03273	NA	NA	mmu03273	Virion - Lassa virus and SFTS virus - Mus musculus (house mouse)	1/1565	21/9573	0.976550621380135	0.999999999996858	0.803324099720468	13138	1	Dag1
mmu05224	Human Diseases	Cancer: specific types	mmu05224	Breast cancer - Mus musculus (house mouse)	16/1565	147/9573	0.977166764469293	0.999999999996858	0.803324099720468	56717/13557/56637/14367/17869/12567/13388/14296/21414/15205/16450/20663/107986/23797/12190/109880	16	Mtor/E2f3/Gsk3b/Fzd5/Myc/Cdk4/Dll1/Frat1/Tcf7/Hes1/Jag2/Sos2/Ddb2/Akt3/Brca2/Braf
mmu04721	Organismal Systems	Nervous system	mmu04721	Synaptic vesicle cycle - Mus musculus (house mouse)	7/1565	77/9573	0.977342401941887	0.999999999996858	0.803324099720468	20910/20908/71770/13852/73834/76252/110877	7	Stxbp1/Stx3/Ap2b1/Stx2/Atp6v1d/Atp6v0e2/Slc18a1
mmu04015	Environmental Information Processing	Signal transduction	mmu04015	Rap1 signaling pathway - Mus musculus (house mouse)	25/1565	214/9573	0.978715903979924	0.999999999996858	0.803324099720468	101540/381810/56513/19730/22325/12315/22341/22340/75292/104111/16822/22324/11541/14026/56044/18795/18590/18750/78473/79264/23797/14062/109880/64143/170758	25	Prkd2/Lpar5/Pard6a/Ralgds/Vav2/Calm3/Vegfc/Vegfb/Prkd3/Adcy3/Lcp2/Vav1/Adora2b/Evl/Rala/Plcb1/Pdgfa/Prkca/Skap1/Krit1/Akt3/F2r/Braf/Ralb/Rac3
mmu05412	Human Diseases	Cardiovascular disease	mmu05412	Arrhythmogenic right ventricular cardiomyopathy - Mus musculus (house mouse)	8/1565	86/9573	0.979195003785191	0.999999999996858	0.803324099720468	13138/11937/67451/24051/16421/21414/16401/13726	8	Dag1/Atp2a1/Pkp2/Sgcb/Itgb7/Tcf7/Itga4/Emd
mmu04611	Organismal Systems	Immune system	mmu04611	Platelet activation - Mus musculus (house mouse)	13/1565	126/9573	0.980289095680905	0.999999999996858	0.803324099720468	19224/18747/21391/21390/104111/16822/12229/18795/104709/23797/14062/16440/16438	13	Ptgs1/Prkaca/Tbxas1/Tbxa2r/Adcy3/Lcp2/Btk/Plcb1/Pik3r6/Akt3/F2r/Itpr3/Itpr1
mmu00430	Metabolism	Metabolism of other amino acids	mmu00430	Taurine and hypotaurine metabolism - Mus musculus (house mouse)	1/1565	22/9573	0.980392568358787	0.999999999996858	0.803324099720468	211488	1	Ado
mmu04022	Environmental Information Processing	Signal transduction	mmu04022	cGMP-PKG signaling pathway - Mus musculus (house mouse)	19/1565	172/9573	0.981417189662717	0.999999999996858	0.803324099720468	16523/19056/18019/18021/11937/12315/17261/104111/12915/18795/11933/232975/12015/104709/12913/23797/12912/16440/16438	19	Kcnj8/Ppp3cb/Nfatc2/Nfatc3/Atp2a1/Calm3/Mef2d/Adcy3/Atf6b/Plcb1/Atp1b3/Atp1a3/Bad/Pik3r6/Creb3/Akt3/Creb1/Itpr3/Itpr1
mmu05226	Human Diseases	Cancer: specific types	mmu05226	Gastric cancer - Mus musculus (house mouse)	16/1565	150/9573	0.98208697311015	0.999999999996858	0.803324099720468	56717/13557/12566/17126/56637/17350/14367/21813/17869/14296/21414/20663/107986/23797/12447/109880	16	Mtor/E2f3/Cdk2/Smad2/Gsk3b/Mlh1/Fzd5/Tgfbr2/Myc/Frat1/Tcf7/Sos2/Ddb2/Akt3/Ccne1/Braf
mmu05322	Human Diseases	Immune disease	mmu05322	Systemic lupus erythematosus - Mus musculus (house mouse)	16/1565	150/9573	0.98208697311015	0.999999999996858	0.803324099720468	319166/12262/12259/319181/16153/21939/246256/15270/20641/12524/14998/20821/15001/319176/319172/319189	16	H2ac8/C1qc/C1qa/H2bc8/Il10/Cd40/Fcgr4/H2ax/Snrpd1/Cd86/H2-DMa/Trim21/H2-Oa/H2ac20/H2ac4/H2bc18
mmu00982	Metabolism	Xenobiotics biodegradation and metabolism	mmu00982	Drug metabolism - cytochrome P450 - Mus musculus (house mouse)	6/1565	72/9573	0.984445600207477	0.999999999996858	0.803324099720468	76263/14872/14865/225884/14862/394432	6	Gstk1/Gstt2/Gstm4/Gstp3/Gstm1/Ugt1a7c
mmu04260	Organismal Systems	Circulatory system	mmu04260	Cardiac muscle contraction - Mus musculus (house mouse)	8/1565	89/9573	0.984757189182877	0.999999999996858	0.803324099720468	17896/236794/11937/11933/232975/12862/67003/66445	8	Myl4/Slc9a6/Atp2a1/Atp1b3/Atp1a3/Cox6a2/Uqcrc2/Cyc1
mmu04913	Organismal Systems	Endocrine system	mmu04913	Ovarian steroidogenesis - Mus musculus (house mouse)	5/1565	64/9573	0.9857252012327	0.999999999996858	0.803324099720468	18747/16835/104111/20778/171210	5	Prkaca/Ldlr/Adcy3/Scarb1/Acot2
mmu05034	Human Diseases	Substance dependence	mmu05034	Alcoholism - Mus musculus (house mouse)	23/1565	207/9573	0.987613524501418	0.999999999996858	0.803324099720468	319166/18747/15185/63959/207565/107435/12315/170787/319181/12915/11541/66066/15270/110877/15182/20663/71279/12913/12912/319176/319172/109880/319189	23	H2ac8/Prkaca/Hdac6/Slc29a1/Camkk2/Hat1/Calm3/Hdac10/H2bc8/Atf6b/Adora2b/Gng11/H2ax/Slc18a1/Hdac2/Sos2/Slc29a3/Creb3/Creb1/H2ac20/H2ac4/Braf/H2bc18
mmu04550	Cellular Processes	Cellular community - eukaryotes	mmu04550	Signaling pathways regulating pluripotency of stem cells - Mus musculus (house mouse)	14/1565	140/9573	0.988651679132733	0.999999999996858	0.803324099720468	22658/17126/56637/13590/14367/16323/17869/19712/21423/16453/21414/69837/23797/15903	14	Pcgf2/Smad2/Gsk3b/Lefty1/Fzd5/Inhba/Myc/Rest/Tcf3/Jak3/Tcf7/Pcgf1/Akt3/Id3
mmu04976	Organismal Systems	Digestive system	mmu04976	Bile secretion - Mus musculus (house mouse)	9/1565	101/9573	0.989686592918687	0.999999999996858	0.803324099720468	20535/18747/16835/239273/104111/11933/232975/20778/394432	9	Slc4a2/Prkaca/Ldlr/Abcc4/Adcy3/Atp1b3/Atp1a3/Scarb1/Ugt1a7c
mmu05415	Human Diseases	Cardiovascular disease	mmu05415	Diabetic cardiomyopathy - Mus musculus (house mouse)	24/1565	217/9573	0.989795042215222	0.999999999996858	0.803324099720468	56717/17228/17126/56637/108058/11937/21813/12491/225887/68342/12325/66108/18795/18750/18604/72900/12862/67003/23797/12896/66445/226646/17995/68197	24	Mtor/Cma1/Smad2/Gsk3b/Camk2d/Atp2a1/Tgfbr2/Cd36/Ndufs8/Ndufb10/Camk2g/Ndufa9/Plcb1/Prkca/Pdk2/Ndufv2/Cox6a2/Uqcrc2/Akt3/Cpt2/Cyc1/Ndufs2/Ndufv1/Ndufc2
mmu00980	Metabolism	Xenobiotics biodegradation and metabolism	mmu00980	Metabolism of xenobiotics by cytochrome P450 - Mus musculus (house mouse)	6/1565	76/9573	0.990226289430793	0.999999999996858	0.803324099720468	76263/14872/14865/225884/14862/394432	6	Gstk1/Gstt2/Gstm4/Gstp3/Gstm1/Ugt1a7c
mmu04915	Organismal Systems	Endocrine system	mmu04915	Estrogen signaling pathway - Mus musculus (house mouse)	13/1565	134/9573	0.990404866675554	0.999999999996858	0.803324099720468	18747/12315/15200/104111/12915/18795/20663/12913/23797/12912/14229/16440/16438	13	Prkaca/Calm3/Hbegf/Adcy3/Atf6b/Plcb1/Sos2/Creb3/Akt3/Creb1/Fkbp5/Itpr3/Itpr1
mmu00601	Metabolism	Glycan biosynthesis and metabolism	mmu00601	Glycosphingolipid biosynthesis - lacto and neolacto series - Mus musculus (house mouse)	1/1565	27/9573	0.991988130365897	0.999999999996858	0.803324099720468	14594	1	Ggta1
mmu04744	Organismal Systems	Sensory system	mmu04744	Phototransduction - Mus musculus (house mouse)	1/1565	27/9573	0.991988130365897	0.999999999996858	0.803324099720468	12315	1	Calm3
mmu05208	Human Diseases	Cancer: overview	mmu05208	Chemical carcinogenesis - reactive oxygen species - Mus musculus (house mouse)	25/1565	229/9573	0.992759191084126	0.999999999996858	0.803324099720468	101540/50868/16151/14872/14865/75292/225887/68342/16150/66108/18024/11431/12015/72900/12862/12675/20663/67003/23797/66445/226646/14862/109880/17995/68197	25	Prkd2/Keap1/Ikbkg/Gstt2/Gstm4/Prkd3/Ndufs8/Ndufb10/Ikbkb/Ndufa9/Nfe2l2/Acp1/Bad/Ndufv2/Cox6a2/Chuk/Sos2/Uqcrc2/Akt3/Cyc1/Ndufs2/Gstm1/Braf/Ndufv1/Ndufc2
mmu00350	Metabolism	Amino acid metabolism	mmu00350	Tyrosine metabolism - Mus musculus (house mouse)	2/1565	40/9573	0.993092610522548	0.999999999996858	0.803324099720468	14719/14874	2	Got2/Gstz1
mmu00590	Metabolism	Lipid metabolism	mmu00590	Arachidonic acid metabolism - Mus musculus (house mouse)	7/1565	89/9573	0.994029372486791	0.999999999996858	0.803324099720468	19224/66350/21391/77219/225845/96979/66469	7	Ptgs1/Pla2g12a/Tbxas1/Ptgr2/Plaat3/Ptges2/Prxl2b
mmu05204	Human Diseases	Cancer: overview	mmu05204	Chemical carcinogenesis - DNA adducts - Mus musculus (house mouse)	7/1565	90/9573	0.994682900907604	0.999999999996858	0.803324099720468	76263/14872/14865/17961/225884/14862/394432	7	Gstk1/Gstt2/Gstm4/Nat2/Gstp3/Gstm1/Ugt1a7c
mmu04724	Organismal Systems	Nervous system	mmu04724	Glutamatergic synapse - Mus musculus (house mouse)	10/1565	116/9573	0.994867779639439	0.999999999996858	0.803324099720468	105727/18747/19056/26562/104111/66066/18795/18750/16440/16438	10	Slc38a1/Prkaca/Ppp3cb/Ncdn/Adcy3/Gng11/Plcb1/Prkca/Itpr3/Itpr1
mmu04974	Organismal Systems	Digestive system	mmu04974	Protein digestion and absorption - Mus musculus (house mouse)	9/1565	108/9573	0.995095570203273	0.999999999996858	0.803324099720468	20540/16534/72472/11933/232975/20514/13482/12873/72461	9	Slc7a7/Kcnn4/Slc16a10/Atp1b3/Atp1a3/Slc1a5/Dpp4/Cpa3/Prcp
mmu05410	Human Diseases	Cardiovascular disease	mmu05410	Hypertrophic cardiomyopathy - Mus musculus (house mouse)	8/1565	100/9573	0.995400539439959	0.999999999996858	0.803324099720468	13138/11937/24051/16421/16193/16401/19082/13726	8	Dag1/Atp2a1/Sgcb/Itgb7/Il6/Itga4/Prkag1/Emd
mmu05414	Human Diseases	Cardiovascular disease	mmu05414	Dilated cardiomyopathy - Mus musculus (house mouse)	8/1565	103/9573	0.99672930789155	0.999999999996858	0.803324099720468	18747/13138/11937/104111/24051/16421/16401/13726	8	Prkaca/Dag1/Atp2a1/Adcy3/Sgcb/Itgb7/Itga4/Emd
mmu04820	NA	NA	mmu04820	Cytoskeleton in muscle cells - Mus musculus (house mouse)	24/1565	232/9573	0.996825163843071	0.999999999996858	0.803324099720468	78321/17896/74103/16907/13138/20970/13003/67451/54132/22379/13808/24051/16421/16906/212073/56419/11933/16401/109674/232975/213019/13726/70435/20969	24	Ankrd23/Myl4/Nebl/Lmnb2/Dag1/Sdc3/Vcan/Pkp2/Pdlim1/Fmnl3/Eno3/Sgcb/Itgb7/Lmnb1/Syne3/Diaph3/Atp1b3/Itga4/Ampd2/Atp1a3/Pdlim2/Emd/Inf2/Sdc1
mmu04750	Organismal Systems	Sensory system	mmu04750	Inflammatory mediator regulation of TRP channels - Mus musculus (house mouse)	11/1565	130/9573	0.997153894327208	0.999999999996858	0.803324099720468	18747/108058/12315/104111/12325/18795/18750/18755/18761/16440/16438	11	Prkaca/Camk2d/Calm3/Adcy3/Camk2g/Plcb1/Prkca/Prkch/Prkcq/Itpr3/Itpr1
mmu05207	Human Diseases	Cancer: overview	mmu05207	Chemical carcinogenesis - receptor activation - Mus musculus (house mouse)	23/1565	228/9573	0.997653723662489	0.999999999996858	0.803324099720468	56717/20850/74090/18747/23834/14872/14865/17869/16650/104111/56489/12915/13388/18750/12015/20663/12913/23797/16647/12912/11799/14862/394432	23	Mtor/Stat5a/Paqr5/Prkaca/Cdc6/Gstt2/Gstm4/Myc/Kpna6/Adcy3/Ikbke/Atf6b/Dll1/Prkca/Bad/Sos2/Creb3/Akt3/Kpna2/Creb1/Birc5/Gstm1/Ugt1a7c
mmu04727	Organismal Systems	Nervous system	mmu04727	GABAergic synapse - Mus musculus (house mouse)	6/1565	90/9573	0.998242334199278	0.999999999996858	0.803324099720468	105727/18747/93739/104111/66066/18750	6	Slc38a1/Prkaca/Gabarapl2/Adcy3/Gng11/Prkca
mmu04270	Organismal Systems	Circulatory system	mmu04270	Vascular smooth muscle contraction - Mus musculus (house mouse)	12/1565	144/9573	0.99841665404911	0.999999999996858	0.803324099720468	18747/66350/12315/104111/11541/18795/18750/18755/18761/109880/16440/16438	12	Prkaca/Pla2g12a/Calm3/Adcy3/Adora2b/Plcb1/Prkca/Prkch/Prkcq/Braf/Itpr3/Itpr1
mmu04510	Cellular Processes	Cellular community - eukaryotes	mmu04510	Focal adhesion - Mus musculus (house mouse)	19/1565	202/9573	0.998528995463523	0.999999999996858	0.803324099720468	18479/56637/11797/22325/22341/64099/22340/12334/22324/16421/18590/18750/16401/70584/12015/20663/23797/109880/170758	19	Pak1/Gsk3b/Birc2/Vav2/Vegfc/Parvg/Vegfb/Capn2/Vav1/Itgb7/Pdgfa/Prkca/Itga4/Pak4/Bad/Sos2/Akt3/Braf/Rac3
mmu04520	Cellular Processes	Cellular community - eukaryotes	mmu04520	Adherens junction - Mus musculus (house mouse)	6/1565	92/9573	0.998637910728205	0.999999999996858	0.803324099720468	13001/21813/11431/21414/79264/170758	6	Csnk2b/Tgfbr2/Acp1/Tcf7/Krit1/Rac3
mmu04024	Environmental Information Processing	Signal transduction	mmu04024	cAMP signaling pathway - Mus musculus (house mouse)	21/1565	224/9573	0.99915643699385	0.999999999996858	0.803324099720468	18479/18747/19206/22325/108058/11937/12315/239273/104111/22324/12325/11933/232975/12015/12913/23797/12912/14062/109880/170758/238871	21	Pak1/Prkaca/Ptch1/Vav2/Camk2d/Atp2a1/Calm3/Abcc4/Adcy3/Vav1/Camk2g/Atp1b3/Atp1a3/Bad/Creb3/Akt3/Creb1/F2r/Braf/Rac3/Pde4d
mmu00591	Metabolism	Lipid metabolism	mmu00591	Linoleic acid metabolism - Mus musculus (house mouse)	2/1565	55/9573	0.999375351860506	0.999999999996858	0.803324099720468	66350/225845	2	Pla2g12a/Plaat3
mmu04512	Environmental Information Processing	Signaling molecules and interaction	mmu04512	ECM-receptor interaction - Mus musculus (house mouse)	5/1565	89/9573	0.999447673917365	0.999999999996858	0.803324099720468	13138/12491/16421/16401/20969	5	Dag1/Cd36/Itgb7/Itga4/Sdc1
mmu05032	Human Diseases	Substance dependence	mmu05032	Morphine addiction - Mus musculus (house mouse)	5/1565	92/9573	0.999634745915049	0.999999999996858	0.803324099720468	18747/104111/66066/18750/238871	5	Prkaca/Adcy3/Gng11/Prkca/Pde4d
mmu04613	Organismal Systems	Immune system	mmu04613	Neutrophil extracellular trap formation - Mus musculus (house mouse)	18/1565	209/9573	0.999654339373293	0.999999999996858	0.803324099720468	56717/12363/319166/15185/107435/170787/319181/12725/18795/18750/246256/15270/170743/15182/23797/319176/319172/319189	18	Mtor/Casp4/H2ac8/Hdac6/Hat1/Hdac10/H2bc8/Clcn3/Plcb1/Prkca/Fcgr4/H2ax/Tlr7/Hdac2/Akt3/H2ac20/H2ac4/H2bc18
mmu04810	Cellular Processes	Cell motility	mmu04810	Regulation of actin cytoskeleton - Mus musculus (house mouse)	21/1565	234/9573	0.999668468088375	0.999999999996858	0.803324099720468	381810/18479/18718/22325/245857/22324/16421/18590/56419/16401/70584/16886/20663/23797/14062/109880/108083/170758/117150/231637/216963	21	Lpar5/Pak1/Pip4k2a/Vav2/Ssh3/Vav1/Itgb7/Pdgfa/Diaph3/Itga4/Pak4/Limk2/Sos2/Akt3/F2r/Braf/Pip4k2b/Rac3/Pip4k2c/Ssh1/Git1
mmu04726	Organismal Systems	Nervous system	mmu04726	Serotonergic synapse - Mus musculus (house mouse)	9/1565	136/9573	0.999810719704119	0.999999999996858	0.803324099720468	19224/18747/66066/18795/18750/110877/109880/16440/16438	9	Ptgs1/Prkaca/Gng11/Plcb1/Prkca/Slc18a1/Braf/Itpr3/Itpr1
mmu05150	Human Diseases	Infectious disease: bacterial	mmu05150	Staphylococcus aureus infection - Mus musculus (house mouse)	8/1565	128/9573	0.999842298009419	0.999999999996858	0.803324099720468	12262/12259/16153/12267/246256/14998/14962/15001	8	C1qc/C1qa/Il10/C3ar1/Fcgr4/H2-DMa/Cfb/H2-Oa
mmu04670	Organismal Systems	Immune system	mmu04670	Leukocyte transendothelial migration - Mus musculus (house mouse)	7/1565	119/9573	0.999856188558223	0.999999999996858	0.803324099720468	18613/22165/16428/22325/22324/18750/16401	7	Pecam1/Txk/Itk/Vav2/Vav1/Prkca/Itga4
mmu03010	Genetic Information Processing	Translation	mmu03010	Ribosome - Mus musculus (house mouse)	22/1565	265/9573	0.999964876149328	0.999999999996858	0.803324099720468	56284/94061/107732/67994/94062/94066/64657/57294/66163/68537/94065/216767/77721/94063/68611/69527/75398/67681/27398/66419/121022/225215	22	Mrpl19/Mrpl1/Mrpl10/Mrps11/Mrpl3/Mrpl36/Mrps10/Rps27/Mrpl4/Mrpl13/Mrpl34/Mrpl22/Mrps5/Mrpl16/Mrpl28/Mrps9/Mrpl32/Mrpl18/Mrpl2/Mrpl11/Mrps6/Rsl24d1
mmu05171	Human Diseases	Infectious disease: viral	mmu05171	Coronavirus disease - COVID-19 - Mus musculus (house mouse)	30/1565	334/9573	0.999974608095525	0.999999999996858	0.803324099720468	16194/17857/16151/71586/12262/12259/57294/214763/72512/15200/20296/56489/16150/12267/19106/16193/17858/18750/23961/56480/266632/54721/12985/14962/170743/12675/228607/20293/12981/225215	30	Il6ra/Mx1/Ikbkg/Ifih1/C1qc/C1qa/Rps27/Cgas/Sting1/Hbegf/Ccl2/Ikbke/Ikbkb/C3ar1/Eif2ak2/Il6/Mx2/Prkca/Oas1b/Tbk1/Irak4/Tyk2/Csf3/Cfb/Tlr7/Chuk/Mavs/Ccl12/Csf2/Rsl24d1
mmu00830	Metabolism	Metabolism of cofactors and vitamins	mmu00830	Retinol metabolism - Mus musculus (house mouse)	4/1565	102/9573	0.999982735298616	0.999999999996858	0.803324099720468	108841/17252/98711/394432	4	Rdh13/Rdh11/Rdh10/Ugt1a7c
mmu05100	Human Diseases	Infectious disease: bacterial	mmu05100	Bacterial invasion of epithelial cells - Mus musculus (house mouse)	2/1565	77/9573	0.999983636910207	0.999999999996858	0.803324099720468	140579/12402	2	Elmo2/Cbl
mmu04742	Organismal Systems	Sensory system	mmu04742	Taste transduction - Mus musculus (house mouse)	3/1565	92/9573	0.999987640665898	0.999999999996858	0.803324099720468	18747/18795/16440	3	Prkaca/Plcb1/Itpr3
mmu05206	Human Diseases	Cancer: overview	mmu05206	MicroRNAs in cancer - Mus musculus (house mouse)	25/1565	303/9573	0.99999052889734	0.999999999996858	0.803324099720468	56717/12703/13435/13557/23939/53614/13433/16765/18792/17869/12531/21417/13436/16150/71819/67849/18590/18750/70584/17246/17250/15182/20663/74747/12447	25	Mtor/Socs1/Dnmt3a/E2f3/Mapk7/Reck/Dnmt1/Stmn1/Plau/Myc/Cdc25b/Zeb1/Dnmt3b/Ikbkb/Kif23/Cdca5/Pdgfa/Prkca/Pak4/Mdm2/Abcc1/Hdac2/Sos2/Ddit4/Ccne1
mmu00140	Metabolism	Lipid metabolism	mmu00140	Steroid hormone biosynthesis - Mus musculus (house mouse)	2/1565	99/9573	0.999999606099056	0.999999999996858	0.803324099720468	56348/394432	2	Hsd17b12/Ugt1a7c
mmu04081	NA	NA	mmu04081	Hormone signaling - Mus musculus (house mouse)	8/1565	219/9573	0.999999999568374	0.999999999996858	0.803324099720468	20850/18747/104111/66066/72472/18795/14676/68465	8	Stat5a/Prkaca/Adcy3/Gng11/Slc16a10/Plcb1/Gna15/Adipor2
mmu04080	Environmental Information Processing	Signaling molecules and interaction	mmu04080	Neuroactive ligand-receptor interaction - Mus musculus (house mouse)	21/1565	392/9573	0.999999999996858	0.999999999996858	0.803324099720468	67168/140795/13611/64095/11443/21390/18438/11541/12267/58861/14064/94226/70086/53328/19216/12802/16995/14739/227717/233571/14062	21	Lpar6/P2ry14/S1pr4/Gpr35/Chrnb1/Tbxa2r/P2rx4/Adora2b/C3ar1/Cysltr1/F2rl2/S1pr5/Cysltr2/Pgrmc1/Ptger1/Cnr2/Ltb4r1/S1pr2/Qrfp/P2ry6/F2r
