# Supplementary material for: Nuclear mitochondrial acetyl-CoA acetyltransferase 1 orchestrates natural killer cell-dependent antitumor immunity in colorectal cancer
Source: Signal Transduct Target Ther. 2025 Apr 28;10:138. doi: 10.1038/s41392-025-02221-y (PMC12034769; doi:10.1038/s41392-025-02221-y)
Supplement: Supplementary file 17 — Supplementary Table7 [file 41392_2025_2221_MOESM17_ESM.xls]

## Sheet: differential_metabolites_NLS_vs
Supplementary Table 7. Differential nuclear metabolites between ACAT1 NLS and WT in ACAT1-depleted HCT116 cells
	Compounds	lfc	pval	padj	VIP	genetype
1	L-Aspartate	0.85971106013089	6.79416829741386e-06	8.42476868879319e-05	1.3136020682513	NLS up (n=13)
2	Glutamine	3.75581604327813	0.0153243870321018	0.0279444704703032	1.04282	ns
3	Lysine	0.811632832876322	0.00194444374429524	0.00581256870476221	1.17122484193167	NLS up (n=13)
4	L-Asparagine	1.56414440890018	0.0135223892525013	0.025405701019851	1.04321805234697	ns
5	L-Alanine	-0.666136	0.000947929388737136	0.00345715424127661	1.16582773471078	WT up (n=10)
6	L-citrulline	-0.819282	1.43060309280432e-06	4.43486958769338e-05	1.34678847058134	WT up (n=10)
7	L-Leucine	0.600242078550711	0.000159932405921757	0.000682622049175861	1.22253843937109	NLS up (n=13)
8	L-Cystine	-3.12747	0.0430895664310435	0.0636084075886833	0.876611798662278	ns
9	Ornithine	-2.97204	0.000121480175313742	0.000682622049175861	1.23561108699516	WT up (n=10)
10	Arginine	-0.074566	0.795770786303867	0.836233707641352	0.15907657560222	ns
11	Serine	1.21447289861974	1.14396041374016e-07	7.09255456518899e-06	1.36591598425943	NLS up (n=13)
12	L-Glutamic-acid	0.614429807078697	3.26168934129085e-05	0.000252780923950041	1.27301103463838	NLS up (n=13)
13	Threonine	0.699872595756596	1.74649235859801e-05	0.00015468932319011	1.28711684693662	NLS up (n=13)
14	Tyrosine	0.391400960608262	0.00814146237808955	0.0186952099052427	1.00128367055403	ns
15	Xylulose-5-phosphate	1.43359121769992	0.00218507012837289	0.0061579249072327	1.20165469696948	NLS up (n=13)
16	Flavin-mononucleotide	-0.39369	0.064995868146038	0.0895498627789856	0.803925353351571	ns
17	Acetyl-CoA	1.04403781807817	0.000153664675090309	0.000682622049175861	1.27799847887502	NLS up (n=13)
18	Phosphorylethanolamine	-0.115146	0.440987539675763	0.488236204641024	0.342568603303769	ns
19	dTMP	-2.54483	0.00398740461763655	0.0103007952622278	1.15724226768016	ns
20	Guanosine-diphosphate	-0.985466	0.0238984933271032	0.0400461239535243	0.921635896359223	ns
21	ATP	0.236889596940171	0.294049504957903	0.343982439762076	0.477009575366496	ns
22	UMP	-1.07921	6.05450395799584e-05	0.000417088050439714	1.26436590543757	WT up (n=10)
23	IMP	-2.36443	8.36909802633602e-06	8.64806796054722e-05	1.35427829156782	WT up (n=10)
24	dUMP	-0.867019	0.0584513580099175	0.0842787022468578	0.779217271656521	ns
25	dAMP	-3.72754	0.00845745282702951	0.0187272169741368	1.11051614415975	ns
26	dCMP	-2.35378	0.0277460221495225	0.0441090608530871	0.963029155155877	ns
27	AMP	-2.71103	4.18944301792175e-06	6.49363667777872e-05	1.36101758601603	WT up (n=10)
28	UDP-GlcNAc	0.500962148683142	0.126601447356459	0.155431247782696	0.657967511809012	ns
29	Cyclic-AMP	0.17307841384819	0.127854736079315	0.155431247782696	0.648578891160005	ns
30	c-di-AMP	0.67576047677615	0.000165150495768353	0.000682622049175861	1.31775242377035	NLS up (n=13)
31	Uracil	0.251496803405489	0.343978275051049	0.394938019503056	0.43380076473296	ns
32	Guanosine	0.980130101819908	0.0271353201603792	0.0441090608530871	0.969228974328983	ns
33	ADP	-0.624479	0.0092599545520565	0.0191372394075834	1.00363218232232	ns
34	NicotinaMide-adenine-dinucleotide(NAD)	0.0529419422077878	0.920697961192053	0.935791370391923	0.180832729994552	ns
35	Adenine	0.458263237578713	0.0684150708598316	0.09221161724586	0.754936653662191	ns
36	Inosine	1.07351985166235	3.66502069098502e-06	6.49363667777872e-05	1.32103186623171	NLS up (n=13)
37	Malic-acid	-1.41209	0.00174155770548588	0.00568297777579604	1.17027344404033	WT up (n=10)
38	cis-Aconitic-acid	0.991829794196371	0.227305415594184	0.271017995516142	0.545294882994144	ns
39	Argininosuccinic-acid	-0.020804	0.942513804338055	0.942513804338055	0.0717339166778534	ns
40	Itaconic-acid	-0.616802	0.00434331327496581	0.0107714169219152	1.05486184884033	ns
41	Fumaric-acid	-1.01661	9.71532972270126e-05	0.000602350442807478	1.25960554225703	WT up (n=10)
42	Succinic Acid	-0.541229	0.00902198713568446	0.0191372394075834	1.03182225212925	ns
43	Alpha-Ketoglutaric-Acid	-0.0125453	0.526195943080598	0.562485318465467	0.315122010111597	ns
44	Pyruvic-acid	Inf	0.104217733197963	0.131867335883136	0.766061722430597	ns
45	Isocitric-acid	#NAME?	0.079885054091101	0.103648037752341	0.790922293471029	ns
46	Citric-acid	-1.00569	0.000370149538731983	0.00143432946258643	1.25824837509545	WT up (n=10)
47	Lactate	-0.800835	0.0232170902688887	0.0399849887964195	0.915960316584995	ns
48	D-Erythrose 4-phosphate	0.940787080996776	0.00115987861244721	0.00399513744287371	1.18681020680553	NLS up (n=13)
49	Trehalose-6-phosphate	-0.894442	0.000150310650662157	0.000682622049175861	1.24202539234079	WT up (n=10)
50	D(+)-Glucose	-0.884018	0.012798732845869	0.0247975448888711	1.04700598615493	ns
51	6-Phosphogluconic-acid	0.252102096435535	0.351873250113706	0.396657118309996	0.45949672067185	ns
52	D-Fructose-6-phosphate	0.421399099925952	0.0101178479191974	0.0202356958383947	0.9853336802156	ns
53	D-Glucose-6-phosphate	-0.0186294	0.910179092249922	0.935791370391923	0.108943914359887	ns
54	D-Ribulose-5-phosphate	1.41808698114116	0.00196877327096785	0.00581256870476221	1.2045245545178	NLS up (n=13)
55	Fructose-1,6-bisphosphate	2.05217346667465	0.0361086865236621	0.0546033796211476	0.930471926355308	ns
56	D-Glucose-1-phosphate	0.446886408051514	0.00303481392574504	0.0081808027563562	1.09354083667477	NLS up (n=13)
57	Glycerol-3-phosphate	0.200763140484057	0.510740517165305	0.555542316916647	0.37534212705913	ns
58	Phosphoenolpyruvic-acid	0.636549132141351	0.00469453779208238	0.011194667042658	1.09486866193872	ns
59	3-phosphoglycerate	-0.463404	0.0216364427505675	0.0383274128724339	0.932362730508682	ns
60	Dihydroxyacetone-phosphate	0.851376831338865	0.0609877732304866	0.0859373168247766	0.82738012066465	ns
61	Glyceraldehyde-3-phosphate	0.78453574620176	0.0802436421308449	0.103648037752341	0.78054251456605	ns
62	2-Phospho-D-glyceric acid	-0.423138	0.0300510528326034	0.0465791318905353	0.885600208478855	ns
