# Supplementary material for: Nuclear mitochondrial acetyl-CoA acetyltransferase 1 orchestrates natural killer cell-dependent antitumor immunity in colorectal cancer
Source: Signal Transduct Target Ther. 2025 Apr 28;10:138. doi: 10.1038/s41392-025-02221-y (PMC12034769; doi:10.1038/s41392-025-02221-y)
Supplement: Supplementary file 19 — Supplementary Table9 [file 41392_2025_2221_MOESM19_ESM.xls]

## Sheet: Fig.1k
sgAcat1+rAcat1 WT vs sgAcat1+EV
Gene symbol	Log2FoldChange	p-value
Ifng	3.60913	1.01404e-06	*
Rac1	2.79843	0.0100193	*
Rac2	1.80008	0.00681411	*
Grb2	3.14731	0.0172959	*
Chp1	3.2968	0.00783126	*
Ptpn6	3.02817	9.51619e-06	*
Pik3r3	2.18753	0.388551
Ncr1	0.432589	0.588408
Prf1	1.17238	0.480441
Gzma	0.652727	0.378303
Gzmb	0.655933	0.450186
Tnf	1.37568	0.542953
Lag3	-4.3143	0.0561996
Klrb1	-2.71799	0.138914
Klrc1	-8.99741	7.16519e-07	*
Klrc3	-2.59174	0.0498858	*
Klrd1	0.0787238	0.962348
Braf	-7.48268	0.000154197	*
Pik3ca	-1.92506	0.3471
Ifngr1	-3.55847	0.000357317	*
Log2FoldChange and p-value were calculated by DESeq2.

## Sheet: Fig.4f-g
Supplementary Table 9. Gene list of Fig. 4f, g
Antigen processing and presentation					NK cell activation
Gene symbol	Log2FoldChange	p-value			Gene symbol	Log2FoldChange	p-value
B2M	0.445971	4.20869e-11	*		ICAM1	0.354872	0.077118
CALR	0.228743	0.000405937	*		ICAM2	0	1
CANX	0.0298126	0.582558			ICAM3	0.528006	0.00063715	*
CD4	-0.189695	0.781894			PVR	0.299433	1.00503e-05	*
CD74	-0.605122	0.610053			NECTIN2	0.324443	4.64727e-05	*
CD8A	-0.713398	0.298787			HLA-C	0.633366	6.62498e-17	*
CIITA	0.0146241	0.961803			HLA-E	0.772558	1.00316e-17	*
CREB1	-0.236393	0.0322362	*		MICA	-0.212246	0.0214352	*
CTSB	0.739879	5.39688e-29	*		MICB	-0.00307133	0.972658
CTSL	0.503227	2.55464e-09	*		ULBP1	0.724963	1.83341e-05	*
CTSS	-0.178237	0.933935			ULBP2	0.563218	3.43689e-05	*
HLA-A	0.811651	1.33551e-20	*		ULBP3	0.214921	0.0573514
HLA-B	0.986075	6.51004e-29	*		CLEC2B	0	1
HLA-C	0.633366	6.62498e-17	*
HLA-DMA	0.220214	0.487502			Log2FoldChange and p-value were calculated by DESeq2.
HLA-DMB	-0.195908	0.712133
HLA-DOA	0.396937	0.756223
HLA-DOB	0.401357	0.541843
HLA-DPA1	-0.730938	0.663958
HLA-DPB1	0.216566	0.909983
HLA-DQB1	0.208162	0.808696
HLA-DRA	-0.625544	0.476531
HLA-DRB1	-0.110091	0.860934
HLA-DRB5	0.334459	0.873869
HLA-E	0.772558	1.00316e-17	*
HLA-F	0.406344	0.0100321	*
HLA-G	1.81343	0.50996
HSP90AA1	-0.484194	6.3203e-09	*
HSP90AB1	-0.601435	3.57241e-29	*
HSPA1A	-0.32934	0.381807
HSPA1B	-0.0670763	0.394021
HSPA1L	-0.194281	0.814852
HSPA2	-0.355698	0.444346
HSPA4	-0.222722	0.00261411	*
HSPA5	0.233237	0.000135212	*
HSPA6	-1.47431	0.232419
HSPA8	-0.200068	0.000320256	*
IFI30	0.621289	4.07424e-10	*
IFNA1	-3.48714	0.435406
KLRC2	-1.113	0.268413
KLRC3	-0.596408	0.633946
KLRC4	2.25823	0.473534
KLRD1	0.316582	0.789194
LGMN	0.396331	9.20827e-06	*
LTA	2.10252	0.23314
NFYA	-0.0553342	0.601757
NFYB	-0.175683	0.261637
NFYC	-0.0190896	0.869675
PDIA3	0.147544	0.0124586	*
PSME1	0.176323	0.0255652	*
PSME2	0.328674	0.00163988	*
PSME3	0.0431843	0.525582
RFX5	0.246694	0.00823889	*
RFXANK	0.350776	0.00787505	*
RFXAP	-0.654781	0.0129911	*
TAP1	0.598947	6.72623e-09	*
TAP2	0.393652	5.60844e-07	*
TAPBP	0.644521	3.11901e-14	*
