# Supplementary material for: Nuclear mitochondrial acetyl-CoA acetyltransferase 1 orchestrates natural killer cell-dependent antitumor immunity in colorectal cancer
Source: Signal Transduct Target Ther. 2025 Apr 28;10:138. doi: 10.1038/s41392-025-02221-y (PMC12034769; doi:10.1038/s41392-025-02221-y)
Supplement: Supplementary file 20 — Supplementary Table10 [file 41392_2025_2221_MOESM20_ESM.xls]

## Sheet: HCT116_DESeq2_q_up_KEGG
Supplementary Table 10. KEGG analysis of genes upregulated in p50 K146Q-expressing HCT116 cells.
	category	subcategory	ID	Description	GeneRatio	BgRatio	pvalue	p.adjust	qvalue	geneID	Count	gene_name
hsa04142	Cellular Processes	Transport and catabolism	hsa04142	Lysosome	57/1047	132/8779	8.88E-20	2.96E-17	2.05E-17	1497/535/1212/1508/2548/427/533/138050/3423/8692/5641/285362/3425/9114/22901/1201/6609/5476/2517/967/1200/53/5660/1522/1509/10577/3482/4758/10053/1514/527/23659/4125/1203/10312/175/1512/26088/410/27074/4668/26503/9741/2720/4669/3916/3073/950/84572/2519/2799/1777/537/4126/2760/968/51172	57	CTNS/ATP6V0A1/CLTB/CTSB/GAA/ASAH1/ATP6V0B/HGSNAT/IDS/HYAL2/LGMN/SUMF1/IDUA/ATP6V0D1/ARSG/CLN3/SMPD1/CTSA/FUCA1/CD63/TPP1/ACP2/PSAP/CTSZ/CTSD/NPC2/IGF2R/NEU1/AP1M2/CTSL/ATP6V0C/PLA2G15/MAN2B1/CLN5/TCIRG1/AGA/CTSH/GGA1/ARSA/LAMP3/NAGA/SLC17A5/LAPTM4A/GLB1/NAGLU/LAMP1/HEXA/SCARB2/GNPTG/FUCA2/GNS/DNASE2/ATP6AP1/MANBA/GM2A/CD68/NAGPA
hsa04210	Cellular Processes	Cell growth and death	hsa04210	Apoptosis	41/1047	135/8779	6.75E-09	1.12E-06	7.77E-07	8517/143/5970/1508/2081/8837/8737/5296/27429/7157/840/824/1649/207/10018/330/5605/1647/8795/10039/7277/578/8717/1522/9020/1509/841/4170/597/823/4616/1514/27113/4790/3725/1512/581/8739/7132/4792/8797	41	IKBKG/PARP4/RELA/CTSB/ERN1/CFLAR/RIPK1/PIK3R2/HTRA2/TP53/CASP7/CAPN2/DDIT3/AKT1/BCL2L11/BIRC3/MAP2K2/GADD45A/TNFRSF10B/PARP3/TUBA4A/BAK1/TRADD/CTSZ/MAP3K14/CTSD/CASP8/MCL1/BCL2A1/CAPN1/GADD45B/CTSL/BBC3/NFKB1/JUN/CTSH/BAX/HRK/TNFRSF1A/NFKBIA/TNFRSF10A
hsa05131	Human Diseases	Infectious disease: bacterial	hsa05131	Shigellosis	60/1047	247/8779	3.34E-08	3.70E-06	2.56E-06	8517/55054/3661/10801/5970/8737/5296/5581/26100/7157/5829/4615/3606/824/207/1956/9564/9181/113026/3678/84335/2309/83660/8717/10241/837/960/23176/2017/10318/10616/9267/10094/5335/823/57521/51619/55072/4790/5600/3688/9266/8878/257397/8915/3725/826/81858/81631/581/10398/7132/5603/4792/81/5333/22863/63916/3576/10095	60	IKBKG/ATG16L1/IRF3/SEPTIN9/RELA/RIPK1/PIK3R2/PRKCE/WIPI2/TP53/PXN/MYD88/IL18/CAPN2/AKT1/EGFR/BCAR1/ARHGEF2/PLCD3/ITGA5/AKT1S1/FOXO3/TLN2/TRADD/CALCOCO2/CASP4/CD44/SEPTIN8/CTTN/TNIP1/RBCK1/CYTH1/ARPC3/PLCG1/CAPN1/RPTOR/UBE2D4/RNF31/NFKB1/MAPK11/ITGB1/CYTH2/SQSTM1/TAB3/BCL10/JUN/CAPNS1/SHARPIN/MAP1LC3B/BAX/MYL9/TNFRSF1A/MAPK13/NFKBIA/ACTN4/PLCD1/ATG14/ELMO2/CXCL8/ARPC1B
hsa00532	Metabolism	Glycan biosynthesis and metabolism	hsa00532	Glycosaminoglycan biosynthesis - chondroitin sulfate / dermatan sulfate	13/1047	21/8779	7.45E-08	6.20E-06	4.29E-06	126792/10090/54480/55501/50515/11285/51363/79586/9469/22856/64131/26229/64132	13	B3GALT6/UST/CHPF2/CHST12/CHST11/B4GALT7/CHST15/CHPF/CHST3/CHSY1/XYLT1/B3GAT3/XYLT2
hsa05222	Human Diseases	Cancer: specific types	hsa05222	Small cell lung cancer	30/1047	92/8779	1.26E-07	8.37E-06	5.79E-06	8517/7187/5970/3673/5296/6257/7157/207/330/2272/1647/6256/3655/578/3909/4616/3914/4790/3688/898/1869/581/1288/1026/3918/4792/9618/3915/3675/595	30	IKBKG/TRAF3/RELA/ITGA2/PIK3R2/RXRB/TP53/AKT1/BIRC3/FHIT/GADD45A/RXRA/ITGA6/BAK1/LAMA3/GADD45B/LAMB3/NFKB1/ITGB1/CCNE1/E2F1/BAX/COL4A6/CDKN1A/LAMC2/NFKBIA/TRAF4/LAMC1/ITGA3/CCND1
hsa05165	Human Diseases	Infectious disease: viral	hsa05165	Human papillomavirus infection	71/1047	331/8779	3.89E-07	2.16E-05	1.49E-05	8517/3107/3661/535/9641/7187/5970/3673/7422/92359/5296/9586/533/7157/10134/5829/7059/3133/207/9114/1452/1956/3659/3105/3678/9636/5605/3106/10488/5663/7057/5522/3655/578/8717/90423/3693/841/5315/5986/3909/3914/527/148022/4790/3688/23462/10312/7476/898/7477/7483/1292/1869/581/1857/55534/50855/1288/7132/5526/1026/3918/4854/537/3915/6773/3675/595/8992/1291	71	IKBKG/HLA-C/IRF3/ATP6V0A1/IKBKE/TRAF3/RELA/ITGA2/VEGFA/CRB3/PIK3R2/CREB5/ATP6V0B/TP53/BCAP31/PXN/THBS3/HLA-E/AKT1/ATP6V0D1/CSNK1A1/EGFR/IRF1/HLA-A/ITGA5/ISG15/MAP2K2/HLA-B/CREB3/PSEN1/THBS1/PPP2R2C/ITGA6/BAK1/TRADD/ATP6V1E2/ITGB5/CASP8/PKM/RFNG/LAMA3/LAMB3/ATP6V0C/TICAM1/NFKB1/ITGB1/HEY1/TCIRG1/WNT7A/CCNE1/WNT7B/WNT9A/COL6A2/E2F1/BAX/DVL3/MAML3/PARD6A/COL4A6/TNFRSF1A/PPP2R5B/CDKN1A/LAMC2/NOTCH3/A…
hsa00564	Metabolism	Lipid metabolism	hsa00564	Glycerophospholipid metabolism	30/1047	99/8779	7.55E-07	2.85E-05	1.97E-05	43/1606/23761/84803/79143/10908/375775/1608/10554/81490/55224/56895/56894/5833/23646/9663/8605/64900/23659/11313/10423/79888/8760/1609/5130/1040/255189/8613/10555/56261	30	ACHE/DGKA/PISD/GPAT3/MBOAT7/PNPLA6/PNPLA7/DGKG/AGPAT1/PTDSS2/ETNK2/AGPAT4/AGPAT3/PCYT2/PLD3/LPIN2/PLA2G4C/LPIN3/PLA2G15/LYPLA2/CDIPT/LPCAT1/CDS2/DGKQ/PCYT1A/CDS1/PLA2G4F/PLPP3/AGPAT2/GPCPD1
hsa05130	Human Diseases	Infectious disease: bacterial	hsa05130	Pathogenic Escherichia coli infection	48/1047	198/8779	8.51E-07	2.85E-05	1.97E-05	8517/5970/8737/7430/1366/840/4615/3606/100506658/9181/4642/8795/3654/9138/7277/578/8717/10381/10458/114609/837/2017/841/9267/10094/4790/5600/3688/57121/9266/4641/4643/257397/3725/55971/581/8440/7132/5603/4792/4627/3576/8797/1364/9632/4645/10095/4651	48	IKBKG/RELA/RIPK1/EZR/CLDN7/CASP7/MYD88/IL18/OCLN/ARHGEF2/MYO1D/TNFRSF10B/IRAK1/ARHGEF1/TUBA4A/BAK1/TRADD/TUBB3/BAIAP2/TIRAP/CASP4/CTTN/CASP8/CYTH1/ARPC3/NFKB1/MAPK11/ITGB1/LPAR5/CYTH2/MYO1C/MYO1E/TAB3/JUN/BAIAP2L1/BAX/NCK2/TNFRSF1A/MAPK13/NFKBIA/MYH9/CXCL8/TNFRSF10A/CLDN4/SEC24C/MYO5B/ARPC1B/MYO10
hsa04115	Cellular Processes	Cell growth and death	hsa04115	p53 signaling pathway	25/1047	75/8779	8.80E-07	2.85E-05	1.97E-05	7157/51246/1647/8795/7057/9540/841/5054/64065/5268/2810/4616/575/8493/27113/83667/3732/55240/898/10848/581/1026/8797/64393/595	25	TP53/SHISA5/GADD45A/TNFRSF10B/THBS1/TP53I3/CASP8/SERPINE1/PERP/SERPINB5/SFN/GADD45B/ADGRB1/PPM1D/BBC3/SESN2/CD82/STEAP3/CCNE1/PPP1R13L/BAX/CDKN1A/TNFRSF10A/ZMAT3/CCND1
hsa04064	Environmental Information Processing	Signal transduction	hsa04064	NF-kappa B signaling pathway	31/1047	105/8779	9.32E-07	2.85E-05	1.97E-05	8517/4791/7187/5970/8837/8737/958/4615/330/1647/3654/8717/114609/9020/5335/597/4616/4055/148022/7706/4790/257397/8915/10848/7128/5328/7132/5971/4792/3576/29775	31	IKBKG/NFKB2/TRAF3/RELA/CFLAR/RIPK1/CD40/MYD88/BIRC3/GADD45A/IRAK1/TRADD/TIRAP/MAP3K14/PLCG1/BCL2A1/GADD45B/LTBR/TICAM1/TRIM25/NFKB1/TAB3/BCL10/PPP1R13L/TNFAIP3/PLAU/TNFRSF1A/RELB/NFKBIA/CXCL8/CARD10
hsa04141	Genetic Information Processing	Folding, sorting and degradation	hsa04141	Protein processing in endoplasmic reticulum	43/1047	170/8779	9.40E-07	2.85E-05	1.97E-05	3300/2081/9601/23471/10134/7841/23645/10961/824/51009/1649/6748/64374/10483/6185/578/29927/9709/10956/56893/3337/823/6238/51619/5589/80331/80700/7466/8720/11253/581/3309/84447/26232/51465/7494/10970/6184/54431/9632/5034/1650/811	43	DNAJB2/ERN1/PDIA4/TRAM1/BCAP31/MOGS/PPP1R15A/ERP29/CAPN2/DERL2/DDIT3/SSR4/SIL1/SEC23B/RPN2/BAK1/SEC61A1/HERPUD1/OS9/UBQLN4/DNAJB1/CAPN1/RRBP1/UBE2D4/PRKCSH/DNAJC5/UBXN6/WFS1/MBTPS1/MAN1B1/BAX/HSPA5/SYVN1/FBXO2/UBE2J1/XBP1/CKAP4/RPN1/DNAJC10/SEC24C/P4HB/DDOST/CALR
hsa05169	Human Diseases	Infectious disease: viral	hsa05169	Epstein-Barr virus infection	47/1047	202/8779	3.77E-06	0.000104646	7.24E-05	8517/3107/3661/4791/9641/7187/6890/5970/8737/958/5296/7157/4615/3133/207/10018/3105/9636/3106/1647/3654/578/8717/6891/9020/960/841/6892/9612/57506/4616/4790/5600/3725/6774/898/7128/1869/581/5603/5971/1026/4792/6773/595/567/811	47	IKBKG/HLA-C/IRF3/NFKB2/IKBKE/TRAF3/TAP1/RELA/RIPK1/CD40/PIK3R2/TP53/MYD88/HLA-E/AKT1/BCL2L11/HLA-A/ISG15/HLA-B/GADD45A/IRAK1/BAK1/TRADD/TAP2/MAP3K14/CD44/CASP8/TAPBP/NCOR2/MAVS/GADD45B/NFKB1/MAPK11/JUN/STAT3/CCNE1/TNFAIP3/E2F1/BAX/MAPK13/RELB/CDKN1A/NFKBIA/STAT2/CCND1/B2M/CALR
hsa00511	Metabolism	Glycan biosynthesis and metabolism	hsa00511	Other glycan degradation	10/1047	18/8779	9.90E-06	0.000247036	0.000171016	2517/4758/4125/129807/175/23324/2720/3073/2519/4126	10	FUCA1/NEU1/MAN2B1/NEU4/AGA/MAN2B2/GLB1/HEXA/FUCA2/MANBA
hsa04148	NA	NA	hsa04148	Efferocytosis	38/1047	156/8779	1.04E-05	0.000247036	0.000171016	489/55113/840/558/5869/1850/8578/7376/9564/5605/5467/1846/4773/6513/2057/7057/6256/4035/3693/9261/575/1374/23339/23659/140885/5600/4240/338440/5627/1849/5603/57617/1847/80824/54896/7040/682/811	38	ATP2A3/XKR8/CASP7/AXL/RAB5B/DUSP8/SCARF1/NR1H2/BCAR1/MAP2K2/PPARD/DUSP4/NFATC2/SLC2A1/EPOR/THBS1/RXRA/LRP1/ITGB5/MAPKAPK2/ADGRB1/CPT1A/VPS39/PLA2G15/SIRPA/MAPK11/MFGE8/ANO9/PROS1/DUSP7/MAPK13/VPS18/DUSP5/DUSP16/SLC66A1/TGFB1/BSG/CALR
hsa05120	Human Diseases	Infectious disease: bacterial	hsa05120	Epithelial cell signaling in Helicobacter pylori infection	22/1047	70/8779	1.17E-05	0.000259152	0.000179404	8517/535/50848/5970/533/9114/1956/28964/90423/9020/5335/527/4790/5600/10312/3725/1839/5603/4792/3576/537/8992	22	IKBKG/ATP6V0A1/F11R/RELA/ATP6V0B/ATP6V0D1/EGFR/GIT1/ATP6V1E2/MAP3K14/PLCG1/ATP6V0C/NFKB1/MAPK11/TCIRG1/JUN/HBEGF/MAPK13/NFKBIA/CXCL8/ATP6AP1/ATP6V0E1
hsa04668	Environmental Information Processing	Signal transduction	hsa04668	TNF signaling pathway	31/1047	118/8779	1.35E-05	0.000281861	0.000195124	8517/7187/5970/8837/1435/8737/5296/9586/3726/840/207/330/3659/10488/9021/83786/602/8986/8717/9020/841/4790/5600/257397/3725/7128/7132/5603/64285/4323/4792	31	IKBKG/TRAF3/RELA/CFLAR/CSF1/RIPK1/PIK3R2/CREB5/JUNB/CASP7/AKT1/BIRC3/IRF1/CREB3/SOCS3/FRMD8/BCL3/RPS6KA4/TRADD/MAP3K14/CASP8/NFKB1/MAPK11/TAB3/JUN/TNFAIP3/TNFRSF1A/MAPK13/RHBDF1/MMP14/NFKBIA
hsa05132	Human Diseases	Infectious disease: bacterial	hsa05132	Salmonella infection	52/1047	247/8779	2.46E-05	0.00048158	0.000333384	8517/9842/5970/8737/840/4615/5869/3606/207/330/5605/8795/388/3654/23265/7277/578/8717/10381/114609/837/6993/841/6237/9267/10094/23339/4790/5600/23207/9266/257397/3725/302/64837/113146/581/10398/257364/7132/5603/3831/57617/4792/63916/3576/5287/83547/5585/8797/79443/10095	52	IKBKG/PLEKHM1/RELA/RIPK1/CASP7/MYD88/RAB5B/IL18/AKT1/BIRC3/MAP2K2/TNFRSF10B/RHOB/IRAK1/EXOC7/TUBA4A/BAK1/TRADD/TUBB3/TIRAP/CASP4/DYNLT1/CASP8/RRAS/CYTH1/ARPC3/VPS39/NFKB1/MAPK11/PLEKHM2/CYTH2/TAB3/JUN/ANXA2/KLC2/AHNAK2/BAX/MYL9/SNX33/TNFRSF1A/MAPK13/KLC1/VPS18/NFKBIA/ELMO2/CXCL8/PIK3C2B/RILP/PKN1/TNFRSF10A/FYCO1/ARPC1B
hsa04936	Human Diseases	Endocrine and metabolic disease	hsa04936	Alcoholic liver disease	34/1047	142/8779	4.38E-05	0.000794619	0.000550092	8517/717/224/3661/9641/7187/5970/8737/4615/84818/207/23765/5465/2309/3654/8717/114609/9020/841/9663/1374/37/64900/148022/4790/5600/257397/7132/5603/5564/4792/3576/217/595	34	IKBKG/C2/ALDH3A2/IRF3/IKBKE/TRAF3/RELA/RIPK1/MYD88/IL17RC/AKT1/IL17RA/PPARA/FOXO3/IRAK1/TRADD/TIRAP/MAP3K14/CASP8/LPIN2/CPT1A/ACADVL/LPIN3/TICAM1/NFKB1/MAPK11/TAB3/TNFRSF1A/MAPK13/PRKAB1/NFKBIA/CXCL8/ALDH2/CCND1
hsa04931	Human Diseases	Endocrine and metabolic disease	hsa04931	Insulin resistance	28/1047	108/8779	4.53E-05	0.000794619	0.000550092	8660/5970/5296/5581/9586/11000/5106/2997/5792/7376/207/10488/6513/5465/9021/5834/51085/1374/4790/6196/6774/5509/7132/5564/4792/10999/3643/57761	28	IRS2/RELA/PIK3R2/PRKCE/CREB5/SLC27A3/PCK2/GYS1/PTPRF/NR1H2/AKT1/CREB3/SLC2A1/PPARA/SOCS3/PYGB/MLXIPL/CPT1A/NFKB1/RPS6KA2/STAT3/PPP1R3D/TNFRSF1A/PRKAB1/NFKBIA/SLC27A4/INSR/TRIB3
hsa05135	Human Diseases	Infectious disease: bacterial	hsa05135	Yersinia infection	32/1047	137/8779	0.000120558	0.0020073	0.00138959	8517/3661/5970/5296/5829/4615/3606/207/9564/3678/5605/4773/3654/9138/10458/10094/5335/148022/23396/4790/5600/3688/6196/3725/3984/5603/4792/63916/3576/5585/5880/10095	32	IKBKG/IRF3/RELA/PIK3R2/PXN/MYD88/IL18/AKT1/BCAR1/ITGA5/MAP2K2/NFATC2/IRAK1/ARHGEF1/BAIAP2/ARPC3/PLCG1/TICAM1/PIP5K1C/NFKB1/MAPK11/ITGB1/RPS6KA2/JUN/LIMK1/MAPK13/NFKBIA/ELMO2/CXCL8/PKN1/RAC2/ARPC1B
hsa05163	Human Diseases	Infectious disease: viral	hsa05163	Human cytomegalovirus infection	46/1047	225/8779	0.000148884	0.00227621	0.00157576	8517/3107/109/112/3661/6890/5970/7422/8737/5296/9586/7157/5829/113/3133/207/1956/9564/3105/5605/3106/4773/10488/3570/9138/578/8717/6891/2771/841/6892/4790/5600/6774/1869/581/7132/5603/1026/4792/3576/3588/5880/595/567/811	46	IKBKG/HLA-C/ADCY3/ADCY6/IRF3/TAP1/RELA/VEGFA/RIPK1/PIK3R2/CREB5/TP53/PXN/ADCY7/HLA-E/AKT1/EGFR/BCAR1/HLA-A/MAP2K2/HLA-B/NFATC2/CREB3/IL6R/ARHGEF1/BAK1/TRADD/TAP2/GNAI2/CASP8/TAPBP/NFKB1/MAPK11/STAT3/E2F1/BAX/TNFRSF1A/MAPK13/CDKN1A/NFKBIA/CXCL8/IL10RB/RAC2/CCND1/B2M/CALR
hsa05212	Human Diseases	Cancer: specific types	hsa05212	Pancreatic cancer	21/1047	76/8779	0.00015038	0.00227621	0.00157576	8517/10928/5970/7422/5296/7157/207/1956/1647/578/4616/5899/4790/6774/1869/581/1026/7039/7040/5880/595	21	IKBKG/RALBP1/RELA/VEGFA/PIK3R2/TP53/AKT1/EGFR/GADD45A/BAK1/GADD45B/RALB/NFKB1/STAT3/E2F1/BAX/CDKN1A/TGFA/TGFB1/RAC2/CCND1
hsa04216	Cellular Processes	Cell growth and death	hsa04216	Ferroptosis	14/1047	41/8779	0.000169025	0.00244719	0.00169412	2937/5621/23516/7157/2512/2729/3162/2730/6520/55240/81631/23657/8031/2495	14	GSS/PRNP/SLC39A14/TP53/FTL/GCLC/HMOX1/GCLM/SLC3A2/STEAP3/MAP1LC3B/SLC7A11/NCOA4/FTH1
hsa04622	Organismal Systems	Immune system	hsa04622	RIG-I-like receptor signaling pathway	20/1047	72/8779	0.000198454	0.00275354	0.0019062	8517/3661/9641/7187/5970/8737/57169/9636/8717/841/79671/57506/7706/4790/5600/55593/9755/5603/4792/3576	20	IKBKG/IRF3/IKBKE/TRAF3/RELA/RIPK1/ZNFX1/ISG15/TRADD/CASP8/NLRX1/MAVS/TRIM25/NFKB1/MAPK11/OTUD5/TBKBP1/MAPK13/NFKBIA/CXCL8
hsa00534	Metabolism	Glycan biosynthesis and metabolism	hsa00534	Glycosaminoglycan biosynthesis - heparan sulfate / heparin	10/1047	24/8779	0.000226023	0.00301062	0.00208417	126792/8509/11285/9394/3340/64131/26229/2137/2131/64132	10	B3GALT6/NDST2/B4GALT7/HS6ST1/NDST1/XYLT1/B3GAT3/EXTL3/EXT1/XYLT2
hsa04140	Cellular Processes	Transport and catabolism	hsa04140	Autophagy - animal	36/1047	167/8779	0.000262099	0.00335688	0.00232387	55054/8660/9842/9776/60673/1508/2081/8837/5296/26100/10133/55626/207/5605/84335/11152/54541/10241/4077/1509/6237/57521/1514/23339/285973/8878/81631/9342/11337/140775/89849/3916/57617/22863/1613/8408	36	ATG16L1/IRS2/PLEKHM1/ATG13/ATG101/CTSB/ERN1/CFLAR/PIK3R2/WIPI2/OPTN/AMBRA1/AKT1/MAP2K2/AKT1S1/WDR45/DDIT4/CALCOCO2/NBR1/CTSD/RRAS/RPTOR/CTSL/VPS39/ATG9B/SQSTM1/MAP1LC3B/SNAP29/GABARAP/SMCR8/ATG16L2/LAMP1/VPS18/ATG14/DAPK3/ULK1
hsa04010	Environmental Information Processing	Signal transduction	hsa04010	MAPK signaling pathway	56/1047	299/8779	0.000342324	0.00413947	0.00286564	8517/4791/9693/7867/5970/2260/5778/7422/1435/3727/784/7157/4615/1850/1649/207/1956/5605/1846/1647/374/4296/3654/8986/773/8717/9020/9261/6237/5155/8605/4616/1942/774/1969/4790/5600/6196/3725/8822/1945/1849/7132/5603/5971/1847/80824/1843/7039/255189/3643/2872/7040/4804/4294/5880	56	IKBKG/NFKB2/RAPGEF2/MAPKAPK3/RELA/FGFR1/PTPN7/VEGFA/CSF1/JUND/CACNB3/TP53/MYD88/DUSP8/DDIT3/AKT1/EGFR/MAP2K2/DUSP4/GADD45A/AREG/MAP3K11/IRAK1/RPS6KA4/CACNA1A/TRADD/MAP3K14/MAPKAPK2/RRAS/PDGFB/PLA2G4C/GADD45B/EFNA1/CACNA1B/EPHA2/NFKB1/MAPK11/RPS6KA2/JUN/FGF17/EFNA4/DUSP7/TNFRSF1A/MAPK13/RELB/DUSP5/DUSP16/DUSP1/TGFA/PLA2G4F/INSR/MKNK2/TGFB1/NGFR/MAP3K10/RAC2
hsa04137	Cellular Processes	Transport and catabolism	hsa04137	Mitophagy - animal	25/1047	103/8779	0.000348063	0.00413947	0.00286564	23770/23786/5970/7157/5869/10133/55626/4580/2309/10241/4077/6237/79671/285973/8878/10370/3725/81631/1869/11337/57154/8408/79594/64750/65018	25	FKBP8/BCL2L13/RELA/TP53/RAB5B/OPTN/AMBRA1/MTX1/FOXO3/CALCOCO2/NBR1/RRAS/NLRX1/ATG9B/SQSTM1/CITED2/JUN/MAP1LC3B/E2F1/GABARAP/SMURF1/ULK1/MUL1/SMURF2/PINK1
hsa05160	Human Diseases	Infectious disease: viral	hsa05160	Hepatitis C	34/1047	158/8779	0.000397714	0.00456685	0.0031615	8517/3661/9641/7187/5970/8837/8737/5296/1366/7157/100506658/207/1956/5605/5465/9021/5522/6256/578/8717/841/57506/148022/4790/6774/1869/581/7132/1026/4792/975/6773/1364/595	34	IKBKG/IRF3/IKBKE/TRAF3/RELA/CFLAR/RIPK1/PIK3R2/CLDN7/TP53/OCLN/AKT1/EGFR/MAP2K2/PPARA/SOCS3/PPP2R2C/RXRA/BAK1/TRADD/CASP8/MAVS/TICAM1/NFKB1/STAT3/E2F1/BAX/TNFRSF1A/CDKN1A/NFKBIA/CD81/STAT2/CLDN4/CCND1
hsa05166	Human Diseases	Infectious disease: viral	hsa05166	Human T-cell leukemia virus 1 infection	44/1047	222/8779	0.000420372	0.00466613	0.00323023	8517/3107/109/112/2874/3601/4791/4487/5970/25847/958/5296/9586/7157/113/3133/207/3105/706/5605/3106/4773/10488/6513/7538/83660/2113/8379/9020/8061/4055/4790/3725/898/1869/581/7132/5971/1026/4792/7040/595/567/811	44	IKBKG/HLA-C/ADCY3/ADCY6/GPS2/IL15RA/NFKB2/MSX1/RELA/ANAPC13/CD40/PIK3R2/CREB5/TP53/ADCY7/HLA-E/AKT1/HLA-A/TSPO/MAP2K2/HLA-B/NFATC2/CREB3/SLC2A1/ZFP36/TLN2/ETS1/MAD1L1/MAP3K14/FOSL1/LTBR/NFKB1/JUN/CCNE1/E2F1/BAX/TNFRSF1A/RELB/CDKN1A/NFKBIA/TGFB1/CCND1/B2M/CALR
hsa05223	Human Diseases	Cancer: specific types	hsa05223	Non-small cell lung cancer	19/1047	72/8779	0.000577986	0.00620869	0.0042981	5296/6257/7157/207/1956/2272/5605/1647/2309/6256/578/5335/4616/6774/1869/581/1026/7039/595	19	PIK3R2/RXRB/TP53/AKT1/EGFR/FHIT/MAP2K2/GADD45A/FOXO3/RXRA/BAK1/PLCG1/GADD45B/STAT3/E2F1/BAX/CDKN1A/TGFA/CCND1
hsa05161	Human Diseases	Infectious disease: viral	hsa05161	Hepatitis B	34/1047	162/8779	0.000642139	0.00657032	0.00454844	8517/3661/9641/6778/7187/5970/5296/9586/7157/4615/207/5605/4773/10488/3654/3339/114609/841/57506/148022/4790/5600/3725/6774/898/1869/581/5603/1026/4792/3576/537/7040/6773	34	IKBKG/IRF3/IKBKE/STAT6/TRAF3/RELA/PIK3R2/CREB5/TP53/MYD88/AKT1/MAP2K2/NFATC2/CREB3/IRAK1/HSPG2/TIRAP/CASP8/MAVS/TICAM1/NFKB1/MAPK11/JUN/STAT3/CCNE1/E2F1/BAX/MAPK13/CDKN1A/NFKBIA/CXCL8/ATP6AP1/TGFB1/STAT2
hsa05219	Human Diseases	Cancer: specific types	hsa05219	Bladder cancer	13/1047	41/8779	0.000651113	0.00657032	0.00454844	7422/7157/1956/5605/1890/7057/999/1839/1869/1026/1613/3576/595	13	VEGFA/TP53/EGFR/MAP2K2/TYMP/THBS1/CDH1/HBEGF/E2F1/CDKN1A/DAPK3/CXCL8/CCND1
hsa04215	Cellular Processes	Cell growth and death	hsa04215	Apoptosis - multiple species	11/1047	32/8779	0.000786702	0.00758073	0.00524792	27429/840/10018/330/578/841/27113/666/581/7132/4804	11	HTRA2/CASP7/BCL2L11/BIRC3/BAK1/CASP8/BBC3/BOK/BAX/TNFRSF1A/NGFR
hsa00514	Metabolism	Glycan biosynthesis and metabolism	hsa00514	Other types of O-glycan biosynthesis	14/1047	47/8779	0.000824708	0.00758073	0.00524792	79695/23127/2683/51809/79623/79709/374378/5986/23509/2590/152002/11226/8985/55568	14	GALNT12/COLGALT2/B4GALT1/GALNT7/GALNT14/COLGALT1/GALNT18/RFNG/POFUT1/GALNT2/XXYLT1/GALNT6/PLOD3/GALNT10
hsa05216	Human Diseases	Cancer: specific types	hsa05216	Thyroid cancer	12/1047	37/8779	0.000832241	0.00758073	0.00524792	6257/7157/5605/1647/6256/578/4616/999/581/1026/8031/595	12	RXRB/TP53/MAP2K2/GADD45A/RXRA/BAK1/GADD45B/CDH1/BAX/CDKN1A/NCOA4/CCND1
hsa00561	Metabolism	Lipid metabolism	hsa00561	Glycerolipid metabolism	17/1047	63/8779	0.000842304	0.00758073	0.00524792	224/84649/1606/84803/1608/10554/10327/56895/56894/9663/64900/11343/1609/217/8613/10555/57104	17	ALDH3A2/DGAT2/DGKA/GPAT3/DGKG/AGPAT1/AKR1A1/AGPAT4/AGPAT3/LPIN2/LPIN3/MGLL/DGKQ/ALDH2/PLPP3/AGPAT2/PNPLA2
hsa00531	Metabolism	Glycan biosynthesis and metabolism	hsa00531	Glycosaminoglycan degradation	8/1047	19/8779	0.00089689	0.00785959	0.00544096	138050/3423/8692/3425/2720/4669/3073/2799	8	HGSNAT/IDS/HYAL2/IDUA/GLB1/NAGLU/HEXA/GNS
hsa04625	Organismal Systems	Immune system	hsa04625	C-type lectin receptor signaling pathway	24/1047	104/8779	0.000985159	0.00841174	0.00582321	8517/4791/9641/5970/5296/207/3659/4773/602/9020/9261/841/6237/4790/5600/8915/3725/1263/5603/53342/5971/64170/4792/6773	24	IKBKG/NFKB2/IKBKE/RELA/PIK3R2/AKT1/IRF1/NFATC2/BCL3/MAP3K14/MAPKAPK2/CASP8/RRAS/NFKB1/MAPK11/BCL10/JUN/PLK3/MAPK13/IL17D/RELB/CARD9/NFKBIA/STAT2
hsa04380	Organismal Systems	Development and regeneration	hsa04380	Osteoclast differentiation	30/1047	141/8779	0.0010357	0.00862222	0.00596891	8517/4791/5970/489/1435/3727/5296/3726/8651/207/9846/4773/9021/2274/9020/8061/140885/4790/5600/8878/3725/3460/1535/7132/5603/5971/4792/2355/7040/6773	30	IKBKG/NFKB2/RELA/ATP2A3/CSF1/JUND/PIK3R2/JUNB/SOCS1/AKT1/GAB2/NFATC2/SOCS3/FHL2/MAP3K14/FOSL1/SIRPA/NFKB1/MAPK11/SQSTM1/JUN/IFNGR2/CYBA/TNFRSF1A/MAPK13/RELB/NFKBIA/FOSL2/TGFB1/STAT2
hsa05145	Human Diseases	Infectious disease: parasitic	hsa05145	Toxoplasmosis	25/1047	111/8779	0.00113382	0.0092088	0.00637498	8517/5970/958/4615/8651/207/330/3654/3655/2771/841/3909/3914/4790/5600/3688/6774/3460/7132/5603/3918/4792/3588/3915/7040	25	IKBKG/RELA/CD40/MYD88/SOCS1/AKT1/BIRC3/IRAK1/ITGA6/GNAI2/CASP8/LAMA3/LAMB3/NFKB1/MAPK11/ITGB1/STAT3/IFNGR2/TNFRSF1A/MAPK13/LAMC2/NFKBIA/IL10RB/LAMC1/TGFB1
hsa05220	Human Diseases	Cancer: specific types	hsa05220	Chronic myeloid leukemia	19/1047	76/8779	0.0011807	0.00936127	0.00648054	8517/5970/5296/861/7157/207/9846/5605/1647/578/4616/4790/25759/1869/581/1026/4792/7040/595	19	IKBKG/RELA/PIK3R2/RUNX1/TP53/AKT1/GAB2/MAP2K2/GADD45A/BAK1/GADD45B/NFKB1/SHC2/E2F1/BAX/CDKN1A/NFKBIA/TGFB1/CCND1
hsa00600	Metabolism	Lipid metabolism	hsa00600	Sphingolipid metabolism	15/1047	54/8779	0.00121287	0.00939273	0.00650232	427/6609/5660/4758/6610/129807/410/79603/8879/2720/2531/3073/64781/2760/8613	15	ASAH1/SMPD1/PSAP/NEU1/SMPD2/NEU4/ARSA/CERS4/SGPL1/GLB1/KDSR/HEXA/CERK/GM2A/PLPP3
hsa05167	Human Diseases	Infectious disease: viral	hsa05167	Kaposi sarcoma-associated herpesvirus infection	38/1047	194/8779	0.00127123	0.00962094	0.0066603	8517/3107/3661/9641/7187/5970/7422/5296/7157/3133/207/3105/5605/3106/4773/7538/578/8717/9261/841/5155/5335/148022/4790/5600/3725/6774/81631/1869/581/7132/5603/1026/4792/22863/3576/6773/595	38	IKBKG/HLA-C/IRF3/IKBKE/TRAF3/RELA/VEGFA/PIK3R2/TP53/HLA-E/AKT1/HLA-A/MAP2K2/HLA-B/NFATC2/ZFP36/BAK1/TRADD/MAPKAPK2/CASP8/PDGFB/PLCG1/TICAM1/NFKB1/MAPK11/JUN/STAT3/MAP1LC3B/E2F1/BAX/TNFRSF1A/MAPK13/CDKN1A/NFKBIA/ATG14/CXCL8/STAT2/CCND1
hsa04211	Organismal Systems	Aging	hsa04211	Longevity regulating pathway	21/1047	89/8779	0.00148116	0.0109606	0.00758771	109/112/8660/9776/5970/60673/5296/9586/7157/113/207/84335/10488/2309/57521/4790/83667/581/5564/3643/8408	21	ADCY3/ADCY6/IRS2/ATG13/RELA/ATG101/PIK3R2/CREB5/TP53/ADCY7/AKT1/AKT1S1/CREB3/FOXO3/RPTOR/NFKB1/SESN2/BAX/PRKAB1/INSR/ULK1
hsa04530	Cellular Processes	Cellular community - eukaryotes	hsa04530	Tight junction	34/1047	170/8779	0.0015521	0.0112359	0.00777827	9693/5872/50848/92359/7430/5581/1366/861/51421/4771/23327/100506658/11346/9181/27134/5522/4637/7277/2017/10094/23370/79778/57530/54566/3688/3725/10398/50855/5564/81/4627/1364/595/10095	34	RAPGEF2/RAB13/F11R/CRB3/EZR/PRKCE/CLDN7/RUNX1/AMOTL2/NF2/NEDD4L/OCLN/SYNPO/ARHGEF2/TJP3/PPP2R2C/MYL6/TUBA4A/CTTN/ARPC3/ARHGEF18/MICALL2/CGN/EPB41L4B/ITGB1/JUN/MYL9/PARD6A/PRKAB1/ACTN4/MYH9/CLDN4/CCND1/ARPC1B
hsa05205	Human Diseases	Cancer: overview	hsa05205	Proteoglycans in cancer	39/1047	203/8779	0.00160878	0.0113984	0.00789079	2260/3673/7422/7430/5296/7157/5829/207/1956/3678/5605/7057/967/9138/3339/3693/54776/960/2017/6237/5329/5335/1514/5600/3688/7476/6548/6774/7477/7483/1839/5328/5603/1026/2817/6385/6382/7040/595	39	FGFR1/ITGA2/VEGFA/EZR/PIK3R2/TP53/PXN/AKT1/EGFR/ITGA5/MAP2K2/THBS1/CD63/ARHGEF1/HSPG2/ITGB5/PPP1R12C/CD44/CTTN/RRAS/PLAUR/PLCG1/CTSL/MAPK11/ITGB1/WNT7A/SLC9A1/STAT3/WNT7B/WNT9A/HBEGF/PLAU/MAPK13/CDKN1A/GPC1/SDC4/SDC1/TGFB1/CCND1
hsa05142	Human Diseases	Infectious disease: parasitic	hsa05142	Chagas disease	23/1047	102/8779	0.00172915	0.0119959	0.00830445	8517/5970/8837/5296/4615/207/5522/3654/2771/841/5054/1636/148022/4790/5600/3725/3460/7132/5603/4792/3576/7040/811	23	IKBKG/RELA/CFLAR/PIK3R2/MYD88/AKT1/PPP2R2C/IRAK1/GNAI2/CASP8/SERPINE1/ACE/TICAM1/NFKB1/MAPK11/JUN/IFNGR2/TNFRSF1A/MAPK13/NFKBIA/CXCL8/TGFB1/CALR
hsa04145	Cellular Processes	Transport and catabolism	hsa04145	Phagosome	31/1047	152/8779	0.0017753	0.0120648	0.0083521	3107/535/6890/3673/533/7059/5869/3133/9114/3105/3678/3106/7057/7277/29927/10381/90423/6891/3693/53407/1514/527/3688/10312/1535/3916/9146/537/83547/8992/811	31	HLA-C/ATP6V0A1/TAP1/ITGA2/ATP6V0B/THBS3/RAB5B/HLA-E/ATP6V0D1/HLA-A/ITGA5/HLA-B/THBS1/TUBA4A/SEC61A1/TUBB3/ATP6V1E2/TAP2/ITGB5/STX18/CTSL/ATP6V0C/ITGB1/TCIRG1/CYBA/LAMP1/HGS/ATP6AP1/RILP/ATP6V0E1/CALR
hsa00512	Metabolism	Glycan biosynthesis and metabolism	hsa00512	Mucin type O-glycan biosynthesis	11/1047	36/8779	0.00233918	0.0155789	0.0107849	79695/51809/79623/374378/2590/10610/27090/10331/11226/55568/6482	11	GALNT12/GALNT7/GALNT14/GALNT18/GALNT2/ST6GALNAC2/ST6GALNAC4/B3GNT3/GALNT6/GALNT10/ST3GAL1
hsa04218	Cellular Processes	Cell growth and death	hsa04218	Cellular senescence	31/1047	156/8779	0.0027163	0.0177358	0.012278	3107/5970/5296/7157/3133/824/207/3105/5605/3106/4773/1647/2309/2113/9261/6237/5054/823/4616/4790/5600/8878/898/28996/1869/5603/1026/3576/677/7040/595	31	HLA-C/RELA/PIK3R2/TP53/HLA-E/CAPN2/AKT1/HLA-A/MAP2K2/HLA-B/NFATC2/GADD45A/FOXO3/ETS1/MAPKAPK2/RRAS/SERPINE1/CAPN1/GADD45B/NFKB1/MAPK11/SQSTM1/CCNE1/HIPK2/E2F1/MAPK13/CDKN1A/CXCL8/ZFP36L1/TGFB1/CCND1
hsa04920	Organismal Systems	Endocrine system	hsa04920	Adipocytokine signaling pathway	17/1047	70/8779	0.00292737	0.0187464	0.0129776	8517/8660/5970/6257/5106/207/6513/5465/9021/6256/8717/1374/4790/6774/7132/5564/4792	17	IKBKG/IRS2/RELA/RXRB/PCK2/AKT1/SLC2A1/PPARA/SOCS3/RXRA/TRADD/CPT1A/NFKB1/STAT3/TNFRSF1A/PRKAB1/NFKBIA
hsa04657	Organismal Systems	Immune system	hsa04657	IL-17 signaling pathway	21/1047	94/8779	0.00302971	0.0190357	0.0131779	8517/9641/7187/5970/3727/84818/23765/8717/841/8061/4790/5600/257397/3725/225689/7128/5603/53342/4792/3576/9618	21	IKBKG/IKBKE/TRAF3/RELA/JUND/IL17RC/IL17RA/TRADD/CASP8/FOSL1/NFKB1/MAPK11/TAB3/JUN/MAPK15/TNFAIP3/MAPK13/IL17D/NFKBIA/CXCL8/TRAF4
hsa04370	Environmental Information Processing	Signal transduction	hsa04370	VEGF signaling pathway	15/1047	59/8779	0.00315866	0.0194784	0.0134843	7867/7422/5296/5829/207/5605/4773/9261/5335/8605/5600/25759/5603/255189/5880	15	MAPKAPK3/VEGFA/PIK3R2/PXN/AKT1/MAP2K2/NFATC2/MAPKAPK2/PLCG1/PLA2G4C/MAPK11/SHC2/MAPK13/PLA2G4F/RAC2
hsa04512	Environmental Information Processing	Signaling molecules and interaction	hsa04512	ECM-receptor interaction	20/1047	89/8779	0.00350247	0.0212059	0.0146802	3673/7059/3678/7057/3655/3339/1605/3693/960/3909/3914/3688/1292/1288/3918/6385/6382/3915/3675/1291	20	ITGA2/THBS3/ITGA5/THBS1/ITGA6/HSPG2/DAG1/ITGB5/CD44/LAMA3/LAMB3/ITGB1/COL6A2/COL4A6/LAMC2/SDC4/SDC1/LAMC1/ITGA3/COL6A1
hsa04620	Organismal Systems	Immune system	hsa04620	Toll-like receptor signaling pathway	23/1047	108/8779	0.00376277	0.0223751	0.0154896	8517/3661/9641/7187/5970/8737/958/5296/4615/207/5605/3654/114609/841/3663/148022/4790/5600/3725/5603/4792/3576/6773	23	IKBKG/IRF3/IKBKE/TRAF3/RELA/RIPK1/CD40/PIK3R2/MYD88/AKT1/MAP2K2/IRAK1/TIRAP/CASP8/IRF5/TICAM1/NFKB1/MAPK11/JUN/MAPK13/NFKBIA/CXCL8/STAT2+M45
hsa05215	Human Diseases	Cancer: specific types	hsa05215	Prostate cancer	21/1047	97/8779	0.0044892	0.0259342	0.0179535	8517/5970/2260/5296/9586/7157/207/1956/5605/10488/4824/5155/4790/898/1869/5328/6692/1026/4792/7039/595	21	IKBKG/RELA/FGFR1/PIK3R2/CREB5/TP53/AKT1/EGFR/MAP2K2/CREB3/NKX3-1/PDGFB/NFKB1/CCNE1/E2F1/PLAU/SPINT1/CDKN1A/NFKBIA/TGFA/CCND1
hsa04072	Environmental Information Processing	Signal transduction	hsa04072	Phospholipase D signaling pathway	29/1047	148/8779	0.00451707	0.0259342	0.0179535	109/112/1606/5296/113/207/1956/1608/9846/5605/10554/56895/56894/6237/9267/5155/5335/8605/23396/5899/25759/57121/9266/1609/3576/255189/3643/8613/10555	29	ADCY3/ADCY6/DGKA/PIK3R2/ADCY7/AKT1/EGFR/DGKG/GAB2/MAP2K2/AGPAT1/AGPAT4/AGPAT3/RRAS/CYTH1/PDGFB/PLCG1/PLA2G4C/PIP5K1C/RALB/SHC2/LPAR5/CYTH2/DGKQ/CXCL8/PLA2G4F/INSR/PLPP3/AGPAT2
hsa05110	Human Diseases	Infectious disease: bacterial	hsa05110	Vibrio cholerae infection	13/1047	50/8779	0.00473184	0.0267068	0.0184884	109/535/9601/533/9114/29927/3784/90423/5335/527/10312/537/8992	13	ADCY3/ATP6V0A1/PDIA4/ATP6V0B/ATP6V0D1/SEC61A1/KCNQ1/ATP6V1E2/PLCG1/ATP6V0C/TCIRG1/ATP6AP1/ATP6V0E1
hsa04330	Environmental Information Processing	Signal transduction	hsa04330	Notch signaling pathway	15/1047	62/8779	0.00523608	0.0290065	0.0200803	7091/7088/6310/51107/23385/5663/79816/9612/5986/23462/151636/1857/55534/4854/55851	15	TLE4/TLE1/ATXN1/APH1A/NCSTN/PSEN1/TLE6/NCOR2/RFNG/HEY1/DTX3L/DVL3/MAML3/NOTCH3/PSENEN
hsa05210	Human Diseases	Cancer: specific types	hsa05210	Colorectal cancer	19/1047	86/8779	0.0053135	0.0290065	0.0200803	5296/7157/207/10018/1956/5605/1647/374/578/4616/5899/27113/3725/581/1026/7039/7040/5880/595	19	PIK3R2/TP53/AKT1/BCL2L11/EGFR/MAP2K2/GADD45A/AREG/BAK1/GADD45B/RALB/BBC3/JUN/BAX/CDKN1A/TGFA/TGFB1/RAC2/CCND1
hsa05203	Human Diseases	Cancer: overview	hsa05203	Viral carcinogenesis	37/1047	204/8779	0.00570926	0.0306643	0.021228	8517/3107/3661/4791/2934/7187/5970/5296/9586/7157/5829/9734/3133/9114/3105/3106/27044/10488/578/8717/8379/9261/841/5315/85236/83933/4055/4790/3725/6774/898/581/1026/4792/81/8339/595	37	IKBKG/HLA-C/IRF3/NFKB2/GSN/TRAF3/RELA/PIK3R2/CREB5/TP53/PXN/HDAC9/HLA-E/ATP6V0D1/HLA-A/HLA-B/SND1/CREB3/BAK1/TRADD/MAD1L1/MAPKAPK2/CASP8/PKM/H2BC12/HDAC10/LTBR/NFKB1/JUN/STAT3/CCNE1/BAX/CDKN1A/NFKBIA/ACTN4/H2BC8/CCND1
hsa05214	Human Diseases	Cancer: specific types	hsa05214	Glioma	17/1047	75/8779	0.00621783	0.0328657	0.022752	5296/7157/207/1956/5605/1647/578/57118/5155/5335/4616/25759/1869/581/1026/7039/595	17	PIK3R2/TP53/AKT1/EGFR/MAP2K2/GADD45A/BAK1/CAMK1D/PDGFB/PLCG1/GADD45B/SHC2/E2F1/BAX/CDKN1A/TGFA/CCND1
hsa04933	Human Diseases	Endocrine and metabolic disease	hsa04933	AGE-RAGE signaling pathway in diabetic complications	21/1047	100/8779	0.00648907	0.0337634	0.0233735	5970/7422/5296/5581/207/113026/5335/5054/4790/5600/3725/6774/5292/581/1288/5603/5333/3576/2152/7040/595	21	RELA/VEGFA/PIK3R2/PRKCE/AKT1/PLCD3/PLCG1/SERPINE1/NFKB1/MAPK11/JUN/STAT3/PIM1/BAX/COL4A6/MAPK13/PLCD1/CXCL8/F3/TGFB1/CCND1
hsa05418	Human Diseases	Cardiovascular disease	hsa05418	Fluid shear stress and atherosclerosis	27/1047	139/8779	0.00677768	0.0347226	0.0240374	8517/5970/7422/5296/7157/1728/2953/90/207/9181/3162/445/5155/1514/4790/5600/8878/3725/1535/7132/5603/2817/10365/6385/6382/1843/5880	27	IKBKG/RELA/VEGFA/PIK3R2/TP53/NQO1/GSTT2/ACVR1/AKT1/ARHGEF2/HMOX1/ASS1/PDGFB/CTSL/NFKB1/MAPK11/SQSTM1/JUN/CYBA/TNFRSF1A/MAPK13/GPC1/KLF2/SDC4/SDC1/DUSP1/RAC2
hsa05133	Human Diseases	Infectious disease: bacterial	hsa05133	Pertussis	17/1047	76/8779	0.00714422	0.0360458	0.0249535	717/3661/5970/840/4615/3659/3678/3654/114609/2771/148022/4790/5600/3688/3725/5603/3576	17	C2/IRF3/RELA/CASP7/MYD88/IRF1/ITGA5/IRAK1/TIRAP/GNAI2/TICAM1/NFKB1/MAPK11/ITGB1/JUN/MAPK13/CXCL8
hsa05235	Human Diseases	Cancer: overview	hsa05235	PD-L1 expression and PD-1 checkpoint pathway in cancer	19/1047	89/8779	0.00780745	0.0387734	0.0268417	8517/5970/5296/4615/207/1956/5605/4773/29126/114609/5335/148022/4790/5600/3725/6774/3460/5603/4792	19	IKBKG/RELA/PIK3R2/MYD88/AKT1/EGFR/MAP2K2/NFATC2/CD274/TIRAP/PLCG1/TICAM1/NFKB1/MAPK11/JUN/STAT3/IFNGR2/MAPK13/NFKBIA
hsa05417	Human Diseases	Cardiovascular disease	hsa05417	Lipid and atherosclerosis	38/1047	215/8779	0.00791769	0.0387734	0.0268417	8517/3661/9641/7187/5970/2081/958/5296/6257/7157/840/4615/5452/3606/1649/207/4773/8795/3654/6256/9138/114609/841/5335/148022/4790/5600/3725/6774/581/1535/7132/3309/5603/4792/3576/7494/8797	38	IKBKG/IRF3/IKBKE/TRAF3/RELA/ERN1/CD40/PIK3R2/RXRB/TP53/CASP7/MYD88/POU2F2/IL18/DDIT3/AKT1/NFATC2/TNFRSF10B/IRAK1/RXRA/ARHGEF1/TIRAP/CASP8/PLCG1/TICAM1/NFKB1/MAPK11/JUN/STAT3/BAX/CYBA/TNFRSF1A/HSPA5/MAPK13/NFKBIA/CXCL8/XBP1/TNFRSF10A
hsa04510	Cellular Processes	Cellular community - eukaryotes	hsa04510	Focal adhesion	36/1047	202/8779	0.00840341	0.0405556	0.0280755	2889/3673/7422/5296/5829/7059/824/7791/207/1956/9564/330/3678/2317/7057/3655/83660/3693/54776/5155/3909/3914/23396/3688/25759/3725/1292/10398/1288/3918/81/3915/5880/3675/595/1291	36	RAPGEF1/ITGA2/VEGFA/PIK3R2/PXN/THBS3/CAPN2/ZYX/AKT1/EGFR/BCAR1/BIRC3/ITGA5/FLNB/THBS1/ITGA6/TLN2/ITGB5/PPP1R12C/PDGFB/LAMA3/LAMB3/PIP5K1C/ITGB1/SHC2/JUN/COL6A2/MYL9/COL4A6/LAMC2/ACTN4/LAMC1/RAC2/ITGA3/CCND1/COL6A1
hsa00513	Metabolism	Glycan biosynthesis and metabolism	hsa00513	Various types of N-glycan biosynthesis	11/1047	42/8779	0.00854023	0.0406271	0.028125	283358/2683/6185/11253/10195/3073/4124/56052/11282/6184/1650	11	B4GALNT3/B4GALT1/RPN2/MAN1B1/ALG3/HEXA/MAN2A1/ALG1/MGAT4B/RPN1/DDOST
hsa04015	Environmental Information Processing	Signal transduction	hsa04015	Rap1 signaling pathway	37/1047	210/8779	0.00915034	0.0424589	0.0293931	109/112/9693/2889/2260/7422/1435/5296/2902/113/57568/207/1956/9564/5605/7057/83660/2771/6237/5155/5335/1942/1969/5899/5600/3688/57121/999/8822/23094/1945/50855/5603/3643/136/4804/5880	37	ADCY3/ADCY6/RAPGEF2/RAPGEF1/FGFR1/VEGFA/CSF1/PIK3R2/GRIN1/ADCY7/SIPA1L2/AKT1/EGFR/BCAR1/MAP2K2/THBS1/TLN2/GNAI2/RRAS/PDGFB/PLCG1/EFNA1/EPHA2/RALB/MAPK11/ITGB1/LPAR5/CDH1/FGF17/SIPA1L3/EFNA4/PARD6A/MAPK13/INSR/ADORA2B/NGFR/RAC2
hsa04612	Organismal Systems	Immune system	hsa04612	Antigen processing and presentation	17/1047	78/8779	0.0093301	0.0424589	0.0293931	3107/6890/1508/5641/3133/3105/3106/8625/6891/6892/1514/5721/3309/10437/5993/567/811	17	HLA-C/TAP1/CTSB/LGMN/HLA-E/HLA-A/HLA-B/RFXANK/TAP2/TAPBP/CTSL/PSME2/HSPA5/IFI30/RFX5/B2M/CALR
hsa04721	Organismal Systems	Nervous system	hsa04721	Synaptic vesicle cycle	17/1047	78/8779	0.0093301	0.0424589	0.0293931	535/1212/6536/533/9114/163/773/90423/6804/527/774/1173/10312/160/6809/6844/8992	17	ATP6V0A1/CLTB/SLC6A9/ATP6V0B/ATP6V0D1/AP2B1/CACNA1A/ATP6V1E2/STX1A/ATP6V0C/CACNA1B/AP2M1/TCIRG1/AP2A1/STX3/VAMP2/ATP6V0E1
hsa05218	Human Diseases	Cancer: specific types	hsa05218	Melanoma	16/1047	72/8779	0.0095013	0.0424589	0.0293931	2260/5296/7157/207/1956/5605/1647/578/5155/4616/999/8822/1869/581/1026/595	16	FGFR1/PIK3R2/TP53/AKT1/EGFR/MAP2K2/GADD45A/BAK1/PDGFB/GADD45B/CDH1/FGF17/E2F1/BAX/CDKN1A/CCND1
hsa04070	Environmental Information Processing	Signal transduction	hsa04070	Phosphatidylinositol signaling system	20/1047	97/8779	0.00956283	0.0424589	0.0293931	79837/1606/3705/8871/5296/113026/1608/5335/23396/55361/10423/5333/5305/8760/1609/80271/3613/1040/5287/3636	20	PIP4K2C/DGKA/ITPK1/SYNJ2/PIK3R2/PLCD3/DGKG/PLCG1/PIP5K1C/PI4K2A/CDIPT/PLCD1/PIP4K2A/CDS2/DGKQ/ITPKC/IMPA2/CDS1/PIK3C2B/INPPL1
hsa01232	Metabolism	Global and overview maps	hsa01232	Nucleotide metabolism	18/1047	85/8779	0.0102952	0.0451093	0.0312279	51292/955/22978/4907/272/1890/9615/7084/205/56474/124583/4832/122622/203/2987/100/7378/978	18	GMPR2/ENTPD6/NT5C2/NT5E/AMPD3/TYMP/GDA/TK2/AK4/CTPS2/CANT1/NME3/ADSS1/AK1/GUK1/ADA/UPP1/CDA
hsa04514	Environmental Information Processing	Signaling molecules and interaction	hsa04514	Cell adhesion molecules	29/1047	157/8779	0.010459	0.045232	0.0313128	3107/50848/958/1366/5819/3897/3385/3133/5792/100506658/3105/3106/2734/3655/29126/84628/57555/5817/80381/5797/4756/3688/999/6385/64115/6382/94030/9672/1364	29	HLA-C/F11R/CD40/CLDN7/NECTIN2/L1CAM/ICAM3/HLA-E/PTPRF/OCLN/HLA-A/HLA-B/GLG1/ITGA6/CD274/NTNG2/NLGN2/PVR/CD276/PTPRM/NEO1/ITGB1/CDH1/SDC4/VSIR/SDC1/LRRC4B/SDC3/CLDN4
hsa00562	Metabolism	Carbohydrate metabolism	hsa00562	Inositol phosphate metabolism	16/1047	73/8779	0.0108613	0.0463692	0.0321001	79837/3705/8871/113026/27124/138429/5335/23396/55361/10423/5333/5305/80271/3613/5287/3636	16	PIP4K2C/ITPK1/SYNJ2/PLCD3/INPP5J/PIP5KL1/PLCG1/PIP5K1C/PI4K2A/CDIPT/PLCD1/PIP4K2A/ITPKC/IMPA2/PIK3C2B/INPPL1
hsa05221	Human Diseases	Cancer: specific types	hsa05221	Acute myeloid leukemia	15/1047	67/8779	0.011036	0.0465188	0.0322036	8517/3728/5970/5296/861/207/5605/5467/597/4790/5914/6774/5292/1050/595	15	IKBKG/JUP/RELA/PIK3R2/RUNX1/AKT1/MAP2K2/PPARD/BCL2A1/NFKB1/RARA/STAT3/PIM1/CEBPA/CCND1
hsa04621	Organismal Systems	Immune system	hsa04621	NOD-like receptor signaling pathway	33/1047	186/8779	0.0120554	0.0501805	0.0347385	8517/55054/3661/9641/7187/5970/1508/8737/4615/3606/330/837/841/10616/79671/57506/148022/55072/4790/5600/257397/3725/81858/7128/81631/11337/1535/5603/64170/4792/3576/5585/6773	33	IKBKG/ATG16L1/IRF3/IKBKE/TRAF3/RELA/CTSB/RIPK1/MYD88/IL18/BIRC3/CASP4/CASP8/RBCK1/NLRX1/MAVS/TICAM1/RNF31/NFKB1/MAPK11/TAB3/JUN/SHARPIN/TNFAIP3/MAP1LC3B/GABARAP/CYBA/MAPK13/CARD9/NFKBIA/CXCL8/PKN1/STAT2
hsa04217	Cellular Processes	Cell growth and death	hsa04217	Necroptosis	29/1047	159/8779	0.0124068	0.0510058	0.0353098	6778/8837/8737/824/330/6609/2512/8795/5834/8717/841/10616/823/124044/8605/148022/55072/8878/6774/81858/7128/3460/581/7132/2495/255189/6773/91782/8797	29	STAT6/CFLAR/RIPK1/CAPN2/BIRC3/SMPD1/FTL/TNFRSF10B/PYGB/TRADD/CASP8/RBCK1/CAPN1/SPATA2L/PLA2G4C/TICAM1/RNF31/SQSTM1/STAT3/SHARPIN/TNFAIP3/IFNGR2/BAX/TNFRSF1A/FTH1/PLA2G4F/STAT2/CHMP7/TNFRSF10A
hsa04722	Organismal Systems	Nervous system	hsa04722	Neurotrophin signaling pathway	23/1047	119/8779	0.0125693	0.0510435	0.0353359	2889/5970/5296/7157/207/10019/5605/5663/2309/3654/9261/5335/11108/4790/5600/6196/25759/3725/581/5603/4792/4804/3656	23	RAPGEF1/RELA/PIK3R2/TP53/AKT1/SH2B3/MAP2K2/PSEN1/FOXO3/IRAK1/MAPKAPK2/PLCG1/PRDM4/NFKB1/MAPK11/RPS6KA2/SHC2/JUN/BAX/MAPK13/NFKBIA/NGFR/IRAK2
hsa04130	Genetic Information Processing	Folding, sorting and degradation	hsa04130	SNARE interactions in vesicular transport	9/1047	33/8779	0.0127584	0.0511875	0.0354356	6810/6811/8675/53407/6804/9342/6809/6844/10490	9	STX4/STX5/STX16/STX18/STX1A/SNAP29/STX3/VAMP2/VTI1B
hsa04144	Cellular Processes	Transport and catabolism	hsa04144	Endocytosis	42/1047	250/8779	0.012989	0.051492	0.0356464	3107/55040/1212/26056/56904/5869/3133/80223/23327/1956/3105/116983/3106/163/23096/2869/28964/30011/138429/3482/9267/10094/23624/51160/23396/1173/116985/9266/79720/84313/377/160/8853/23550/57154/50855/30846/9146/10938/91782/10095/64750	42	HLA-C/EPN3/CLTB/RAB11FIP5/SH3GLB2/RAB5B/HLA-E/RAB11FIP1/NEDD4L/EGFR/HLA-A/ACAP3/HLA-B/AP2B1/IQSEC2/GRK5/GIT1/SH3KBP1/PIP5KL1/IGF2R/CYTH1/ARPC3/CBLC/VPS28/PIP5K1C/AP2M1/ARAP1/CYTH2/VPS37B/VPS25/ARF3/AP2A1/ASAP2/PSD4/SMURF1/PARD6A/EHD2/HGS/EHD1/CHMP7/ARPC1B/SMURF2
hsa04151	Environmental Information Processing	Signal transduction	hsa04151	PI3K-Akt signaling pathway	57/1047	359/8779	0.0137112	0.0537157	0.0371858	8517/5970/2260/3673/7422/1435/5296/9586/7157/7059/5106/2997/207/10018/1956/3678/5605/10488/2057/3570/7057/374/2309/118788/5522/6256/3655/54541/3693/5155/4170/57521/3909/1942/3914/1969/3566/4790/3688/57121/898/8822/1292/1945/1288/5526/1026/3918/7039/5585/3643/3915/4804/11140/3675/595/1291	57	IKBKG/RELA/FGFR1/ITGA2/VEGFA/CSF1/PIK3R2/CREB5/TP53/THBS3/PCK2/GYS1/AKT1/BCL2L11/EGFR/ITGA5/MAP2K2/CREB3/EPOR/IL6R/THBS1/AREG/FOXO3/PIK3AP1/PPP2R2C/RXRA/ITGA6/DDIT4/ITGB5/PDGFB/MCL1/RPTOR/LAMA3/EFNA1/LAMB3/EPHA2/IL4R/NFKB1/ITGB1/LPAR5/CCNE1/FGF17/COL6A2/EFNA4/COL4A6/PPP2R5B/CDKN1A/LAMC2/TGFA/PKN1/INSR/LAMC1/NGFR/CDC37/ITGA3/CCND1/COL6A1
hsa04071	Environmental Information Processing	Signal transduction	hsa04071	Sphingolipid signaling pathway	23/1047	121/8779	0.0152391	0.0590072	0.040849	5970/5296/5581/427/7157/207/9846/5605/6609/5522/8717/1509/2771/4790/5600/6610/581/79603/8879/7132/5603/5526/5880	23	RELA/PIK3R2/PRKCE/ASAH1/TP53/AKT1/GAB2/MAP2K2/SMPD1/PPP2R2C/TRADD/CTSD/GNAI2/NFKB1/MAPK11/SMPD2/BAX/CERS4/SGPL1/TNFRSF1A/MAPK13/PPP2R5B/RAC2
hsa04917	Organismal Systems	Endocrine system	hsa04917	Prolactin signaling pathway	15/1047	70/8779	0.0164078	0.0628022	0.0434762	5970/5296/8651/207/3659/5605/9021/2309/2592/4790/5600/25759/6774/5603/595	15	RELA/PIK3R2/SOCS1/AKT1/IRF1/MAP2K2/SOCS3/FOXO3/GALT/NFKB1/MAPK11/SHC2/STAT3/MAPK13/CCND1
hsa05213	Human Diseases	Cancer: specific types	hsa05213	Endometrial cancer	13/1047	58/8779	0.0171444	0.0648761	0.0449118	5296/7157/207/1956/5605/1647/2309/578/4616/999/581/1026/595	13	PIK3R2/TP53/AKT1/EGFR/MAP2K2/GADD45A/FOXO3/BAK1/GADD45B/CDH1/BAX/CDKN1A/CCND1
hsa05164	Human Diseases	Infectious disease: viral	hsa05164	Influenza A	30/1047	171/8779	0.0186988	0.0699628	0.0484333	8517/3661/9641/7187/5970/5296/4615/3606/207/5605/8795/9021/578/8717/10241/841/3337/79671/57506/148022/7706/4790/3460/581/7132/10482/4792/3576/6773/8797	30	IKBKG/IRF3/IKBKE/TRAF3/RELA/PIK3R2/MYD88/IL18/AKT1/MAP2K2/TNFRSF10B/SOCS3/BAK1/TRADD/CALCOCO2/CASP8/DNAJB1/NLRX1/MAVS/TICAM1/TRIM25/NFKB1/IFNGR2/BAX/TNFRSF1A/NXF1/NFKBIA/CXCL8/STAT2/TNFRSF10A
hsa05231	Human Diseases	Cancer: overview	hsa05231	Choline metabolism in cancer	19/1047	98/8779	0.0213042	0.0788255	0.0545686	1606/126969/5296/207/1956/1608/5605/57153/5155/5335/8605/23396/3725/1609/5130/255189/8613/5880/56261	19	DGKA/SLC44A3/PIK3R2/AKT1/EGFR/DGKG/MAP2K2/SLC44A2/PDGFB/PLCG1/PLA2G4C/PIP5K1C/JUN/DGKQ/PCYT1A/PLA2G4F/PLPP3/RAC2/GPCPD1
hsa05152	Human Diseases	Infectious disease: bacterial	hsa05152	Tuberculosis	31/1047	180/8779	0.021729	0.0795139	0.0550452	535/5970/533/4615/5869/3606/207/9114/3654/8625/8717/114609/1509/841/527/4790/5600/10312/8915/1263/3460/581/7132/5603/3916/64170/5993/537/3588/7040/3656	31	ATP6V0A1/RELA/ATP6V0B/MYD88/RAB5B/IL18/AKT1/ATP6V0D1/IRAK1/RFXANK/TRADD/TIRAP/CTSD/CASP8/ATP6V0C/NFKB1/MAPK11/TCIRG1/BCL10/PLK3/IFNGR2/BAX/TNFRSF1A/MAPK13/LAMP1/CARD9/RFX5/ATP6AP1/IL10RB/TGFB1/IRAK2
hsa00920	Metabolism	Energy metabolism	hsa00920	Sulfur metabolism	4/1047	10/8779	0.0233716	0.084595	0.0585627	4357/7263/9060/58472	4	MPST/TST/PAPSS2/SQOR
hsa04360	Organismal Systems	Development and regeneration	hsa04360	Axon guidance	31/1047	182/8779	0.0250336	0.0888809	0.0615297	64221/5296/3897/90249/9901/4773/10509/8482/84628/2771/54961/6237/5335/54434/1948/5361/4756/1942/1020/2048/1969/3688/84448/25791/1945/3984/8440/10398/57715/50855/5880	31	ROBO3/PIK3R2/L1CAM/UNC5A/SRGAP3/NFATC2/SEMA4B/SEMA7A/NTNG2/GNAI2/SSH3/RRAS/PLCG1/SSH1/EFNB2/PLXNA1/NEO1/EFNA1/CDK5/EPHB2/EPHA2/ITGB1/ABLIM2/NGEF/EFNA4/LIMK1/NCK2/MYL9/SEMA4G/PARD6A/RAC2
hsa05225	Human Diseases	Cancer: specific types	hsa05225	Hepatocellular carcinoma	29/1047	168/8779	0.0250895	0.0888809	0.0615297	5296/7157/1728/2953/7296/207/1452/1956/5605/1647/3162/578/5335/6604/6595/10587/4616/25759/7476/4041/7477/7483/1869/581/1857/1026/7039/7040/595	29	PIK3R2/TP53/NQO1/GSTT2/TXNRD1/AKT1/CSNK1A1/EGFR/MAP2K2/GADD45A/HMOX1/BAK1/PLCG1/SMARCD3/SMARCA2/TXNRD2/GADD45B/SHC2/WNT7A/LRP5/WNT7B/WNT9A/E2F1/BAX/DVL3/CDKN1A/TGFA/TGFB1/CCND1
hsa05030	Human Diseases	Substance dependence	hsa05030	Cocaine addiction	11/1047	49/8779	0.0268384	0.0933514	0.0646245	26086/5970/9586/2902/10488/2905/2771/2906/1020/4790/3725	11	GPSM1/RELA/CREB5/GRIN1/CREB3/GRIN2C/GNAI2/GRIN2D/CDK5/NFKB1/JUN
hsa04932	Human Diseases	Endocrine and metabolic disease	hsa04932	Non-alcoholic fatty liver disease	27/1047	155/8779	0.0269121	0.0933514	0.0646245	8660/5970/2081/5296/840/1649/207/10018/3570/5465/9021/4296/6256/51085/841/4790/5600/3725/581/7132/5603/5564/3576/1050/7494/3643/7040	27	IRS2/RELA/ERN1/PIK3R2/CASP7/DDIT3/AKT1/BCL2L11/IL6R/PPARA/SOCS3/MAP3K11/RXRA/MLXIPL/CASP8/NFKB1/MAPK11/JUN/BAX/TNFRSF1A/MAPK13/PRKAB1/CXCL8/CEBPA/XBP1/INSR/TGFB1
hsa05170	Human Diseases	Infectious disease: viral	hsa05170	Human immunodeficiency virus 1 infection	35/1047	212/8779	0.0278404	0.0955758	0.0661644	8517/3107/3661/6890/5970/8737/5296/5829/4615/3133/207/3105/5605/3106/4773/3654/578/8717/6891/2771/841/5335/6892/10053/4790/5600/3725/3984/581/7132/5603/4792/5880/567/811	35	IKBKG/HLA-C/IRF3/TAP1/RELA/RIPK1/PIK3R2/PXN/MYD88/HLA-E/AKT1/HLA-A/MAP2K2/HLA-B/NFATC2/IRAK1/BAK1/TRADD/TAP2/GNAI2/CASP8/PLCG1/TAPBP/AP1M2/NFKB1/MAPK11/JUN/LIMK1/BAX/TNFRSF1A/MAPK13/NFKBIA/RAC2/B2M/CALR
hsa05226	Human Diseases	Cancer: specific types	hsa05226	Gastric cancer	26/1047	149/8779	0.028919	0.0973387	0.0673848	3728/5296/6257/7157/207/1452/1956/5605/1647/6256/578/4616/25759/7476/4041/999/898/7477/7483/8822/1869/581/1857/1026/7040/595	26	JUP/PIK3R2/RXRB/TP53/AKT1/CSNK1A1/EGFR/MAP2K2/GADD45A/RXRA/BAK1/GADD45B/SHC2/WNT7A/LRP5/CDH1/CCNE1/WNT7B/WNT9A/FGF17/E2F1/BAX/DVL3/CDKN1A/TGFB1/CCND1
hsa04066	Environmental Information Processing	Signal transduction	hsa04066	HIF-1 signaling pathway	20/1047	108/8779	0.0292308	0.0973387	0.0673848	5970/7422/5296/5214/207/1956/5605/6513/3570/3162/5335/5054/4055/7076/4790/6774/3460/1026/3643/2872	20	RELA/VEGFA/PIK3R2/PFKP/AKT1/EGFR/MAP2K2/SLC2A1/IL6R/HMOX1/PLCG1/SERPINE1/LTBR/TIMP1/NFKB1/STAT3/IFNGR2/CDKN1A/INSR/MKNK2
hsa04659	Organismal Systems	Immune system	hsa04659	Th17 cell differentiation	20/1047	108/8779	0.0292308	0.0973387	0.0673848	8517/6778/5970/6257/861/4773/3570/6256/5335/3566/4790/5600/5914/3725/6774/3460/5603/4792/9466/7040	20	IKBKG/STAT6/RELA/RXRB/RUNX1/NFATC2/IL6R/RXRA/PLCG1/IL4R/NFKB1/MAPK11/RARA/JUN/STAT3/IFNGR2/MAPK13/NFKBIA/IL27RA/TGFB1
hsa00052	Metabolism	Carbohydrate metabolism	hsa00052	Galactose metabolism	8/1047	32/8779	0.030655	0.101071	0.0699682	2548/5214/2683/2582/2592/2584/2720/130589	8	GAA/PFKP/B4GALT1/GALE/GALT/GALK1/GLB1/GALM
hsa00480	Metabolism	Metabolism of other amino acids	hsa00480	Glutathione metabolism	12/1047	57/8779	0.0340019	0.11093	0.0767934	2937/2953/2678/373156/2729/2936/2730/26873/3418/2539/79094/51060	12	GSS/GSTT2/GGT1/GSTK1/GCLC/GSR/GCLM/OPLAH/IDH2/G6PD/CHAC1/TXNDC12
hsa04623	Organismal Systems	Immune system	hsa04623	Cytosolic DNA-sensing pathway	16/1047	83/8779	0.0343982	0.11093	0.0767934	8517/3661/9641/5970/8737/85364/840/3606/841/57506/4790/29800/11128/4792/1777/79844	16	IKBKG/IRF3/IKBKE/RELA/RIPK1/ZCCHC3/CASP7/IL18/CASP8/MAVS/NFKB1/ZDHHC1/POLR3A/NFKBIA/DNASE2/ZDHHC11
hsa05230	Human Diseases	Cancer: overview	hsa05230	Central carbon metabolism in cancer	14/1047	70/8779	0.0347622	0.11093	0.0767934	2260/5296/7157/5214/6510/207/1956/5605/6513/5315/3418/8140/2539/57103	14	FGFR1/PIK3R2/TP53/PFKP/SLC1A5/AKT1/EGFR/MAP2K2/SLC2A1/PKM/IDH2/SLC7A5/G6PD/TIGAR
hsa04966	Organismal Systems	Excretory system	hsa04966	Collecting duct acid secretion	7/1047	27/8779	0.0349778	0.11093	0.0767934	535/9114/90423/527/10312/10723/8992	7	ATP6V0A1/ATP6V0D1/ATP6V1E2/ATP6V0C/TCIRG1/SLC12A7/ATP6V0E1
hsa04068	Environmental Information Processing	Signal transduction	hsa04068	FoxO signaling pathway	23/1047	131/8779	0.0359166	0.112193	0.077668	8660/604/5296/5106/114907/207/10018/1956/5605/1647/2309/4616/5600/6774/1263/11337/5603/5564/1026/10365/3643/7040/595	23	IRS2/BCL6/PIK3R2/PCK2/FBXO32/AKT1/BCL2L11/EGFR/MAP2K2/GADD45A/FOXO3/GADD45B/MAPK11/STAT3/PLK3/GABARAP/MAPK13/PRKAB1/CDKN1A/KLF2/INSR/TGFB1/CCND1
hsa05162	Human Diseases	Infectious disease: viral	hsa05162	Measles	24/1047	138/8779	0.03605	0.112193	0.077668	8517/3661/9641/7187/5970/5296/7157/4615/207/3654/578/8717/841/57506/27113/4790/3725/6774/898/7128/581/4792/6773/595	24	IKBKG/IRF3/IKBKE/TRAF3/RELA/PIK3R2/TP53/MYD88/AKT1/IRAK1/BAK1/TRADD/CASP8/MAVS/BBC3/NFKB1/JUN/STAT3/CCNE1/TNFAIP3/BAX/NFKBIA/STAT2/CCND1
hsa05100	Human Diseases	Infectious disease: bacterial	hsa05100	Bacterial invasion of epithelial cells	15/1047	77/8779	0.0365372	0.112656	0.0779887	1212/10801/5296/5829/9564/3678/23176/2017/10094/79767/3688/25759/999/63916/10095	15	CLTB/SEPTIN9/PIK3R2/PXN/BCAR1/ITGA5/SEPTIN8/CTTN/ARPC3/ELMO3/ITGB1/SHC2/CDH1/ELMO2/ARPC1B
hsa01522	Human Diseases	Drug resistance: antineoplastic	hsa01522	Endocrine resistance	18/1047	98/8779	0.0400176	0.122256	0.084634	109/112/5296/7157/113/207/1956/5605/5600/25759/3725/1839/1869/581/5603/1026/4854/595	18	ADCY3/ADCY6/PIK3R2/TP53/ADCY7/AKT1/EGFR/MAP2K2/MAPK11/SHC2/JUN/HBEGF/E2F1/BAX/MAPK13/CDKN1A/NOTCH3/CCND1
hsa05224	Human Diseases	Cancer: specific types	hsa05224	Breast cancer	25/1047	147/8779	0.0416888	0.126203	0.087367	4791/2260/5296/7157/207/1452/1956/5605/1647/578/4616/23462/25759/7476/4041/3725/7477/7483/8822/1869/581/1857/1026/4854/595	25	NFKB2/FGFR1/PIK3R2/TP53/AKT1/CSNK1A1/EGFR/MAP2K2/GADD45A/BAK1/GADD45B/HEY1/SHC2/WNT7A/LRP5/JUN/WNT7B/WNT9A/FGF17/E2F1/BAX/DVL3/CDKN1A/NOTCH3/CCND1
hsa00450	Metabolism	Metabolism of other amino acids	hsa00450	Selenocompound metabolism	5/1047	17/8779	0.0434109	0.130233	0.0901563	7296/4141/10587/9060/51091	5	TXNRD1/MARS1/TXNRD2/PAPSS2/SEPSECS
hsa01521	Human Diseases	Drug resistance: antineoplastic	hsa01521	EGFR tyrosine kinase inhibitor resistance	15/1047	79/8779	0.0446513	0.132758	0.0919044	7422/5296/558/207/10018/1956/5605/3570/2309/5155/5335/25759/6774/581/7039	15	VEGFA/PIK3R2/AXL/AKT1/BCL2L11/EGFR/MAP2K2/IL6R/FOXO3/PDGFB/PLCG1/SHC2/STAT3/BAX/TGFA
hsa04928	Organismal Systems	Endocrine system	hsa04928	Parathyroid hormone synthesis, secretion and action	20/1047	114/8779	0.048367	0.142533	0.0986715	109/112/2260/3727/6257/9586/113/1956/10488/6256/9138/4324/2771/4929/4041/1839/4209/1026/4323/4326	20	ADCY3/ADCY6/FGFR1/JUND/RXRB/CREB5/ADCY7/EGFR/CREB3/RXRA/ARHGEF1/MMP15/GNAI2/NR4A2/LRP5/HBEGF/MEF2D/CDKN1A/MMP14/MMP17
hsa04810	Cellular Processes	Cell motility	hsa04810	Regulation of actin cytoskeleton	36/1047	229/8779	0.0492399	0.143832	0.099571	79837/2934/2260/3673/7430/5296/5829/207/1956/9564/3678/5605/9138/3655/28964/10458/3693/54776/54961/6237/5155/10094/54434/23396/3688/6548/57121/8822/3984/10398/81/5305/4627/5880/3675/10095	36	PIP4K2C/GSN/FGFR1/ITGA2/EZR/PIK3R2/PXN/AKT1/EGFR/BCAR1/ITGA5/MAP2K2/ARHGEF1/ITGA6/GIT1/BAIAP2/ITGB5/PPP1R12C/SSH3/RRAS/PDGFB/ARPC3/SSH1/PIP5K1C/ITGB1/SLC9A1/LPAR5/FGF17/LIMK1/MYL9/ACTN4/PIP4K2A/MYH9/RAC2/ITGA3/ARPC1B
hsa04910	Organismal Systems	Endocrine system	hsa04910	Insulin signaling pathway	23/1047	137/8779	0.0557039	0.161299	0.111663	8660/2319/2889/5296/5106/2997/8651/5792/207/5605/9021/5575/23265/5834/57521/89801/25759/5509/5564/5255/3643/2872/3636	23	IRS2/FLOT2/RAPGEF1/PIK3R2/PCK2/GYS1/SOCS1/PTPRF/AKT1/MAP2K2/SOCS3/PRKAR1B/EXOC7/PYGB/RPTOR/PPP1R3F/SHC2/PPP1R3D/PRKAB1/PHKA1/INSR/MKNK2/INPPL1
hsa05211	Human Diseases	Cancer: specific types	hsa05211	Renal cell carcinoma	13/1047	69/8779	0.0620133	0.178021	0.123239	2889/7422/5296/207/5605/6513/2113/5155/3725/1026/7039/7040/2034	13	RAPGEF1/VEGFA/PIK3R2/AKT1/MAP2K2/SLC2A1/ETS1/PDGFB/JUN/CDKN1A/TGFA/TGFB1/EPAS1
hsa05134	Human Diseases	Infectious disease: bacterial	hsa05134	Legionellosis	11/1047	56/8779	0.0638802	0.181813	0.125864	23786/4791/5970/840/4615/3606/841/4790/3297/4792/3576	11	BCL2L13/NFKB2/RELA/CASP7/MYD88/IL18/CASP8/NFKB1/HSF1/NFKBIA/CXCL8
hsa04666	Organismal Systems	Immune system	hsa04666	Fc gamma R-mediated phagocytosis	17/1047	97/8779	0.0655527	0.184992	0.128065	2934/5296/5581/207/9846/10094/5335/8605/23396/3984/8853/255189/8613/5880/3636/10095/4651	17	GSN/PIK3R2/PRKCE/AKT1/GAB2/ARPC3/PLCG1/PLA2G4C/PIP5K1C/LIMK1/ASAP2/PLA2G4F/PLPP3/RAC2/INPPL1/ARPC1B/MYO10
hsa01250	Metabolism	Global and overview maps	hsa01250	Biosynthesis of nucleotide sugars	8/1047	37/8779	0.0662871	0.185492	0.128411	55577/29926/80146/4351/2582/2592/2584/54187	8	NAGK/GMPPA/UXS1/MPI/GALE/GALT/GALK1/NANS
hsa05144	Human Diseases	Infectious disease: parasitic	hsa05144	Malaria	10/1047	50/8779	0.0678717	0.188344	0.130385	958/7059/4615/3606/7057/4035/975/3576/6382/7040	10	CD40/THBS3/MYD88/IL18/THBS1/LRP1/CD81/CXCL8/SDC1/TGFB1
hsa04150	Environmental Information Processing	Signal transduction	hsa04150	mTOR signaling pathway	25/1047	156/8779	0.0749194	0.203005	0.140535	6249/5296/2887/207/5605/84335/54541/90423/9663/57521/64900/6196/7476/79109/83667/4041/6520/8140/7477/7483/1857/7132/3643/8408/652968	25	CLIP1/PIK3R2/GRB10/AKT1/MAP2K2/AKT1S1/DDIT4/ATP6V1E2/LPIN2/RPTOR/LPIN3/RPS6KA2/WNT7A/MAPKAP1/SESN2/LRP5/SLC3A2/SLC7A5/WNT7B/WNT9A/DVL3/TNFRSF1A/INSR/ULK1/CASTOR1
hsa04935	Organismal Systems	Endocrine system	hsa04935	Growth hormone synthesis, secretion and action	20/1047	120/8779	0.075141	0.203005	0.140535	109/112/8660/51738/5296/9586/3726/113/8651/207/9564/5605/10488/9021/2771/5335/5600/25759/6774/5603	20	ADCY3/ADCY6/IRS2/GHRL/PIK3R2/CREB5/JUNB/ADCY7/SOCS1/AKT1/BCAR1/MAP2K2/CREB3/SOCS3/GNAI2/PLCG1/MAPK11/SHC2/STAT3/MAPK13
hsa00760	Metabolism	Metabolism of cofactors and vitamins	hsa00760	Nicotinate and nicotinamide metabolism	8/1047	38/8779	0.0755935	0.203005	0.140535	22978/4907/51547/23098/65220/64802/23408/55191	8	NT5C2/NT5E/SIRT7/SARM1/NADK/NMNAT1/SIRT5/NADSYN1
hsa05340	Human Diseases	Immune disease	hsa05340	Primary immunodeficiency	8/1047	38/8779	0.0755935	0.203005	0.140535	8517/6890/958/8625/6891/84876/100/5993	8	IKBKG/TAP1/CD40/RFXANK/TAP2/ORAI1/ADA/RFX5
hsa04136	Cellular Processes	Transport and catabolism	hsa04136	Autophagy - other	7/1047	32/8779	0.0788216	0.209981	0.145364	55054/9776/60673/26100/57521/285973/11337	7	ATG16L1/ATG13/ATG101/WIPI2/RPTOR/ATG9B/GABARAP
hsa04820	NA	NA	hsa04820	Cytoskeleton in muscle cells	35/1047	232/8779	0.0834727	0.220606	0.152719	5339/3728/3673/7059/1302/7791/9260/272/3678/84033/7057/3655/83660/2274/3339/1605/3693/825/2318/85301/7171/3688/64423/1292/10398/1288/2275/7137/79188/4627/6385/6382/9672/3675/1291	35	PLEC/JUP/ITGA2/THBS3/COL11A2/ZYX/PDLIM7/AMPD3/ITGA5/OBSCN/THBS1/ITGA6/TLN2/FHL2/HSPG2/DAG1/ITGB5/CAPN3/FLNC/COL27A1/TPM4/ITGB1/INF2/COL6A2/MYL9/COL4A6/FHL3/TNNI3/TMEM43/MYH9/SDC4/SDC1/SDC3/ITGA3/COL6A1
hsa04930	Human Diseases	Endocrine and metabolic disease	hsa04930	Type II diabetes mellitus	9/1047	46/8779	0.0903083	0.236793	0.163925	8660/5296/5581/8651/9021/773/5315/774/3643	9	IRS2/PIK3R2/PRKCE/SOCS1/SOCS3/CACNA1A/PKM/CACNA1B/INSR
hsa00510	Metabolism	Glycan biosynthesis and metabolism	hsa00510	N-Glycan biosynthesis	10/1047	53/8779	0.0934274	0.23893	0.165405	7841/2683/6185/11253/10195/4124/56052/11282/6184/1650	10	MOGS/B4GALT1/RPN2/MAN1B1/ALG3/MAN2A1/ALG1/MGAT4B/RPN1/DDOST
hsa00604	Metabolism	Glycan biosynthesis and metabolism	hsa00604	Glycosphingolipid biosynthesis - ganglio series	4/1047	15/8779	0.0939924	0.23893	0.165405	2720/27090/3073/6482	4	GLB1/ST6GALNAC4/HEXA/ST3GAL1
hsa00730	Metabolism	Metabolism of cofactors and vitamins	hsa00730	Thiamine metabolism	4/1047	15/8779	0.0939924	0.23893	0.165405	79178/205/9054/203	4	THTPA/AK4/NFS1/AK1
hsa05207	Human Diseases	Cancer: overview	hsa05207	Chemical carcinogenesis - receptor activation	32/1047	212/8779	0.0939936	0.23893	0.165405	109/112/9641/604/5970/7422/5296/6257/9586/2953/113/207/1956/5605/10488/2052/5465/6256/773/2771/54852/774/4790/6196/9314/3725/85315/6774/8822/1869/164091/595	32	ADCY3/ADCY6/IKBKE/BCL6/RELA/VEGFA/PIK3R2/RXRB/CREB5/GSTT2/ADCY7/AKT1/EGFR/MAP2K2/CREB3/EPHX1/PPARA/RXRA/CACNA1A/GNAI2/PAQR5/CACNA1B/NFKB1/RPS6KA2/KLF4/JUN/PAQR8/STAT3/FGF17/E2F1/PAQR7/CCND1
hsa01240	Metabolism	Global and overview maps	hsa01240	Biosynthesis of cofactors	24/1047	153/8779	0.0962688	0.24286	0.168125	224/2937/29926/1728/7390/211/4351/10327/2729/65220/29968/205/56474/2730/64802/9054/55163/4832/122622/203/1355/8566/55191/217	24	ALDH3A2/GSS/GMPPA/NQO1/UROS/ALAS1/MPI/AKR1A1/GCLC/NADK/PSAT1/AK4/CTPS2/GCLM/NMNAT1/NFS1/PNPO/NME3/ADSS1/AK1/COX15/PDXK/NADSYN1/ALDH2
hsa04213	Organismal Systems	Aging	hsa04213	Longevity regulating pathway - multiple species	11/1047	61/8779	0.10454	0.261743	0.181197	109/112/8660/5296/113/207/84335/2309/57521/5564/3643	11	ADCY3/ADCY6/IRS2/PIK3R2/ADCY7/AKT1/AKT1S1/FOXO3/RPTOR/PRKAB1/INSR
hsa04662	Organismal Systems	Immune system	hsa04662	B cell receptor signaling pathway	15/1047	90/8779	0.112025	0.27839	0.192721	8517/5970/5296/207/5605/4773/118788/27071/4790/8915/3725/4792/975/5880/3636	15	IKBKG/RELA/PIK3R2/AKT1/MAP2K2/NFATC2/PIK3AP1/DAPP1/NFKB1/BCL10/JUN/NFKBIA/CD81/RAC2/INPPL1
hsa00603	Metabolism	Glycan biosynthesis and metabolism	hsa00603	Glycosphingolipid biosynthesis - globo and isoglobo series	4/1047	16/8779	0.114033	0.281282	0.194724	4668/3073/2523/6482	4	NAGA/HEXA/FUT1/ST3GAL1
hsa04390	Environmental Information Processing	Signal transduction	hsa04390	Hippo signaling pathway	24/1047	157/8779	0.119582	0.292801	0.202697	4771/23286/330/374/4092/5522/2736/1490/84962/9231/5054/10413/27113/7476/25937/999/7477/7483/1857/50855/7040/26524/656/595	24	NF2/WWC1/BIRC3/AREG/SMAD7/PPP2R2C/GLI2/CCN2/AJUBA/DLG5/SERPINE1/YAP1/BBC3/WNT7A/WWTR1/CDH1/WNT7B/WNT9A/DVL3/PARD6A/TGFB1/LATS2/BMP8B/CCND1
hsa00520	Metabolism	Carbohydrate metabolism	hsa00520	Amino sugar and nucleotide sugar metabolism	9/1047	49/8779	0.122767	0.295548	0.2046	55577/29926/80146/4351/2582/2592/2584/3073/54187	9	NAGK/GMPPA/UXS1/MPI/GALE/GALT/GALK1/HEXA/NANS
hsa04392	Environmental Information Processing	Signal transduction	hsa04392	Hippo signaling pathway - multiple species	6/1047	29/8779	0.123481	0.295548	0.2046	4771/23286/84962/10413/25937/26524	6	NF2/WWC1/AJUBA/YAP1/WWTR1/LATS2
hsa00230	Metabolism	Nucleotide metabolism	hsa00230	Purine metabolism	20/1047	128/8779	0.124141	0.295548	0.2046	109/112/51292/955/374659/22978/4907/5138/113/2272/272/9615/205/9060/124583/4832/122622/203/2987/100	20	ADCY3/ADCY6/GMPR2/ENTPD6/HDDC3/NT5C2/NT5E/PDE2A/ADCY7/FHIT/AMPD3/GDA/AK4/PAPSS2/CANT1/NME3/ADSS1/AK1/GUK1/ADA
hsa05217	Human Diseases	Cancer: specific types	hsa05217	Basal cell carcinoma	11/1047	63/8779	0.124255	0.295548	0.2046	7157/1647/2736/578/4616/7476/7477/7483/581/1857/1026	11	TP53/GADD45A/GLI2/BAK1/GADD45B/WNT7A/WNT7B/WNT9A/BAX/DVL3/CDKN1A
hsa04152	Environmental Information Processing	Signal transduction	hsa04152	AMPK signaling pathway	19/1047	121/8779	0.126858	0.2996	0.207405	8660/5296/9586/5214/5106/2997/207/84335/10488/2309/5522/57521/1374/5526/5564/5208/3643/8408/595	19	IRS2/PIK3R2/CREB5/PFKP/PCK2/GYS1/AKT1/AKT1S1/CREB3/FOXO3/PPP2R2C/RPTOR/CPT1A/PPP2R5B/PRKAB1/PFKFB2/INSR/ULK1/CCND1
hsa00515	Metabolism	Glycan biosynthesis and metabolism	hsa00515	Mannose type O-glycan biosynthesis	5/1047	23/8779	0.130655	0.305908	0.211771	2683/9215/55624/120071/11041	5	B4GALT1/LARGE1/POMGNT1/LARGE2/B4GAT1
hsa04926	Organismal Systems	Endocrine system	hsa04926	Relaxin signaling pathway	20/1047	129/8779	0.131366	0.305908	0.211771	109/112/5970/7422/5296/9586/113/207/1956/5605/10488/2771/4790/5600/25759/3725/1288/5603/4792/7040	20	ADCY3/ADCY6/RELA/VEGFA/PIK3R2/CREB5/ADCY7/AKT1/EGFR/MAP2K2/CREB3/GNAI2/NFKB1/MAPK11/SHC2/JUN/COL4A6/MAPK13/NFKBIA/TGFB1
hsa05323	Human Diseases	Immune disease	hsa05323	Rheumatoid arthritis	15/1047	93/8779	0.137469	0.317897	0.220071	535/7422/1435/533/3606/9114/90423/1514/527/10312/3725/3576/537/7040/8992	15	ATP6V0A1/VEGFA/CSF1/ATP6V0B/IL18/ATP6V0D1/ATP6V1E2/CTSL/ATP6V0C/TCIRG1/JUN/CXCL8/ATP6AP1/TGFB1/ATP6V0E1
hsa04610	Organismal Systems	Immune system	hsa04610	Complement and coagulation cascades	14/1047	86/8779	0.139917	0.321328	0.222446	717/5265/5104/5270/966/5329/5054/1604/2161/5627/1191/10544/5328/2152	14	C2/SERPINA1/SERPINA5/SERPINE2/CD59/PLAUR/SERPINE1/CD55/F12/PROS1/CLU/PROCR/PLAU/F3
hsa00240	Metabolism	Nucleotide metabolism	hsa00240	Pyrimidine metabolism	10/1047	58/8779	0.147037	0.331777	0.229679	955/22978/4907/1890/7084/56474/124583/4832/7378/978	10	ENTPD6/NT5C2/NT5E/TYMP/TK2/CTPS2/CANT1/NME3/UPP1/CDA
hsa04923	Organismal Systems	Endocrine system	hsa04923	Regulation of lipolysis in adipocytes	10/1047	58/8779	0.147037	0.331777	0.229679	109/112/8660/5296/113/207/2771/11343/3643/57104	10	ADCY3/ADCY6/IRS2/PIK3R2/ADCY7/AKT1/GNAI2/MGLL/INSR/PNPLA2
hsa04979	Organismal Systems	Digestive system	hsa04979	Cholesterol metabolism	9/1047	51/8779	0.147456	0.331777	0.229679	9217/706/57552/4035/10577/10948/51129/4043/114879	9	VAPB/TSPO/NCEH1/LRP1/NPC2/STARD3/ANGPTL4/LRPAP1/OSBPL5
hsa00270	Metabolism	Amino acid metabolism	hsa00270	Cysteine and methionine metabolism	9/1047	52/8779	0.160665	0.359069	0.248573	2937/26227/2729/4357/7263/29968/23382/2730/113675	9	GSS/PHGDH/GCLC/MPST/TST/PSAT1/AHCYL2/GCLM/SDSL
hsa00860	Metabolism	Metabolism of cofactors and vitamins	hsa00860	Porphyrin metabolism	8/1047	46/8779	0.175976	0.390667	0.270447	7390/211/2512/3163/3162/1355/2495/645	8	UROS/ALAS1/FTL/HMOX2/HMOX1/COX15/FTH1/BLVRB
hsa05140	Human Diseases	Infectious disease: parasitic	hsa05140	Leishmaniasis	12/1047	77/8779	0.202179	0.444283	0.307564	5970/4615/3654/4790/5600/3688/3725/3460/1535/5603/4792/7040	12	RELA/MYD88/IRAK1/NFKB1/MAPK11/ITGB1/JUN/IFNGR2/CYBA/MAPK13/NFKBIA/TGFB1
hsa04658	Organismal Systems	Immune system	hsa04658	Th1 and Th2 cell differentiation	14/1047	92/8779	0.202796	0.444283	0.307564	8517/6778/5970/4773/5335/3566/4790/5600/3725/3460/55534/5603/4792/4854	14	IKBKG/STAT6/RELA/NFATC2/PLCG1/IL4R/NFKB1/MAPK11/JUN/IFNGR2/MAML3/MAPK13/NFKBIA/NOTCH3
hsa04670	Organismal Systems	Immune system	hsa04670	Leukocyte transendothelial migration	17/1047	115/8779	0.206193	0.447375	0.309705	50848/7430/5296/1366/5829/100506658/9564/2771/5335/5600/3688/1535/10398/5603/81/5880/1364	17	F11R/EZR/PIK3R2/CLDN7/PXN/OCLN/BCAR1/GNAI2/PLCG1/MAPK11/ITGB1/CYBA/MYL9/MAPK13/ACTN4/RAC2/CLDN4
hsa04915	Organismal Systems	Endocrine system	hsa04915	Estrogen signaling pathway	20/1047	138/8779	0.206894	0.447375	0.309705	109/112/5296/9586/113/207/1956/10499/5605/10488/1509/2771/3866/25759/5914/3725/1839/3880/7039/3875	20	ADCY3/ADCY6/PIK3R2/CREB5/ADCY7/AKT1/EGFR/NCOA2/MAP2K2/CREB3/CTSD/GNAI2/KRT15/SHC2/RARA/JUN/HBEGF/KRT19/TGFA/KRT18
hsa00051	Metabolism	Carbohydrate metabolism	hsa00051	Fructose and mannose metabolism	6/1047	34/8779	0.213141	0.451811	0.312776	29926/5214/4351/3795/57103/5208	6	GMPPA/PFKP/MPI/KHK/TIGAR/PFKFB2
hsa00310	Metabolism	Amino acid metabolism	hsa00310	Lysine degradation	10/1047	63/8779	0.213173	0.451811	0.312776	224/64324/23127/79709/84787/85007/217/5351/8985/55526	10	ALDH3A2/NSD1/COLGALT2/COLGALT1/KMT5C/PHYKPL/ALDH2/PLOD1/PLOD3/DHTKD1
hsa05202	Human Diseases	Cancer: overview	hsa05202	Transcriptional misregulation in cancer	27/1047	193/8779	0.213906	0.451811	0.312776	3728/604/5970/958/6257/861/7157/1649/51274/330/1647/8938/6256/8091/578/597/4616/4790/5914/581/5328/6692/1026/3576/85414/1050/4804	27	JUP/BCL6/RELA/CD40/RXRB/RUNX1/TP53/DDIT3/KLF3/BIRC3/GADD45A/BAIAP3/RXRA/HMGA2/BAK1/BCL2A1/GADD45B/NFKB1/RARA/BAX/PLAU/SPINT1/CDKN1A/CXCL8/SLC45A3/CEBPA/NGFR
hsa04520	Cellular Processes	Cellular community - eukaryotes	hsa04520	Adherens junction	14/1047	93/8779	0.214373	0.451811	0.312776	2260/5819/5792/1956/10458/5797/5795/999/10398/57154/81/3643/5880/64750	14	FGFR1/NECTIN2/PTPRF/EGFR/BAIAP2/PTPRM/PTPRJ/CDH1/MYL9/SMURF1/ACTN4/INSR/RAC2/SMURF2
hsa05010	Human Diseases	Neurodegenerative disease	hsa05010	Alzheimer disease	51/1047	384/8779	0.222028	0.465003	0.321908	8517/8660/351/7922/55630/9776/5970/60673/489/2081/1435/5296/26100/51107/23516/840/2902/23385/824/55626/1649/207/1452/5605/5663/91252/2905/7277/4035/10381/841/823/2906/201266/1020/4790/7476/4041/64837/7477/7483/22943/1857/7132/25825/3831/22863/7494/55851/3643/8408	51	IKBKG/IRS2/APP/SLC39A7/SLC39A4/ATG13/RELA/ATG101/ATP2A3/ERN1/CSF1/PIK3R2/WIPI2/APH1A/SLC39A14/CASP7/GRIN1/NCSTN/CAPN2/AMBRA1/DDIT3/AKT1/CSNK1A1/MAP2K2/PSEN1/SLC39A13/GRIN2C/TUBA4A/LRP1/TUBB3/CASP8/CAPN1/GRIN2D/SLC39A11/CDK5/NFKB1/WNT7A/LRP5/KLC2/WNT7B/WNT9A/DKK1/DVL3/TNFRSF1A/BACE2/KLC1/ATG14/XBP1/PSENEN/INSR/ULK1
hsa00533	Metabolism	Glycan biosynthesis and metabolism	hsa00533	Glycosaminoglycan biosynthesis - keratan sulfate	3/1047	14/8779	0.228582	0.475736	0.329338	2683/93010/6482	3	B4GALT1/B3GNT7/ST3GAL1
hsa00601	Metabolism	Glycan biosynthesis and metabolism	hsa00601	Glycosphingolipid biosynthesis - lacto and neolacto series	5/1047	28/8779	0.236131	0.488394	0.338101	6484/2683/10331/2523/2525	5	ST3GAL4/B4GALT1/B3GNT3/FUT1/FUT3
hsa04014	Environmental Information Processing	Signal transduction	hsa04014	Ras signaling pathway	32/1047	236/8779	0.243216	0.499943	0.346096	8517/10928/5970/2260/7422/1435/5296/5869/2902/207/1956/9846/5605/5863/9610/2113/6237/5155/5335/8605/1942/1969/5899/4790/25759/8822/1945/7039/255189/3643/4804/5880	32	IKBKG/RALBP1/RELA/FGFR1/VEGFA/CSF1/PIK3R2/RAB5B/GRIN1/AKT1/EGFR/GAB2/MAP2K2/RGL2/RIN1/ETS1/RRAS/PDGFB/PLCG1/PLA2G4C/EFNA1/EPHA2/RALB/NFKB1/SHC2/FGF17/EFNA4/TGFA/PLA2G4F/INSR/NGFR/RAC2
hsa04120	Genetic Information Processing	Folding, sorting and degradation	hsa04120	Ubiquitin mediated proteolysis	20/1047	142/8779	0.245953	0.502469	0.347845	25847/9246/8651/23221/23327/89910/330/9021/7328/23624/51619/65264/57154/7319/84447/997/26232/54926/51465/64750	20	ANAPC13/UBE2L6/SOCS1/RHOBTB2/NEDD4L/UBE3B/BIRC3/SOCS3/UBE2H/CBLC/UBE2D4/UBE2Z/SMURF1/UBE2A/SYVN1/CDC34/FBXO2/UBE2R2/UBE2J1/SMURF2
hsa01524	Human Diseases	Drug resistance: antineoplastic	hsa01524	Platinum drug resistance	11/1047	73/8779	0.249272	0.506144	0.350389	5296/7157/2953/2067/207/330/578/841/27113/581/1026	11	PIK3R2/TP53/GSTT2/ERCC1/AKT1/BIRC3/BAK1/CASP8/BBC3/BAX/CDKN1A
hsa04630	Environmental Information Processing	Signal transduction	hsa04630	JAK-STAT signaling pathway	23/1047	166/8779	0.251324	0.507217	0.351132	3601/6778/5296/23529/8651/207/1956/2057/3570/9021/5155/4170/3566/6774/5292/3460/3597/1026/9466/163702/3588/6773/595	23	IL15RA/STAT6/PIK3R2/CLCF1/SOCS1/AKT1/EGFR/EPOR/IL6R/SOCS3/PDGFB/MCL1/IL4R/STAT3/PIM1/IFNGR2/IL13RA1/CDKN1A/IL27RA/IFNLR1/IL10RB/STAT2/CCND1
hsa05414	Human Diseases	Cardiovascular disease	hsa05414	Dilated cardiomyopathy	15/1047	105/8779	0.266633	0.528706	0.366008	109/112/3673/489/784/113/3678/3655/1605/3693/7171/3688/7137/7040/3675	15	ADCY3/ADCY6/ITGA2/ATP2A3/CACNB3/ADCY7/ITGA5/ITGA6/DAG1/ITGB5/TPM4/ITGB1/TNNI3/TGFB1/ITGA3
hsa03410	Genetic Information Processing	Replication and repair	hsa03410	Base excision repair	7/1047	44/8779	0.266735	0.528706	0.366008	23583/143/4595/10039/79661/4350/57804	7	SMUG1/PARP4/MUTYH/PARP3/NEIL1/MPG/POLD4
hsa04962	Organismal Systems	Excretory system	hsa04962	Vasopressin-regulated water reabsorption	7/1047	44/8779	0.266735	0.528706	0.366008	109/112/6810/9586/5869/10488/6844	7	ADCY3/ADCY6/STX4/CREB5/RAB5B/CREB3/VAMP2
hsa04660	Organismal Systems	Immune system	hsa04660	T cell receptor signaling pathway	17/1047	121/8779	0.271818	0.532443	0.368595	8517/5970/5296/207/5605/4773/5522/9020/5335/4790/5600/8915/3725/8440/5603/5526/4792	17	IKBKG/RELA/PIK3R2/AKT1/MAP2K2/NFATC2/PPP2R2C/MAP3K14/PLCG1/NFKB1/MAPK11/BCL10/JUN/NCK2/MAPK13/PPP2R5B/NFKBIA
hsa04919	Organismal Systems	Endocrine system	hsa04919	Thyroid hormone signaling pathway	17/1047	121/8779	0.271818	0.532443	0.368595	489/5296/6257/7157/5214/207/10499/113026/5605/6513/6256/5335/6548/5333/4854/5208/595	17	ATP2A3/PIK3R2/RXRB/TP53/PFKP/AKT1/NCOA2/PLCD3/MAP2K2/SLC2A1/RXRA/PLCG1/SLC9A1/PLCD1/NOTCH3/PFKFB2/CCND1
hsa04960	Organismal Systems	Excretory system	hsa04960	Aldosterone-regulated sodium reabsorption	6/1047	37/8779	0.275207	0.53593	0.371009	5296/23327/3291/6337/2810/3643	6	PIK3R2/NEDD4L/HSD11B2/SCNN1A/SFN/INSR
hsa01230	Metabolism	Global and overview maps	hsa01230	Biosynthesis of amino acids	11/1047	75/8779	0.278537	0.539261	0.373315	26227/5214/5831/65263/29968/5315/445/50/113675/84706/3418	11	PHGDH/PFKP/PYCR1/PYCR3/PSAT1/PKM/ASS1/ACO2/SDSL/GPT2/IDH2
hsa04146	Cellular Processes	Transport and catabolism	hsa04146	Peroxisome	12/1047	83/8779	0.282812	0.539614	0.373559	8799/373156/25824/1891/390916/196743/5190/1384/3418/5264/5192/215	12	PEX11B/GSTK1/PRDX5/ECH1/NUDT19/PAOX/PEX6/CRAT/IDH2/PHYH/PEX10/ABCD1
hsa04978	Organismal Systems	Digestive system	hsa04978	Mineral absorption	9/1047	60/8779	0.283412	0.539614	0.373559	55630/2512/3163/3162/1181/4501/4502/2495/475	9	SLC39A4/FTL/HMOX2/HMOX1/CLCN2/MT1X/MT2A/FTH1/ATOX1
hsa01523	Human Diseases	Drug resistance: antineoplastic	hsa01523	Antifolate resistance	5/1047	30/8779	0.283581	0.539614	0.373559	8517/8714/5970/6573/4790	5	IKBKG/ABCC3/RELA/SLC19A1/NFKB1
hsa04664	Organismal Systems	Immune system	hsa04664	Fc epsilon RI signaling pathway	10/1047	68/8779	0.289063	0.544091	0.376658	5296/207/9846/5605/5335/8605/5600/5603/255189/5880	10	PIK3R2/AKT1/GAB2/MAP2K2/PLCG1/PLA2G4C/MAPK11/MAPK13/PLA2G4F/RAC2
hsa05410	Human Diseases	Cardiovascular disease	hsa05410	Hypertrophic cardiomyopathy	14/1047	99/8779	0.289201	0.544091	0.376658	3673/489/784/3678/3655/1605/3693/7171/1636/3688/7137/5564/7040/3675	14	ITGA2/ATP2A3/CACNB3/ITGA5/ITGA6/DAG1/ITGB5/TPM4/ACE/ITGB1/TNNI3/PRKAB1/TGFB1/ITGA3
hsa04614	Organismal Systems	Endocrine system	hsa04614	Renin-angiotensin system	4/1047	23/8779	0.29124	0.544848	0.377183	5547/5476/1636/10159	4	PRCP/CTSA/ACE/ATP6AP2
hsa05416	Human Diseases	Cardiovascular disease	hsa05416	Viral myocarditis	10/1047	69/8779	0.305093	0.567575	0.392916	3107/958/3133/3105/3106/1605/841/1604/5880/595	10	HLA-C/CD40/HLA-E/HLA-A/HLA-B/DAG1/CASP8/CD55/RAC2/CCND1
hsa03060	Genetic Information Processing	Folding, sorting and degradation	hsa03060	Protein export	5/1047	31/8779	0.307957	0.56972	0.394401	90701/58477/29100/29927/3309	5	SEC11C/SRPRB/TMEM208/SEC61A1/HSPA5
hsa04012	Environmental Information Processing	Signal transduction	hsa04012	ErbB signaling pathway	12/1047	85/8779	0.311682	0.573426	0.396966	5296/207/1956/5605/374/5335/25759/3725/1839/8440/1026/7039	12	PIK3R2/AKT1/EGFR/MAP2K2/AREG/PLCG1/SHC2/JUN/HBEGF/NCK2/CDKN1A/TGFA
hsa00260	Metabolism	Amino acid metabolism	hsa00260	Glycine, serine and threonine metabolism	6/1047	40/8779	0.340817	0.623582	0.431688	26227/211/29968/113675/55349/275	6	PHGDH/ALAS1/PSAT1/SDSL/CHDH/AMT
hsa04340	Environmental Information Processing	Signal transduction	hsa04340	Hedgehog signaling pathway	8/1047	56/8779	0.349981	0.63685	0.440873	23288/55733/1452/2736/1954/57154/595/64750	8	IQCE/HHAT/CSNK1A1/GLI2/MEGF8/SMURF1/CCND1/SMURF2
hsa01210	NA	NA	hsa01210	2-Oxocarboxylic acid metabolism	5/1047	33/8779	0.357429	0.646868	0.447808	50/84706/3418/4967/55526	5	ACO2/GPT2/IDH2/OGDH/DHTKD1
hsa05321	Human Diseases	Immune disease	hsa05321	Inflammatory bowel disease	9/1047	65/8779	0.370227	0.666409	0.461335	6778/5970/3606/3566/4790/3725/6774/3460/7040	9	STAT6/RELA/IL18/IL4R/NFKB1/JUN/STAT3/IFNGR2/TGFB1
hsa00563	Metabolism	Glycan biosynthesis and metabolism	hsa00563	Glycosylphosphatidylinositol (GPI)-anchor biosynthesis	4/1047	26/8779	0.376522	0.674095	0.466657	9091/65258/55650/51604	4	PIGQ/MPPE1/PIGV/PIGT
hsa04710	Organismal Systems	Environmental adaptation	hsa04710	Circadian rhythm	5/1047	34/8779	0.382306	0.680791	0.471292	4783/9572/4862/5564/79365	5	NFIL3/NR1D1/NPAS2/PRKAB1/BHLHE41
hsa04371	Environmental Information Processing	Signal transduction	hsa04371	Apelin signaling pathway	18/1047	139/8779	0.39213	0.694571	0.480832	109/112/5581/113/207/5605/1490/2771/6237/5054/6548/999/81631/4209/5564/10365/4854/595	18	ADCY3/ADCY6/PRKCE/ADCY7/AKT1/MAP2K2/CCN2/GNAI2/RRAS/SERPINE1/SLC9A1/CDH1/MAP1LC3B/MEF2D/PRKAB1/KLF2/NOTCH3/CCND1
hsa05022	Human Diseases	Neurodegenerative disease	hsa05022	Pathways of neurodegeneration - multiple diseases	59/1047	476/8779	0.394689	0.695404	0.481408	351/9776/5970/60673/6310/489/2081/9246/1435/9217/5621/26100/27429/840/3092/2902/10133/824/55626/1649/1452/5605/5663/10280/2905/7277/578/10381/841/5335/823/2906/1020/6804/774/4790/5600/7476/9973/8878/4041/64837/7477/7483/81631/581/140775/22943/1857/7132/3309/5603/3831/22863/51465/7494/8408/4294/65018	59	APP/ATG13/RELA/ATG101/ATXN1/ATP2A3/ERN1/UBE2L6/CSF1/VAPB/PRNP/WIPI2/HTRA2/CASP7/HIP1/GRIN1/OPTN/CAPN2/AMBRA1/DDIT3/CSNK1A1/MAP2K2/PSEN1/SIGMAR1/GRIN2C/TUBA4A/BAK1/TUBB3/CASP8/PLCG1/CAPN1/GRIN2D/CDK5/STX1A/CACNA1B/NFKB1/MAPK11/WNT7A/CCS/SQSTM1/LRP5/KLC2/WNT7B/WNT9A/MAP1LC3B/BAX/SMCR8/DKK1/DVL3/TNFRSF1A/HSPA5/MAPK13/KLC1/ATG14/UBE2J1/XBP1/ULK1/MAP3K10/PINK1
hsa00785	Metabolism	Metabolism of cofactors and vitamins	hsa00785	Lipoic acid metabolism	3/1047	19/8779	0.399284	0.699797	0.48445	4967/275/55526	3	OGDH/AMT/DHTKD1
hsa04940	Human Diseases	Endocrine and metabolic disease	hsa04940	Type I diabetes mellitus	6/1047	43/8779	0.40778	0.708383	0.490393	3107/3382/3133/3105/3106/1363	6	HLA-C/ICA1/HLA-E/HLA-A/HLA-B/CPE
hsa04611	Organismal Systems	Immune system	hsa04611	Platelet activation	16/1047	124/8779	0.408437	0.708383	0.490393	109/112/6786/3673/5296/113/207/9138/83660/2771/8605/5600/3688/84876/5603/255189	16	ADCY3/ADCY6/STIM1/ITGA2/PIK3R2/ADCY7/AKT1/ARHGEF1/TLN2/GNAI2/PLA2G4C/MAPK11/ITGB1/ORAI1/MAPK13/PLA2G4F
hsa04310	Environmental Information Processing	Signal transduction	hsa04310	Wnt signaling pathway	22/1047	174/8779	0.418911	0.722785	0.500363	7091/7088/7157/1452/64840/4007/5467/4773/5663/79816/8061/144165/7476/4041/3725/7477/7483/22943/1857/25805/5880/595	22	TLE4/TLE1/TP53/CSNK1A1/PORCN/PRICKLE3/PPARD/NFATC2/PSEN1/TLE6/FOSL1/PRICKLE1/WNT7A/LRP5/JUN/WNT7B/WNT9A/DKK1/DVL3/BAMBI/RAC2/CCND1
hsa04912	Organismal Systems	Endocrine system	hsa04912	GnRH signaling pathway	12/1047	93/8779	0.432173	0.741823	0.513543	109/112/113/1956/5605/8605/5600/3725/1839/5603/4323/255189	12	ADCY3/ADCY6/ADCY7/EGFR/MAP2K2/PLA2G4C/MAPK11/JUN/HBEGF/MAPK13/MMP14/PLA2G4F
hsa04024	Environmental Information Processing	Signal transduction	hsa04024	cAMP signaling pathway	28/1047	225/8779	0.435104	0.743024	0.514374	109/112/5970/489/51738/5296/9586/2902/113/207/5605/10488/5465/2905/2771/6237/2906/4790/6548/3725/3352/10398/84876/7137/2696/4792/610/5880	28	ADCY3/ADCY6/RELA/ATP2A3/GHRL/PIK3R2/CREB5/GRIN1/ADCY7/AKT1/MAP2K2/CREB3/PPARA/GRIN2C/GNAI2/RRAS/GRIN2D/NFKB1/SLC9A1/JUN/HTR1D/MYL9/ORAI1/TNNI3/GIPR/NFKBIA/HCN2/RAC2
hsa04911	Organismal Systems	Endocrine system	hsa04911	Insulin secretion	11/1047	86/8779	0.451041	0.764347	0.529135	109/112/9586/113/10488/6513/6804/27445/54795/6844/3783	11	ADCY3/ADCY6/CREB5/ADCY7/CREB3/SLC2A1/STX1A/PCLO/TRPM4/VAMP2/KCNN4
hsa02010	Environmental Information Processing	Membrane transport	hsa02010	ABC transporters	6/1047	45/8779	0.452181	0.764347	0.529135	8714/6890/6891/89845/10347/215	6	ABCC3/TAP1/TAP2/ABCC10/ABCA7/ABCD1
hsa04020	Environmental Information Processing	Signal transduction	hsa04020	Calcium signaling pathway	31/1047	253/8779	0.465015	0.779163	0.539392	109/6786/2260/489/7422/4486/2902/5025/113/1956/113026/3269/53373/4773/2905/773/80228/57118/5155/5335/2906/5724/774/8822/4923/84876/5255/5333/80271/7039/136	31	ADCY3/STIM1/FGFR1/ATP2A3/VEGFA/MST1R/GRIN1/P2RX4/ADCY7/EGFR/PLCD3/HRH1/TPCN1/NFATC2/GRIN2C/CACNA1A/ORAI2/CAMK1D/PDGFB/PLCG1/GRIN2D/PTAFR/CACNA1B/FGF17/NTSR1/ORAI1/PHKA1/PLCD1/ITPKC/TGFA/ADORA2B
hsa00770	Metabolism	Metabolism of cofactors and vitamins	hsa00770	Pantothenate and CoA biosynthesis	3/1047	21/8779	0.465626	0.779163	0.539392	224/51380/217	3	ALDH3A2/CSAD/ALDH2
hsa05330	Human Diseases	Immune disease	hsa05330	Allograft rejection	5/1047	38/8779	0.480482	0.800002	0.553818	3107/958/3133/3105/3106	5	HLA-C/CD40/HLA-E/HLA-A/HLA-B
hsa04060	Environmental Information Processing	Signaling molecules and interaction	hsa04060	Cytokine-cytokine receptor interaction	36/1047	297/8779	0.485622	0.800596	0.55423	3601/1435/958/23529/58191/3606/84818/90/23765/8794/2057/3570/8795/8793/8742/285613/8718/4055/10220/3566/3604/3460/7132/27242/53342/3597/9466/3576/163702/3588/7040/9518/4804/8797/656/2826	36	IL15RA/CSF1/CD40/CLCF1/CXCL16/IL18/IL17RC/ACVR1/IL17RA/TNFRSF10C/EPOR/IL6R/TNFRSF10B/TNFRSF10D/TNFSF12/RELL2/TNFRSF25/LTBR/GDF11/IL4R/TNFRSF9/IFNGR2/TNFRSF1A/TNFRSF21/IL17D/IL13RA1/IL27RA/CXCL8/IFNLR1/IL10RB/TGFB1/GDF15/NGFR/TNFRSF10A/BMP8B/CCR10
hsa04934	Human Diseases	Endocrine and metabolic disease	hsa04934	Cushing syndrome	19/1047	155/8779	0.486267	0.800596	0.55423	109/112/79798/9586/113/1956/5605/10488/57552/2771/7476/898/7477/7483/1869/1857/84876/1026/595	19	ADCY3/ADCY6/ARMC5/CREB5/ADCY7/EGFR/MAP2K2/CREB3/NCEH1/GNAI2/WNT7A/CCNE1/WNT7B/WNT9A/E2F1/DVL3/ORAI1/CDKN1A/CCND1
hsa00020	Metabolism	Carbohydrate metabolism	hsa00020	Citrate cycle (TCA cycle)	4/1047	30/8779	0.488051	0.800596	0.55423	5106/50/3418/4967	4	PCK2/ACO2/IDH2/OGDH
hsa00620	Metabolism	Carbohydrate metabolism	hsa00620	Pyruvate metabolism	6/1047	47/8779	0.495783	0.809292	0.56025	224/5106/10327/5315/217/197257	6	ALDH3A2/PCK2/AKR1A1/PKM/ALDH2/LDHD
hsa04750	Organismal Systems	Sensory system	hsa04750	Inflammatory mediator regulation of TRP channels	12/1047	98/8779	0.50777	0.824817	0.570997	109/112/5296/5581/113/3269/5335/8605/5600/5603/2150/255189	12	ADCY3/ADCY6/PIK3R2/PRKCE/ADCY7/HRH1/PLCG1/PLA2G4C/MAPK11/MAPK13/F2RL1/PLA2G4F
hsa04650	Organismal Systems	Immune system	hsa04650	Natural killer cell mediated cytotoxicity	16/1047	132/8779	0.512793	0.828932	0.573846	3107/5296/3133/3105/5605/3106/4773/8795/7462/5335/25759/3460/80329/80328/5880/8797	16	HLA-C/PIK3R2/HLA-E/HLA-A/MAP2K2/HLA-B/NFATC2/TNFRSF10B/LAT2/PLCG1/SHC2/IFNGR2/ULBP1/ULBP2/RAC2/TNFRSF10A
hsa04922	Organismal Systems	Endocrine system	hsa04922	Glucagon signaling pathway	13/1047	107/8779	0.516289	0.830552	0.574967	9586/5214/5106/2997/207/10488/6513/5465/5834/5315/1374/5564/5255	13	CREB5/PFKP/PCK2/GYS1/AKT1/CREB3/SLC2A1/PPARA/PYGB/PKM/CPT1A/PRKAB1/PHKA1
hsa05206	Human Diseases	Cancer: overview	hsa05206	MicroRNAs in cancer	37/1047	310/8779	0.52513	0.840667	0.581969	8660/7422/7430/5296/5581/7157/8651/10018/1956/3678/5605/27086/7057/3162/8091/578/54541/960/5155/5335/4170/57521/5268/1942/6768/4790/6774/5292/898/1869/1945/5328/1026/4854/85414/6541/595	37	IRS2/VEGFA/EZR/PIK3R2/PRKCE/TP53/SOCS1/BCL2L11/EGFR/ITGA5/MAP2K2/FOXP1/THBS1/HMOX1/HMGA2/BAK1/DDIT4/CD44/PDGFB/PLCG1/MCL1/RPTOR/SERPINB5/EFNA1/ST14/NFKB1/STAT3/PIM1/CCNE1/E2F1/EFNA4/PLAU/CDKN1A/NOTCH3/SLC45A3/SLC7A1/CCND1
hsa05033	Human Diseases	Substance dependence	hsa05033	Nicotine addiction	5/1047	40/8779	0.527626	0.840667	0.581969	2902/2905/773/2906/774	5	GRIN1/GRIN2C/CACNA1A/GRIN2D/CACNA1B
hsa04061	Environmental Information Processing	Signaling molecules and interaction	hsa04061	Viral protein interaction with cytokine and cytokine receptor	12/1047	100/8779	0.537324	0.849298	0.587945	1435/3606/8794/3570/8795/8793/4055/7132/3576/3588/8797/2826	12	CSF1/IL18/TNFRSF10C/IL6R/TNFRSF10B/TNFRSF10D/LTBR/TNFRSF1A/CXCL8/IL10RB/TNFRSF10A/CCR10
hsa04672	Organismal Systems	Immune system	hsa04672	Intestinal immune network for IgA production	6/1047	49/8779	0.538144	0.849298	0.587945	3601/958/9020/4055/7040/2826	6	IL15RA/CD40/MAP3K14/LTBR/TGFB1/CCR10
hsa04918	Organismal Systems	Endocrine system	hsa04918	Thyroid hormone synthesis	9/1047	75/8779	0.545546	0.856919	0.59322	109/112/9601/9586/113/10488/2936/53905/3309	9	ADCY3/ADCY6/PDIA4/CREB5/ADCY7/CREB3/GSR/DUOX1/HSPA5
hsa00330	Metabolism	Amino acid metabolism	hsa00330	Arginine and proline metabolism	6/1047	50/8779	0.558742	0.873527	0.604718	224/112849/8974/5831/65263/217	6	ALDH3A2/L3HYPDH/P4HA2/PYCR1/PYCR3/ALDH2
hsa05146	Human Diseases	Infectious disease: parasitic	hsa05146	Amoebiasis	12/1047	102/8779	0.566267	0.881154	0.609997	5970/5296/5869/3909/3914/4790/1288/3918/81/3576/3915/7040	12	RELA/PIK3R2/RAB5B/LAMA3/LAMB3/NFKB1/COL4A6/LAMC2/ACTN4/CXCL8/LAMC1/TGFB1
hsa04261	Organismal Systems	Circulatory system	hsa04261	Adrenergic signaling in cardiomyocytes	18/1047	154/8779	0.574368	0.885484	0.612995	109/112/489/9586/784/113/207/6331/10488/5522/3784/2771/7171/5600/6548/7137/5603/5526	18	ADCY3/ADCY6/ATP2A3/CREB5/CACNB3/ADCY7/AKT1/SCN5A/CREB3/PPP2R2C/KCNQ1/GNAI2/TPM4/MAPK11/SLC9A1/TNNI3/MAPK13/PPP2R5B
hsa04921	Organismal Systems	Endocrine system	hsa04921	Oxytocin signaling pathway	18/1047	154/8779	0.574368	0.885484	0.612995	109/112/784/113/1956/5605/4773/4637/54776/2771/57118/8605/3725/10398/5564/1026/255189/595	18	ADCY3/ADCY6/CACNB3/ADCY7/EGFR/MAP2K2/NFATC2/MYL6/PPP1R12C/GNAI2/CAMK1D/PLA2G4C/JUN/MYL9/PRKAB1/CDKN1A/PLA2G4F/CCND1
hsa04913	Organismal Systems	Endocrine system	hsa04913	Ovarian steroidogenesis	6/1047	51/8779	0.5789	0.885675	0.613127	109/112/113/8605/255189/3643	6	ADCY3/ADCY6/ADCY7/PLA2G4C/PLA2G4F/INSR
hsa04974	Organismal Systems	Digestive system	hsa04974	Protein digestion and absorption	12/1047	103/8779	0.580469	0.885675	0.613127	1305/1302/6510/5547/3784/85301/80781/6520/1292/1288/3783/1291	12	COL13A1/COL11A2/SLC1A5/PRCP/KCNQ1/COL27A1/COL18A1/SLC3A2/COL6A2/COL4A6/KCNN4/COL6A1
hsa05412	Human Diseases	Cardiovascular disease	hsa05412	Arrhythmogenic right ventricular cardiomyopathy	10/1047	86/8779	0.584259	0.885675	0.613127	3728/3673/489/784/3678/3655/1605/3693/3688/3675	10	JUP/ITGA2/ATP2A3/CACNB3/ITGA5/ITGA6/DAG1/ITGB5/ITGB1/ITGA3
hsa00430	Metabolism	Metabolism of other amino acids	hsa00430	Taurine and hypotaurine metabolism	2/1047	16/8779	0.58513	0.885675	0.613127	2678/51380	2	GGT1/CSAD
hsa04975	Organismal Systems	Digestive system	hsa04975	Fat digestion and absorption	5/1047	43/8779	0.594491	0.895772	0.620117	84649/10554/10999/8613/10555	5	DGAT2/AGPAT1/SLC27A4/PLPP3/AGPAT2
hsa00590	Metabolism	Lipid metabolism	hsa00590	Arachidonic acid metabolism	7/1047	61/8779	0.602671	0.904007	0.625818	127281/2678/22949/4051/8605/9536/255189	7	PRXL2B/GGT1/PTGR1/CYP4F3/PLA2G4C/PTGES/PLA2G4F
hsa04062	Organismal Systems	Immune system	hsa04062	Chemokine signaling pathway	22/1047	192/8779	0.613985	0.916847	0.634707	8517/109/112/5970/5296/58191/5829/113/207/9564/2309/2869/2771/5335/4790/25759/6774/4792/3576/6773/5880/2826	22	IKBKG/ADCY3/ADCY6/RELA/PIK3R2/CXCL16/PXN/ADCY7/AKT1/BCAR1/FOXO3/GRK5/GNAI2/PLCG1/NFKB1/SHC2/STAT3/NFKBIA/CXCL8/STAT2/RAC2/CCR10
hsa04814	Cellular Processes	Cell motility	hsa04814	Motor proteins	22/1047	193/8779	0.624085	0.927769	0.642268	399687/3801/4642/4637/7277/10381/6993/7171/4641/4643/64837/90990/10398/7137/3831/10749/9371/4627/80022/4645/4651/146439	22	MYO18A/KIFC3/MYO1D/MYL6/TUBA4A/TUBB3/DYNLT1/TPM4/MYO1C/MYO1E/KLC2/KIFC2/MYL9/TNNI3/KLC1/KIF1C/KIF3B/MYH9/MYO15B/MYO5B/MYO10/BICDL2
hsa04925	Organismal Systems	Endocrine system	hsa04925	Aldosterone synthesis and secretion	11/1047	98/8779	0.632159	0.935596	0.647686	109/112/5581/9586/5138/113/221955/10488/57118/4929/84876	11	ADCY3/ADCY6/PRKCE/CREB5/PDE2A/ADCY7/DAGLB/CREB3/CAMK1D/NR4A2/ORAI1
hsa04270	Organismal Systems	Circulatory system	hsa04270	Vascular smooth muscle contraction	15/1047	134/8779	0.644011	0.944793	0.654053	109/112/5581/113/5605/9138/4637/79924/54776/8605/10267/10398/4627/255189/136	15	ADCY3/ADCY6/PRKCE/ADCY7/MAP2K2/ARHGEF1/MYL6/ADM2/PPP1R12C/PLA2G4C/RAMP1/MYL9/MYH9/PLA2G4F/ADORA2B
hsa04640	Organismal Systems	Immune system	hsa04640	Hematopoietic cell lineage	11/1047	99/8779	0.645852	0.944793	0.654053	3673/1435/3678/966/2057/3570/3655/960/1604/3566/3675	11	ITGA2/CSF1/ITGA5/CD59/EPOR/IL6R/ITGA6/CD44/CD55/IL4R/ITGA3
hsa05017	Human Diseases	Neurodegenerative disease	hsa05017	Spinocerebellar ataxia	16/1047	143/8779	0.646885	0.944793	0.654053	9776/60673/6310/489/2081/5296/26100/2902/55626/207/2905/773/2906/22863/7494/8408	16	ATG13/ATG101/ATXN1/ATP2A3/ERN1/PIK3R2/WIPI2/GRIN1/AMBRA1/AKT1/GRIN2C/CACNA1A/GRIN2D/ATG14/XBP1/ULK1
hsa00250	Metabolism	Amino acid metabolism	hsa00250	Alanine, aspartate and glutamate metabolism	4/1047	37/8779	0.658891	0.957129	0.662593	445/7915/84706/122622	4	ASS1/ALDH5A1/GPT2/ADSS1
hsa04914	Organismal Systems	Endocrine system	hsa04914	Progesterone-mediated oocyte maturation	12/1047	109/8779	0.66108	0.957129	0.662593	109/112/25847/5296/113/207/6793/8379/2771/5600/6196/5603	12	ADCY3/ADCY6/ANAPC13/PIK3R2/ADCY7/AKT1/STK10/MAD1L1/GNAI2/MAPK11/RPS6KA2/MAPK13
hsa04927	Organismal Systems	Endocrine system	hsa04927	Cortisol synthesis and secretion	7/1047	65/8779	0.670759	0.965113	0.66812	109/112/9586/113/10488/57552/84876	7	ADCY3/ADCY6/CREB5/ADCY7/CREB3/NCEH1/ORAI1
hsa04916	Organismal Systems	Endocrine system	hsa04916	Melanogenesis	11/1047	101/8779	0.672391	0.965113	0.66812	109/112/113/5605/10488/2771/7476/7477/7483/4157/1857	11	ADCY3/ADCY6/ADCY7/MAP2K2/CREB3/GNAI2/WNT7A/WNT7B/WNT9A/MC1R/DVL3
hsa03320	Organismal Systems	Endocrine system	hsa03320	PPAR signaling pathway	8/1047	75/8779	0.685302	0.979423	0.678026	6257/5106/5467/5465/6256/51129/1374/10999	8	RXRB/PCK2/PPARD/PPARA/RXRA/ANGPTL4/CPT1A/SLC27A4
hsa00010	Metabolism	Carbohydrate metabolism	hsa00010	Glycolysis / Gluconeogenesis	7/1047	67/8779	0.701943	0.998919	0.691523	224/5214/5106/10327/5315/217/130589	7	ALDH3A2/PFKP/PCK2/AKR1A1/PKM/ALDH2/GALM
hsa04725	Organismal Systems	Nervous system	hsa04725	Cholinergic synapse	12/1047	113/8779	0.7097	1	0.692271	109/112/43/5296/9586/113/207/10488/773/3784/2771/774	12	ADCY3/ADCY6/ACHE/PIK3R2/CREB5/ADCY7/AKT1/CREB3/CACNA1A/KCNQ1/GNAI2/CACNA1B
hsa00053	Metabolism	Carbohydrate metabolism	hsa00053	Ascorbate and aldarate metabolism	3/1047	30/8779	0.711643	1	0.692271	224/10327/217	3	ALDH3A2/AKR1A1/ALDH2
hsa00565	Metabolism	Lipid metabolism	hsa00565	Ether lipid metabolism	5/1047	50/8779	0.727609	1	0.692271	23646/8605/79888/255189/8613	5	PLD3/PLA2G4C/LPCAT1/PLA2G4F/PLPP3
hsa05031	Human Diseases	Substance dependence	hsa05031	Amphetamine addiction	7/1047	69/8779	0.731118	1	0.692271	9586/2902/10488/2905/2906/6804/3725	7	CREB5/GRIN1/CREB3/GRIN2C/GRIN2D/STX1A/JUN
hsa01200	Metabolism	Global and overview maps	hsa01200	Carbon metabolism	12/1047	115/8779	0.732309	1	0.692271	26227/5214/29968/5315/50/113675/84706/3418/4967/2539/25796/275	12	PHGDH/PFKP/PSAT1/PKM/ACO2/SDSL/GPT2/IDH2/OGDH/G6PD/PGLS/AMT
hsa04724	Organismal Systems	Nervous system	hsa04724	Glutamatergic synapse	12/1047	115/8779	0.732309	1	0.692271	109/112/2902/113/2905/773/2771/2906/8605/22941/85358/255189	12	ADCY3/ADCY6/GRIN1/ADCY7/GRIN2C/CACNA1A/GNAI2/GRIN2D/PLA2G4C/SHANK2/SHANK3/PLA2G4F
hsa00030	Metabolism	Carbohydrate metabolism	hsa00030	Pentose phosphate pathway	3/1047	31/8779	0.73274	1	0.692271	5214/2539/25796	3	PFKP/G6PD/PGLS
hsa00410	Metabolism	Metabolism of other amino acids	hsa00410	beta-Alanine metabolism	3/1047	31/8779	0.73274	1	0.692271	224/51380/217	3	ALDH3A2/CSAD/ALDH2
hsa04540	Cellular Processes	Cellular community - eukaryotes	hsa04540	Gap junction	9/1047	88/8779	0.737405	1	0.692271	109/112/113/1956/5605/7277/10381/2771/5155	9	ADCY3/ADCY6/ADCY7/EGFR/MAP2K2/TUBA4A/TUBB3/GNAI2/PDGFB
hsa05171	Human Diseases	Infectious disease: viral	hsa05171	Coronavirus disease - COVID-19	25/1047	233/8779	0.745361	1	0.692271	8517/717/3661/9641/7187/5970/5296/4615/1956/9636/3570/3654/5335/57506/1636/4790/5600/3725/6774/1839/7132/5603/4792/3576/6773	25	IKBKG/C2/IRF3/IKBKE/TRAF3/RELA/PIK3R2/MYD88/EGFR/ISG15/IL6R/IRAK1/PLCG1/MAVS/ACE/NFKB1/MAPK11/JUN/STAT3/HBEGF/TNFRSF1A/MAPK13/NFKBIA/CXCL8/STAT2
hsa04976	Organismal Systems	Digestive system	hsa04976	Bile secretion	9/1047	89/8779	0.749584	1	0.692271	109/112/8714/113/6513/2052/57552/6256/6548	9	ADCY3/ADCY6/ABCC3/ADCY7/SLC2A1/EPHX1/NCEH1/RXRA/SLC9A1
hsa00130	Metabolism	Metabolism of cofactors and vitamins	hsa00130	Ubiquinone and other terpenoid-quinone biosynthesis	1/1047	11/8779	0.752858	1	0.692271	1728	1	NQO1
hsa05332	Human Diseases	Immune disease	hsa05332	Graft-versus-host disease	4/1047	42/8779	0.754646	1	0.692271	3107/3133/3105/3106	4	HLA-C/HLA-E/HLA-A/HLA-B
hsa04350	Environmental Information Processing	Signal transduction	hsa04350	TGF-beta signaling pathway	11/1047	108/8779	0.755639	1	0.692271	90/7057/4092/4756/3399/57154/79875/25805/7040/656/64750	11	ACVR1/THBS1/SMAD7/NEO1/ID3/SMURF1/THSD4/BAMBI/TGFB1/BMP8B/SMURF2
hsa00220	Metabolism	Amino acid metabolism	hsa00220	Arginine biosynthesis	2/1047	22/8779	0.756923	1	0.692271	445/84706	2	ASS1/GPT2
hsa00340	Metabolism	Amino acid metabolism	hsa00340	Histidine metabolism	2/1047	22/8779	0.756923	1	0.692271	224/217	2	ALDH3A2/ALDH2
hsa00071	Metabolism	Lipid metabolism	hsa00071	Fatty acid degradation	4/1047	43/8779	0.771072	1	0.692271	224/1374/37/217	4	ALDH3A2/CPT1A/ACADVL/ALDH2
hsa04961	Organismal Systems	Excretory system	hsa04961	Endocrine and other factor-regulated calcium reabsorption	5/1047	53/8779	0.773953	1	0.692271	112/1212/163/1173/160	5	ADCY6/CLTB/AP2B1/AP2M1/AP2A1
hsa05320	Human Diseases	Immune disease	hsa05320	Autoimmune thyroid disease	5/1047	53/8779	0.773953	1	0.692271	3107/958/3133/3105/3106	5	HLA-C/CD40/HLA-E/HLA-A/HLA-B
hsa03250	Genetic Information Processing	Information processing in viruses	hsa03250	Viral life cycle - HIV-1	6/1047	63/8779	0.778297	1	0.692271	8178/10955/256987/23299/5045/9146	6	ELL/SERINC3/SERINC5/BICD2/FURIN/HGS
hsa00900	Metabolism	Metabolism of terpenoids and polyketides	hsa00900	Terpenoid backbone biosynthesis	2/1047	23/8779	0.778676	1	0.692271	51449/9986	2	PCYOX1/RCE1
hsa04964	Organismal Systems	Excretory system	hsa04964	Proximal tubule bicarbonate reclamation	2/1047	23/8779	0.778676	1	0.692271	5106/1468	2	PCK2/SLC25A10
hsa03450	Genetic Information Processing	Replication and repair	hsa03450	Non-homologous end-joining	1/1047	13/8779	0.80836	1	0.692271	79840	1	NHEJ1
hsa00970	Genetic Information Processing	Translation	hsa00970	Aminoacyl-tRNA biosynthesis	6/1047	66/8779	0.815025	1	0.692271	833/4141/16/4677/51091/7453	6	CARS1/MARS1/AARS1/NARS1/SEPSECS/WARS1
hsa04971	Organismal Systems	Digestive system	hsa04971	Gastric acid secretion	7/1047	76/8779	0.817307	1	0.692271	109/112/7430/113/3784/2771/6548	7	ADCY3/ADCY6/EZR/ADCY7/KCNQ1/GNAI2/SLC9A1
hsa00500	Metabolism	Carbohydrate metabolism	hsa00500	Starch and sucrose metabolism	3/1047	36/8779	0.820395	1	0.692271	2548/2997/5834	3	GAA/GYS1/PYGB
hsa04550	Cellular Processes	Cellular community - eukaryotes	hsa04550	Signaling pathways regulating pluripotency of stem cells	14/1047	143/8779	0.821449	1	0.692271	2260/5296/90/207/5605/3399/5600/7476/9314/6774/7477/7483/1857/5603	14	FGFR1/PIK3R2/ACVR1/AKT1/MAP2K2/ID3/MAPK11/WNT7A/KLF4/STAT3/WNT7B/WNT9A/DVL3/MAPK13
hsa00592	Metabolism	Lipid metabolism	hsa00592	alpha-Linolenic acid metabolism	2/1047	26/8779	0.833989	1	0.692271	8605/255189	2	PLA2G4C/PLA2G4F
hsa04977	Organismal Systems	Digestive system	hsa04977	Vitamin digestion and absorption	2/1047	26/8779	0.833989	1	0.692271	6948/6573	2	TCN2/SLC19A1
hsa05143	Human Diseases	Infectious disease: parasitic	hsa05143	African trypanosomiasis	3/1047	37/8779	0.834646	1	0.692271	4615/3606/2150	3	MYD88/IL18/F2RL1
hsa04022	Environmental Information Processing	Signal transduction	hsa04022	cGMP-PKG signaling pathway	16/1047	166/8779	0.851519	1	0.692271	109/112/8660/489/5581/9586/5138/113/207/5605/4773/10488/2771/10398/4209/3643	16	ADCY3/ADCY6/IRS2/ATP2A3/PRKCE/CREB5/PDE2A/ADCY7/AKT1/MAP2K2/NFATC2/CREB3/GNAI2/MYL9/MEF2D/INSR
hsa00983	Metabolism	Xenobiotics biodegradation and metabolism	hsa00983	Drug metabolism - other enzymes	7/1047	80/8779	0.855942	1	0.692271	8824/2953/1890/7084/4832/7378/978	7	CES2/GSTT2/TYMP/TK2/NME3/UPP1/CDA
hsa04714	Organismal Systems	Environmental adaptation	hsa04714	Thermogenesis	23/1047	232/8779	0.85668	1	0.692271	109/112/2260/9586/25915/113/84335/10488/6604/57521/6595/51103/1374/5600/6196/11343/9658/5603/5564/1355/656/28958/57104	23	ADCY3/ADCY6/FGFR1/CREB5/NDUFAF3/ADCY7/AKT1S1/CREB3/SMARCD3/RPTOR/SMARCA2/NDUFAF1/CPT1A/MAPK11/RPS6KA2/MGLL/ZNF516/MAPK13/PRKAB1/COX15/BMP8B/COA3/PNPLA2
hsa05208	Human Diseases	Cancer: overview	hsa05208	Chemical carcinogenesis - reactive oxygen species	22/1047	223/8779	0.85797	1	0.692271	8517/5970/7422/5296/1728/2953/207/1956/5605/10327/2052/3162/2309/10861/9020/5795/4790/5600/3725/1535/5603/4792	22	IKBKG/RELA/VEGFA/PIK3R2/NQO1/GSTT2/AKT1/EGFR/MAP2K2/AKR1A1/EPHX1/HMOX1/FOXO3/SLC26A1/MAP3K14/PTPRJ/NFKB1/MAPK11/JUN/CYBA/MAPK13/NFKBIA
hsa04730	Organismal Systems	Nervous system	hsa04730	Long-term depression	5/1047	60/8779	0.858343	1	0.692271	5605/773/2771/8605/255189	5	MAP2K2/CACNA1A/GNAI2/PLA2G4C/PLA2G4F
hsa05032	Human Diseases	Substance dependence	hsa05032	Morphine addiction	8/1047	91/8779	0.864686	1	0.692271	109/112/5138/113/773/2869/2771/774	8	ADCY3/ADCY6/PDE2A/ADCY7/CACNA1A/GRK5/GNAI2/CACNA1B
hsa00120	Metabolism	Lipid metabolism	hsa00120	Primary bile acid biosynthesis	1/1047	17/8779	0.884792	1	0.692271	80270	1	HSD3B7
hsa00591	Metabolism	Lipid metabolism	hsa00591	Linoleic acid metabolism	2/1047	30/8779	0.888277	1	0.692271	8605/255189	2	PLA2G4C/PLA2G4F
hsa00630	Metabolism	Carbohydrate metabolism	hsa00630	Glyoxylate and dicarboxylate metabolism	2/1047	30/8779	0.888277	1	0.692271	50/275	2	ACO2/AMT
hsa00380	Metabolism	Amino acid metabolism	hsa00380	Tryptophan metabolism	3/1047	42/8779	0.892112	1	0.692271	224/217/55526	3	ALDH3A2/ALDH2/DHTKD1
hsa04929	Organismal Systems	Endocrine system	hsa04929	GnRH secretion	5/1047	64/8779	0.893476	1	0.692271	5296/207/5605/3783/610	5	PIK3R2/AKT1/MAP2K2/KCNN4/HCN2
hsa05415	Human Diseases	Cardiovascular disease	hsa05415	Diabetic cardiomyopathy	19/1047	203/8779	0.897834	1	0.692271	5970/489/5296/2997/207/6513/5465/1509/2936/1636/4790/5600/2539/1535/7137/5603/3643/7040/5880	19	RELA/ATP2A3/PIK3R2/GYS1/AKT1/SLC2A1/PPARA/CTSD/GSR/ACE/NFKB1/MAPK11/G6PD/CYBA/TNNI3/MAPK13/INSR/TGFB1/RAC2
hsa04980	NA	NA	hsa04980	Cobalamin transport and metabolism	1/1047	18/8779	0.898558	1	0.692271	6948	1	TCN2
hsa04720	Organismal Systems	Nervous system	hsa04720	Long-term potentiation	5/1047	67/8779	0.914636	1	0.692271	2902/5605/2905/2906/6196	5	GRIN1/MAP2K2/GRIN2C/GRIN2D/RPS6KA2
hsa04727	Organismal Systems	Nervous system	hsa04727	GABAergic synapse	7/1047	89/8779	0.918875	1	0.692271	109/112/113/773/2771/774/11337	7	ADCY3/ADCY6/ADCY7/CACNA1A/GNAI2/CACNA1B/GABARAP
hsa00100	Metabolism	Lipid metabolism	hsa00100	Steroid biosynthesis	1/1047	20/8779	0.921357	1	0.692271	7108	1	TM7SF2
hsa00670	Metabolism	Metabolism of cofactors and vitamins	hsa00670	One carbon pool by folate	1/1047	20/8779	0.921357	1	0.692271	275	1	AMT
hsa03050	Genetic Information Processing	Folding, sorting and degradation	hsa03050	Proteasome	3/1047	46/8779	0.924431	1	0.692271	5696/5698/5721	3	PSMB8/PSMB9/PSME2
hsa04924	Organismal Systems	Endocrine system	hsa04924	Renin secretion	5/1047	69/8779	0.926603	1	0.692271	112/1508/2771/1636/84876	5	ADCY6/CTSB/GNAI2/ACE/ORAI1
hsa04728	Organismal Systems	Nervous system	hsa04728	Dopaminergic synapse	11/1047	132/8779	0.928003	1	0.692271	1312/9586/207/10488/5522/773/2771/774/5600/5603/5526	11	COMT/CREB5/AKT1/CREB3/PPP2R2C/CACNA1A/GNAI2/CACNA1B/MAPK11/MAPK13/PPP2R5B
hsa04970	Organismal Systems	Digestive system	hsa04970	Salivary secretion	7/1047	93/8779	0.938144	1	0.692271	109/112/113/1471/6548/6844/3783	7	ADCY3/ADCY6/ADCY7/CST3/SLC9A1/VAMP2/KCNN4
hsa04110	Cellular Processes	Cell growth and death	hsa04110	Cell cycle	13/1047	157/8779	0.945088	1	0.692271	25847/7157/1647/8379/2810/4616/898/1869/5526/1026/23383/7040/595	13	ANAPC13/TP53/GADD45A/MAD1L1/SFN/GADD45B/CCNE1/E2F1/PPP2R5B/CDKN1A/MAU2/TGFB1/CCND1
hsa03430	Genetic Information Processing	Replication and repair	hsa03430	Mismatch repair	1/1047	23/8779	0.946324	1	0.692271	57804	1	POLD4
hsa05014	Human Diseases	Neurodegenerative disease	hsa05014	Amyotrophic lateral sclerosis	34/1047	364/8779	0.95296	1	0.692271	9776/60673/2081/400916/9217/311/26100/7157/2902/10133/55626/1649/10280/2905/7277/10381/56893/2906/5600/9973/8878/64837/81631/581/140775/7132/3309/5603/3831/10482/22863/7494/8408/65018	34	ATG13/ATG101/ERN1/CHCHD10/VAPB/ANXA11/WIPI2/TP53/GRIN1/OPTN/AMBRA1/DDIT3/SIGMAR1/GRIN2C/TUBA4A/TUBB3/UBQLN4/GRIN2D/MAPK11/CCS/SQSTM1/KLC2/MAP1LC3B/BAX/SMCR8/TNFRSF1A/HSPA5/MAPK13/KLC1/NXF1/ATG14/XBP1/ULK1/PINK1
hsa04713	Organismal Systems	Environmental adaptation	hsa04713	Circadian entrainment	7/1047	97/8779	0.953256	1	0.692271	109/112/2902/113/2905/2771/2906	7	ADCY3/ADCY6/GRIN1/ADCY7/GRIN2C/GNAI2/GRIN2D
hsa03460	Genetic Information Processing	Replication and repair	hsa03460	Fanconi anemia pathway	3/1047	54/8779	0.964077	1	0.692271	2067/80198/197342	3	ERCC1/MUS81/EME2
hsa03440	Genetic Information Processing	Replication and repair	hsa03440	Homologous recombination	2/1047	41/8779	0.964397	1	0.692271	80198/57804	2	MUS81/POLD4
hsa00190	Metabolism	Energy metabolism	hsa00190	Oxidative phosphorylation	10/1047	134/8779	0.966153	1	0.692271	535/533/9114/64077/90423/527/10312/1355/537/8992	10	ATP6V0A1/ATP6V0B/ATP6V0D1/LHPP/ATP6V1E2/ATP6V0C/TCIRG1/COX15/ATP6AP1/ATP6V0E1
hsa04972	Organismal Systems	Digestive system	hsa04972	Pancreatic secretion	7/1047	102/8779	0.967448	1	0.692271	109/112/489/9545/113/3784/6548	7	ADCY3/ADCY6/ATP2A3/RAB3D/ADCY7/KCNQ1/SLC9A1
hsa00062	Metabolism	Lipid metabolism	hsa00062	Fatty acid elongation	1/1047	27/8779	0.967752	1	0.692271	64834	1	ELOVL1
hsa00650	Metabolism	Carbohydrate metabolism	hsa00650	Butanoate metabolism	1/1047	27/8779	0.967752	1	0.692271	7915	1	ALDH5A1
hsa00790	Metabolism	Metabolism of cofactors and vitamins	hsa00790	Folate biosynthesis	1/1047	27/8779	0.967752	1	0.692271	55034	1	MOCOS
hsa01040	Metabolism	Lipid metabolism	hsa01040	Biosynthesis of unsaturated fatty acids	1/1047	27/8779	0.967752	1	0.692271	64834	1	ELOVL1
hsa05016	Human Diseases	Neurodegenerative disease	hsa05016	Huntington disease	27/1047	306/8779	0.967811	1	0.692271	1212/9776/60673/2081/9586/26100/7157/3092/2902/55626/163/10488/7277/10381/841/6804/774/1173/27113/7052/64837/160/581/3831/22863/8408/4294	27	CLTB/ATG13/ATG101/ERN1/CREB5/WIPI2/TP53/HIP1/GRIN1/AMBRA1/AP2B1/CREB3/TUBA4A/TUBB3/CASP8/STX1A/CACNA1B/AP2M1/BBC3/TGM2/KLC2/AP2A1/BAX/KLC1/ATG14/ULK1/MAP3K10
hsa00830	Metabolism	Metabolism of cofactors and vitamins	hsa00830	Retinol metabolism	4/1047	68/8779	0.969122	1	0.692271	220/8228/54884/157506	4	ALDH1A3/PNPLA4/RETSAT/RDH10
hsa04726	Organismal Systems	Nervous system	hsa04726	Serotonergic synapse	8/1047	115/8779	0.971693	1	0.692271	351/773/2771/8605/774/3352/1843/255189	8	APP/CACNA1A/GNAI2/PLA2G4C/CACNA1B/HTR1D/DUSP1/PLA2G4F
hsa01212	Metabolism	Global and overview maps	hsa01212	Fatty acid metabolism	3/1047	57/8779	0.973068	1	0.692271	64834/1374/37	3	ELOVL1/CPT1A/ACADVL
hsa04114	Cellular Processes	Cell growth and death	hsa04114	Oocyte meiosis	10/1047	138/8779	0.973982	1	0.692271	109/112/25847/113/8379/5600/6196/898/5603/5526	10	ADCY3/ADCY6/ANAPC13/ADCY7/MAD1L1/MAPK11/RPS6KA2/CCNE1/MAPK13/PPP2R5B
hsa05204	Human Diseases	Cancer: overview	hsa05204	Chemical carcinogenesis - DNA adducts	4/1047	70/8779	0.974147	1	0.692271	2953/373156/2052/6817	4	GSTT2/GSTK1/EPHX1/SULT1A1
hsa04613	Organismal Systems	Immune system	hsa04613	Neutrophil extracellular trap formation	15/1047	191/8779	0.974618	1	0.692271	5970/5296/9734/207/5605/837/85236/5335/83933/4790/5600/1535/5603/8339/5880	15	RELA/PIK3R2/HDAC9/AKT1/MAP2K2/CASP4/H2BC12/PLCG1/HDAC10/NFKB1/MAPK11/CYBA/MAPK13/H2BC8/RAC2
hsa03083	Genetic Information Processing	Chromosome	hsa03083	Polycomb repressive complex	5/1047	83/8779	0.976139	1	0.692271	6015/51619/57332/64319/8535	5	RING1/UBE2D4/CBX8/FBRS/CBX4
hsa05012	Human Diseases	Neurodegenerative disease	hsa05012	Parkinson disease	22/1047	266/8779	0.979466	1	0.692271	7922/55630/2081/9246/27429/23516/7157/1649/91252/7277/10381/2771/5335/201266/64837/581/3309/3831/51465/1843/7494/65018	22	SLC39A7/SLC39A4/ERN1/UBE2L6/HTRA2/SLC39A14/TP53/DDIT3/SLC39A13/TUBA4A/TUBB3/GNAI2/PLCG1/SLC39A11/KLC2/BAX/HSPA5/KLC1/UBE2J1/DUSP1/XBP1/PINK1
hsa05310	Human Diseases	Immune disease	hsa05310	Asthma	1/1047	31/8779	0.98063	1	0.692271	958	1	CD40
hsa04973	Organismal Systems	Digestive system	hsa04973	Carbohydrate digestion and absorption	2/1047	47/8779	0.981383	1	0.692271	5296/207	2	PIK3R2/AKT1
hsa04260	Organismal Systems	Circulatory system	hsa04260	Cardiac muscle contraction	5/1047	87/8779	0.98301	1	0.692271	489/784/7171/6548/7137	5	ATP2A3/CACNB3/TPM4/SLC9A1/TNNI3
hsa00280	Metabolism	Amino acid metabolism	hsa00280	Valine, leucine and isoleucine degradation	2/1047	48/8779	0.983312	1	0.692271	224/217	2	ALDH3A2/ALDH2
hsa00140	Metabolism	Lipid metabolism	hsa00140	Steroid hormone biosynthesis	3/1047	62/8779	0.983495	1	0.692271	1312/3291/6715	3	COMT/HSD11B2/SRD5A1
hsa03020	Genetic Information Processing	Transcription	hsa03020	RNA polymerase	1/1047	34/8779	0.986786	1	0.692271	11128	1	POLR3A
hsa04723	Organismal Systems	Nervous system	hsa04723	Retrograde endocannabinoid signaling	10/1047	148/8779	0.986895	1	0.692271	109/112/113/221955/773/2771/774/5600/11343/5603	10	ADCY3/ADCY6/ADCY7/DAGLB/CACNA1A/GNAI2/CACNA1B/MAPK11/MGLL/MAPK13
hsa03018	Genetic Information Processing	Folding, sorting and degradation	hsa03018	RNA degradation	4/1047	78/8779	0.987533	1	0.692271	5214/80336/7832/694	4	PFKP/PABPC1L/BTG2/BTG1
hsa00040	Metabolism	Carbohydrate metabolism	hsa00040	Pentose and glucuronate interconversions	1/1047	36/8779	0.989761	1	0.692271	10327	1	AKR1A1
hsa00350	Metabolism	Amino acid metabolism	hsa00350	Tyrosine metabolism	1/1047	36/8779	0.989761	1	0.692271	1312	1	COMT
hsa03030	Genetic Information Processing	Replication and repair	hsa03030	DNA replication	1/1047	36/8779	0.989761	1	0.692271	57804	1	POLD4
hsa05034	Human Diseases	Substance dependence	hsa05034	Alcoholism	13/1047	188/8779	0.991872	1	0.692271	9586/9734/2902/10488/2905/55315/2771/85236/2906/83933/25759/136/8339	13	CREB5/HDAC9/GRIN1/CREB3/GRIN2C/SLC29A3/GNAI2/H2BC12/GRIN2D/HDAC10/SHC2/ADORA2B/H2BC8
hsa05150	Human Diseases	Infectious disease: bacterial	hsa05150	Staphylococcus aureus infection	5/1047	96/8779	0.992284	1	0.692271	717/5724/3866/3880/3875	5	C2/PTAFR/KRT15/KRT19/KRT18
hsa04742	Organismal Systems	Sensory system	hsa04742	Taste transduction	4/1047	86/8779	0.994145	1	0.692271	112/773/6337/3352	4	ADCY6/CACNA1A/SCNN1A/HTR1D
hsa05020	Human Diseases	Neurodegenerative disease	hsa05020	Prion disease	20/1047	272/8779	0.995365	1	0.692271	5621/5296/9586/2902/1649/10488/2905/7277/10381/2906/774/5600/64837/581/1535/3309/5603/3831/3915/5880	20	PRNP/PIK3R2/CREB5/GRIN1/DDIT3/CREB3/GRIN2C/TUBA4A/TUBB3/GRIN2D/CACNA1B/MAPK11/KLC2/BAX/CYBA/HSPA5/MAPK13/KLC1/LAMC1/RAC2
hsa03015	Genetic Information Processing	Translation	hsa03015	mRNA surveillance pathway	5/1047	103/8779	0.995912	1	0.692271	5522/80336/5526/10482/29101	5	PPP2R2C/PABPC1L/PPP2R5B/NXF1/SSU72
hsa03022	Genetic Information Processing	Transcription	hsa03022	Basal transcription factors	1/1047	44/8779	0.996311	1	0.692271	6883	1	TAF12
hsa00980	Metabolism	Xenobiotics biodegradation and metabolism	hsa00980	Metabolism of xenobiotics by cytochrome P450	3/1047	78/8779	0.996772	1	0.692271	2953/373156/2052	3	GSTT2/GSTK1/EPHX1
hsa03420	Genetic Information Processing	Replication and repair	hsa03420	Nucleotide excision repair	2/1047	63/8779	0.996878	1	0.692271	2067/57804	2	ERCC1/POLD4
hsa00982	Metabolism	Xenobiotics biodegradation and metabolism	hsa00982	Drug metabolism - cytochrome P450	2/1047	72/8779	0.998886	1	0.692271	2953/373156	2	GSTT2/GSTK1
hsa05322	Human Diseases	Immune disease	hsa05322	Systemic lupus erythematosus	5/1047	137/8779	0.999848	1	0.692271	717/958/85236/81/8339	5	C2/CD40/H2BC12/ACTN4/H2BC8
hsa03013	Genetic Information Processing	Translation	hsa03013	Nucleocytoplasmic transport	3/1047	108/8779	0.999874	1	0.692271	9670/5905/10482	3	IPO13/RANGAP1/NXF1
hsa03082	Genetic Information Processing	Chromosome	hsa03082	ATP-dependent chromatin remodeling	3/1047	117/8779	0.999954	1	0.692271	53615/6604/6595	3	MBD3/SMARCD3/SMARCA2
hsa03008	Genetic Information Processing	Translation	hsa03008	Ribosome biogenesis in eukaryotes	4/1047	167/8779	0.999999	1	0.692271	138716/3692/54913/10482	4	RPP25L/EIF6/RPP25/NXF1
hsa04080	Environmental Information Processing	Signaling molecules and interaction	hsa04080	Neuroactive ligand-receptor interaction	17/1047	366/8779	1	1	0.692271	80763/51738/2902/5025/3269/706/2905/79924/4987/2906/5724/4157/3352/4923/2696/2150/136	17	SPX/GHRL/GRIN1/P2RX4/HRH1/TSPO/GRIN2C/ADM2/OPRL1/GRIN2D/PTAFR/MC1R/HTR1D/NTSR1/GIPR/F2RL1/ADORA2B
hsa03010	Genetic Information Processing	Translation	hsa03010	Ribosome	1/1047	170/8779	1	1	0.692271	29088	1	MRPL15
hsa04740	Organismal Systems	Sensory system	hsa04740	Olfactory transduction	3/1047	441/8779	1	1	0.692271	109/5138/282763	3	ADCY3/PDE2A/OR51B5
